# Supplementary material for: DripOMeter: An open-source opto-electronic system for intravenous (IV) infusion monitoring
Source: HardwareX. 2022 Aug 9;12:e00345. doi: 10.1016/j.ohx.2022.e00345 (PMC9418544; doi:10.1016/j.ohx.2022.e00345)
Supplement: Supplementary data 1 [file mmc1.zip]

Archive with 47 entries (45 files):
- DripOMeter BOM.xlsx
- DripOMeter Build Instructions.pdf
- DripOMeter CAD/DripOMeter Solidworks files/Back Casing.SLDPRT
- DripOMeter CAD/DripOMeter Solidworks files/Front Casing.SLDPRT
- DripOMeter CAD/DripOMeter Solidworks files/Holder.SLDPRT
- DripOMeter CAD/DripOMeter Solidworks files/LDR_Cap.SLDPRT
- DripOMeter CAD/DripOMeter Solidworks files/LED_Cap.SLDPRT
- DripOMeter CAD/DripOMeter Solidworks files/Scroll_Wheel.SLDPRT
- DripOMeter CAD/DripOMeter STL files/Back Casing.STL
- DripOMeter CAD/DripOMeter STL files/Front Casing.STL
- DripOMeter CAD/DripOMeter STL files/Holder.STL
- DripOMeter CAD/DripOMeter STL files/LDR_Cap.STL
- DripOMeter CAD/DripOMeter STL files/LED_Cap.STL
- DripOMeter CAD/DripOMeter STL files/Scroll_Wheel.stl
- DripOMeter Hardware/DripOMeter Gerber/
- DripOMeter Hardware/DripOMeter Gerber/DripOMeter-B_Cu.gbr
- DripOMeter Hardware/DripOMeter Gerber/DripOMeter-B_Mask.gbr
- DripOMeter Hardware/DripOMeter Gerber/DripOMeter-B_SilkS.gbr
- DripOMeter Hardware/DripOMeter Gerber/DripOMeter-Edge_Cuts.gbr
- DripOMeter Hardware/DripOMeter Gerber/DripOMeter-F_Mask.gbr
- DripOMeter Hardware/DripOMeter Gerber/DripOMeter-F_SilkS.gbr
- DripOMeter Hardware/DripOMeter Gerber/DripOMeter-NPTH.drl
- DripOMeter Hardware/DripOMeter Gerber/DripOMeter-PTH.drl
- DripOMeter Hardware/DripOMeter.kicad_pcb
- DripOMeter Hardware/DripOMeter.kicad_pcb-bak
- DripOMeter Hardware/DripOMeter.net
- DripOMeter Hardware/DripOMeter.pdf
- DripOMeter Hardware/DripOMeter.pro
- DripOMeter Hardware/DripOMeter.sch
- DripOMeter Hardware/DripOMeter.sch-bak
- DripOMeter Hardware/DripOMeter-cache.lib
- DripOMeter Hardware/fp-info-cache
- DripOMeter Hardware/fp-lib-table
- DripOMeter Hardware/sym-lib-table
- DripOMeter Software and Firmware/DripOMeter_Main/
- DripOMeter Software and Firmware/DripOMeter_Main/alarm.ino
- DripOMeter Software and Firmware/DripOMeter_Main/battery.ino
- DripOMeter Software and Firmware/DripOMeter_Main/dripLoop.ino
- DripOMeter Software and Firmware/DripOMeter_Main/DripOMeter_Main.ino
- DripOMeter Software and Firmware/DripOMeter_Main/intA.ino
- DripOMeter Software and Firmware/DripOMeter_Main/intDC.ino
- DripOMeter Software and Firmware/DripOMeter_Main/landingScreen.ino
- DripOMeter Software and Firmware/DripOMeter_Main/lowBattery.ino
- DripOMeter Software and Firmware/DripOMeter_Main/myDisplay.ino
- DripOMeter Software and Firmware/DripOMeter_Main/parameterMenu.ino
- DripOMeter Software and Firmware/DripOMeter_Main/pauseMenu.ino
- license.txt
