# Supplementary material for: DripOMeter: An open-source opto-electronic system for intravenous (IV) infusion monitoring
Source: HardwareX. 2022 Aug 9;12:e00345. doi: 10.1016/j.ohx.2022.e00345 (PMC9418544; doi:10.1016/j.ohx.2022.e00345)
Supplement: Supplementary data 1 [file mmc1.zip › DripOMeter BOM.xlsx]

## Sheet: BOM
Category	Sl. No.	Reference	Component	Value	Footprint	Quantity/ board	Unit price(USD)	Price/board(USD)	Links
SMD Components	1	C1, C2	Capacitor	.1uF	Capacitors_SMD:C_0805	2	0.19	0.38	https://www.mouser.in/ProductDetail/Kemet/C0805C104J5RACTU/?qs=sGAEpiMZZMs0AnBnWHyRQFCCI5cSbRT%2FIwsdZoDYv9I=
	2	C3, C4, C5, C6	Capacitor	10uF	Capacitors_SMD:C_0805	4	0.12	0.48	https://www.mouser.in/ProductDetail/KEMET/C0805C106K9PACTU?qs=sGAEpiMZZMs0AnBnWHyRQOf5HOpVaXbhcewVEoQZDhg%3D
	3	J1	Micro USB	MICROUSB	ConnectSM:AB2_USB_MICRO_SMD	1	1.89	1.89	https://www.mouser.in/ProductDetail/Wurth-Electronics/629105150921/?qs=%2Fha2pyFaduh5MOEvnTSnzlLihBcPvSYO2IVXleFbOVRzSPEV8iOJUQ%3D%3D
	4	R1, R11, R16	Resistor	220E	Resistors_SMD:R_0805	3	0.09	0.27	https://www.mouser.in/ProductDetail/Panasonic/ERJ-6ENF2200V/?qs=%2Fha2pyFaduirjrsza3agtjkU0%252bLa0XT4uGK6lynLf5teewYQegvKMw%3D%3D
	5	R6, R7	Resistor	50E	Resistors_SMD:R_0805	2	0.09	0.18	https://www.mouser.in/ProductDetail/Panasonic/ERJ-6ENF49R9V/?qs=sGAEpiMZZMu61qfTUdNhG1GNaoWELZdBXUrwC0zbUSE%3D
	6	R10	Resistor	2K	Resistors_SMD:R_0805	1	0.09	0.09	https://www.mouser.in/ProductDetail/Panasonic/ERJ-6ENF2001V/?qs=%2Fha2pyFaduirjrsza3agtpwu2gDfWGeCQSEpJxnHMlkx5NbmQuBapw%3D%3D
	7	R12	Resistor	3.3K	Resistors_SMD:R_0805	1	0.09	0.09	https://www.mouser.in/ProductDetail/Panasonic/ERJ-6ENF3301V/?qs=%2Fha2pyFaduirjrsza3agthpONQkk2MkzvsblOWc0Dy1hojM2a3DaOg%3D%3D
	8	R14	Resistor	8K	Resistors_SMD:R_0805	1	0.09	0.09	https://www.mouser.in/ProductDetail/Panasonic/ERJ-6ENF8061V/?qs=sGAEpiMZZMu61qfTUdNhG8W9J5dDx%252bdHtaCQYv2kDwk%3D
	9	R15	Resistor	100K	Resistors_SMD:R_0805	1	0.09	0.09	https://www.mouser.in/ProductDetail/Panasonic/ERJ-6ENF1003V/?qs=%2Fha2pyFaduirjrsza3agtkxlbPCthtJwO97G1ixwA8VTfiTiPb6Z8Q%3D%3D
	10	R17, R19	Resistor	750K	Resistors_SMD:R_0805	2	0.09	0.18	https://www.mouser.in/ProductDetail/Panasonic/ERJ-6ENF7503V/?qs=%2Fha2pyFaduirjrsza3agtvWAbYkPHI0LE1XLQUFXezxqiqG4Mamy4A%3D%3D
	11	R18	Resistor	1M	Resistors_SMD:R_0805	1	0.09	0.09	https://www.mouser.in/ProductDetail/Panasonic/ERJ-6ENF1004V/?qs=%2Fha2pyFaduirjrsza3agtpY1nP3y9aq7FeQDsKA7zo0H01mJaYseTA%3D%3D
	12	R4, R5	Resistor	10K	Resistors_SMD:R_0805	3	0.09	0.27	https://www.mouser.in/ProductDetail/Panasonic/ERJ-6ENF1002V/?qs=sGAEpiMZZMu61qfTUdNhGzRxdwze5h8ZcGDx6geba20%3D
	13	R8	Resistor	1K	Resistors_SMD:R_0805	1	0.09	0.09	https://www.mouser.in/ProductDetail/Panasonic/ERJ-6ENF1001V/?qs=%2Fha2pyFaduirjrsza3agtkgYhkvTxEfdOUA3ZDRKux8lRWH5kX%2F%2FKg%3D%3D
	14	RV1	Potentiometer	10K	TC33:MF_Passives-TC33	1	0.25	0.25	https://www.mouser.in/ProductDetail/Bourns/TC33X-2-103E?qs=%2Fha2pyFaduilYXAFd%2F4el1vvUTtFBAgxLxcJUWTVP9gEvPgmNFpuOg%3D%3D
	15	U1	Battery Magmt IC	MCP73831	TO_SOT_Packages_SMD:SOT-23-5	1	0.56	0.56	https://www.mouser.in/ProductDetail/Microchip/MCP73831T-2ACI-OT/?qs=%2Fha2pyFadug7ns3NDcZ1%252bguMEttpm87FnqDgwUSDURWu9uo0PeBXyw%3D%3D
	16	U2	Op Amp	LM358	SMD_Packages:SOIC-8-N	1	0.44	0.44	https://www.mouser.in/ProductDetail/STMicroelectronics/LM358DT/?qs=sGAEpiMZZMtCHixnSjNA6BkuqKYsCSebJxN8GnbFxEQ%3D
Through hole Components	17		LED	Led_x2	LEDs:LED-5MM-3 (Red-Green)	1	0.56	0.56	https://www.mouser.in/ProductDetail/Kingbright/WP59EGW/?qs=%2Fha2pyFadugY1dwFejHnGZjLDIEHCFiew0wWrae%2FUC0%3D
	18		LED	Red_status	LEDs:LED-3MM (Red)	1	0.16	0.16	https://www.mouser.in/ProductDetail/Wurth-Electronics/151033RS03000/?qs=%2Fha2pyFadui2ArlGEr8HbjH%2F33l4udUe4UdJ0tGxFfzZlAR9BgPxBQ%3D%3D
	19		LED	Green_status	LEDs:LED-3MM (Green)	1	0.54	0.54	https://www.mouser.in/ProductDetail/Kingbright/WP710A10LZGCK/?qs=%2Fha2pyFaduhxM0Yc4LNdCU%252bjxEYoMGC5O8ahCNiEszekEam7AL%252b3AA%3D%3D
	20		OLED	0.96"_OLED_I2C	fablab-noninventory:0.96inch_OLED_display_I2C_Updated	1	2.44	2.44	https://www.electronicscomp.com/0.96-inch-i2c-iic-128x64-oled-display-module-4-pin-blue-color?gclid=EAIaIQobChMIh-Law7mz9wIVM8LCBB1CUgqIEAQYASABEgKhpfD_BwE
	21		JST connectors	2.00 mm pitch , 2 pin connector	Connect_JST:JST_PH_B2B-PH-K_02x2.00mm_Straight	5	0.01	0.05	https://www.hnhcart.com/products/2-pin-jst-connector-male-2mm-pitch?variant=38148760240302&currency=INR&utm_medium=product_sync&utm_source=google&utm_content=sag_organic&utm_campaign=sag_organic&gclid=EAIaIQobChMI1N6Szb2z9wIVrplmAh2ZjwyWEAQYASABEgKhV_D_BwE
	22		Pin headers- Female	Female, 2.54 mm (row)	Pin_Headers:Pin_Header_Straight_1x06 (Female), Pin_Headers:Pin_Header_Straight_1x04 (Female), Socket_Arduino_Pro_Mini:Socket_Strip	1	0.12	0.12	https://www.electronicscomp.com/40-pin-female-berg-strip-break-away-header?gclid=EAIaIQobChMItauO3L2z9wIVxJpmAh0tpAG6EAQYASABEgLxZ_D_BwE
	23		Encoder	EC10E1220505	Socket_Encoder:Socket_Encoder_Alps_3Pin	1	0.83	0.83	https://www.mouser.in/ProductDetail/ALPS/EC10E1220505/?qs=%2Fha2pyFaduiouYdpjoR4OqjB%2FXl6kaRtrXrZaNmGQ%252b7i6C771r%2FrOA==
	24		Buzzer	SPEAKER	Buzzers_Beepers:Buzzer_12x9.5RM7.6	1	1.12	1.12	https://www.mouser.in/ProductDetail/PUI-Audio/AI-1223-TWT-3V-2-R/?qs=%2Fha2pyFadug48njmYrXthzS%252bQ2wU%252btk48DCuTtPdVZavt0ZQFXP0E%252biZWtGYPfdk
	25		Push button	SW_PUSH	Switch_updated:SW_PUSH_6mm_4mm_updated	1	0.09	0.09	https://www.mouser.in/ProductDetail/TE-Connectivity-Alcoswitch/FSM4JH/?qs=sGAEpiMZZMsgGjVA3toVBAK0o4DxfcqijSchET4px6U%3D
	26		Arduino promini	3.3V, 8MHz clock, 14 digital, 6 analog pins	Socket_Arduino_Pro_Mini:Socket_Strip	1	9.44	9.44	https://www.mouser.in/ProductDetail/SparkFun-Electronics/DEV-11114/?qs=%2Fha2pyFaduiodR8HUeofcckZQMZD1BkJTodBuWosOikY6%252bgmSU2Egw%3D%3D
	27		Light Dependent Resistor	3Kohm – 10Kohm at lux		1	0.66	0.66	https://www.mouser.in/ProductDetail/Vishay-Semiconductors/TEPT5700?qs=sGAEpiMZZMtsvOs01uN7U4QObnDMrrsgBPdqJbi9cyM%3D
	28		Green LED	Green (High intensity), 5mm		1	0.54	0.54	https://www.mouser.in/ProductDetail/Kingbright/WP7113LZGCK?qs=%2Fha2pyFaduiwVIs%2FXMtyHQ%2FTWhLSbrlDyA%252boxW1Sloj6LdinviOynw==
Peripherals	29		Switch	SPDT Slider		1	0.07	0.07	https://www.electronicscomp.com/spdt-slide-switch?gclid=EAIaIQobChMIy-3u8r2z9wIVp5JmAh0DfwotEAQYASABEgJdW_D_BwE
	30		Battery	18650-3.7V, 2600mAh		1	4.8	4.8	https://robu.in/product/samsung-2600mah-18650-1s-lithium-ion-cell/?gclid=EAIaIQobChMI3MyBkb6z9wIVfJlmAh0fkwzJEAQYAiABEgJMnfD_BwE
	31		Battery Clips	Snap on,(Negative)		1	0.14	0.14	https://www.mouser.in/ProductDetail/Keystone-Electronics/209/?qs=sGAEpiMZZMsQtlBhqKq43U9R475cjEbS
	32		Battery Clips	Snap on, (Positive)		1	0.12	0.12	https://www.mouser.in/ProductDetail/Keystone-Electronics/228/?qs=sGAEpiMZZMsQtlBhqKq43Zo7KLfUWRGz
	33		3 Contact Audio Connector- Female	Female audio jack		1	1.21	1.21	https://www.mouser.in/ProductDetail/Amphenol-Audio/ACJS-NV35-3S/?qs=%2Fha2pyFadujt4sDWcKpUZacCQEtxTCN9eQGyEzJ5TGBbzsmyl%252BCPSA%3D%3D
	34		3.5mm Male audio jack	Male audio jack		1	0.13	0.13	https://quartzcomponents.com/products/audio-plug-3-5mm-connectors?variant=31898085359751&currency=INR&utm_medium=product_sync&utm_source=google&utm_content=sag_organic&utm_campaign=sag_organic&utm_campaign=gs-2020-12-29&utm_source=google&utm_medium=smart_campaign&gclid=EAIaIQobChMI8oWMsb2z9wIVzSMrCh2ZAQI5EAQYBCABEgICIPD_BwE
	35		4 Wire Core Cable	(in metres)		1	0.33	0.33	https://www.mouser.in/ProductDetail/Phoenix-Contact/2744814?qs=sGAEpiMZZMv1%2F%252b2kKkGMBbPs9miGPLEJSfG%2Fvl5nWVk%3D
	36		Screws	2mm x 6mm		5	0.05	0.25
	37		Screws	2mm x 4mm		4	0.05	0.2
	38		Screws	1.6mm x 4mm		2	0.05	0.1
	39		Screws	2mm x 13 mm		2	0.05	0.1
Printed Circuit Board	40		PCB			1	6.37	6.37
3D printed parts	41		Front Casing			1	6.11	6.11
	42		Back Casing			1	6.89	6.89
	43		Scroll Wheel			1	1.95	1.95
	44		Holder			1	6.5	6.5
	45		LED Cap			1	0.975	0.975
	46		LDR Cap			1	0.98	0.98
Total Cost/ device								59.215
Developemental tools:			USB – UART Adapter (for programming), SMD soldering station, Normal solder, Solder wire, Solder paste, Screw driver, Flat & Round file, Tweezer, Blade, Stripper, Plier, Glue gun, , Fevikwik
