# Supplementary material for: DripOMeter: An open-source opto-electronic system for intravenous (IV) infusion monitoring
Source: HardwareX. 2022 Aug 9;12:e00345. doi: 10.1016/j.ohx.2022.e00345 (PMC9418544; doi:10.1016/j.ohx.2022.e00345)
Supplement: Supplementary data 1 [file mmc1.zip › DripOMeter Hardware/DripOMeter Gerber/DripOMeter-B_Mask.gbr]

G04 #@! TF.GenerationSoftware,KiCad,Pcbnew,(5.1.5)-3*
G04 #@! TF.CreationDate,2020-05-12T18:18:42+05:30*
G04 #@! TF.ProjectId,DripOMeter,44726970-4f4d-4657-9465-722e6b696361,rev?*
G04 #@! TF.SameCoordinates,Original*
G04 #@! TF.FileFunction,Soldermask,Bot*
G04 #@! TF.FilePolarity,Negative*
%FSLAX46Y46*%
G04 Gerber Fmt 4.6, Leading zero omitted, Abs format (unit mm)*
G04 Created by KiCad (PCBNEW (5.1.5)-3) date 2020-05-12 18:18:42*
%MOMM*%
%LPD*%
G04 APERTURE LIST*
%ADD10C,1.950000*%
%ADD11C,1.400000*%
%ADD12C,0.100000*%
%ADD13C,2.000000*%
%ADD14O,2.032000X1.727200*%
%ADD15O,1.727200X2.032000*%
%ADD16C,1.778000*%
%ADD17R,2.000000X2.000000*%
%ADD18R,0.700000X1.300000*%
%ADD19R,1.300000X0.700000*%
%ADD20R,0.650000X1.060000*%
%ADD21R,1.143000X0.508000*%
%ADD22C,4.000000*%
%ADD23C,3.000000*%
%ADD24R,1.700000X1.200000*%
%ADD25O,1.700000X1.200000*%
%ADD26R,1.200000X1.700000*%
%ADD27O,1.200000X1.700000*%
%ADD28C,1.676400*%
%ADD29R,2.032000X1.727200*%
%ADD30R,0.400000X1.350000*%
%ADD31C,1.700000*%
%ADD32C,0.550000*%
%ADD33R,1.452880X1.452880*%
%ADD34R,1.752600X1.851660*%
G04 APERTURE END LIST*
D10*
X104885000Y-104935000D03*
X128295000Y-104935000D03*
X128295000Y-80185000D03*
X104885000Y-80185000D03*
D11*
X120220000Y-80185000D03*
X117800000Y-80185000D03*
X115380000Y-80185000D03*
X112960000Y-80185000D03*
D12*
G36*
X117317845Y-82696684D02*
G01*
X117342113Y-82700284D01*
X117365912Y-82706245D01*
X117389011Y-82714510D01*
X117411190Y-82725000D01*
X117432233Y-82737612D01*
X117451939Y-82752227D01*
X117470117Y-82768703D01*
X117486593Y-82786881D01*
X117501208Y-82806587D01*
X117513820Y-82827630D01*
X117524310Y-82849809D01*
X117532575Y-82872908D01*
X117538536Y-82896707D01*
X117542136Y-82920975D01*
X117543340Y-82945479D01*
X117543340Y-83845481D01*
X117542136Y-83869985D01*
X117538536Y-83894253D01*
X117532575Y-83918052D01*
X117524310Y-83941151D01*
X117513820Y-83963330D01*
X117501208Y-83984373D01*
X117486593Y-84004079D01*
X117470117Y-84022257D01*
X117451939Y-84038733D01*
X117432233Y-84053348D01*
X117411190Y-84065960D01*
X117389011Y-84076450D01*
X117365912Y-84084715D01*
X117342113Y-84090676D01*
X117317845Y-84094276D01*
X117293341Y-84095480D01*
X116643339Y-84095480D01*
X116618835Y-84094276D01*
X116594567Y-84090676D01*
X116570768Y-84084715D01*
X116547669Y-84076450D01*
X116525490Y-84065960D01*
X116504447Y-84053348D01*
X116484741Y-84038733D01*
X116466563Y-84022257D01*
X116450087Y-84004079D01*
X116435472Y-83984373D01*
X116422860Y-83963330D01*
X116412370Y-83941151D01*
X116404105Y-83918052D01*
X116398144Y-83894253D01*
X116394544Y-83869985D01*
X116393340Y-83845481D01*
X116393340Y-82945479D01*
X116394544Y-82920975D01*
X116398144Y-82896707D01*
X116404105Y-82872908D01*
X116412370Y-82849809D01*
X116422860Y-82827630D01*
X116435472Y-82806587D01*
X116450087Y-82786881D01*
X116466563Y-82768703D01*
X116484741Y-82752227D01*
X116504447Y-82737612D01*
X116525490Y-82725000D01*
X116547669Y-82714510D01*
X116570768Y-82706245D01*
X116594567Y-82700284D01*
X116618835Y-82696684D01*
X116643339Y-82695480D01*
X117293341Y-82695480D01*
X117317845Y-82696684D01*
G37*
G36*
X115267845Y-82696684D02*
G01*
X115292113Y-82700284D01*
X115315912Y-82706245D01*
X115339011Y-82714510D01*
X115361190Y-82725000D01*
X115382233Y-82737612D01*
X115401939Y-82752227D01*
X115420117Y-82768703D01*
X115436593Y-82786881D01*
X115451208Y-82806587D01*
X115463820Y-82827630D01*
X115474310Y-82849809D01*
X115482575Y-82872908D01*
X115488536Y-82896707D01*
X115492136Y-82920975D01*
X115493340Y-82945479D01*
X115493340Y-83845481D01*
X115492136Y-83869985D01*
X115488536Y-83894253D01*
X115482575Y-83918052D01*
X115474310Y-83941151D01*
X115463820Y-83963330D01*
X115451208Y-83984373D01*
X115436593Y-84004079D01*
X115420117Y-84022257D01*
X115401939Y-84038733D01*
X115382233Y-84053348D01*
X115361190Y-84065960D01*
X115339011Y-84076450D01*
X115315912Y-84084715D01*
X115292113Y-84090676D01*
X115267845Y-84094276D01*
X115243341Y-84095480D01*
X114593339Y-84095480D01*
X114568835Y-84094276D01*
X114544567Y-84090676D01*
X114520768Y-84084715D01*
X114497669Y-84076450D01*
X114475490Y-84065960D01*
X114454447Y-84053348D01*
X114434741Y-84038733D01*
X114416563Y-84022257D01*
X114400087Y-84004079D01*
X114385472Y-83984373D01*
X114372860Y-83963330D01*
X114362370Y-83941151D01*
X114354105Y-83918052D01*
X114348144Y-83894253D01*
X114344544Y-83869985D01*
X114343340Y-83845481D01*
X114343340Y-82945479D01*
X114344544Y-82920975D01*
X114348144Y-82896707D01*
X114354105Y-82872908D01*
X114362370Y-82849809D01*
X114372860Y-82827630D01*
X114385472Y-82806587D01*
X114400087Y-82786881D01*
X114416563Y-82768703D01*
X114434741Y-82752227D01*
X114454447Y-82737612D01*
X114475490Y-82725000D01*
X114497669Y-82714510D01*
X114520768Y-82706245D01*
X114544567Y-82700284D01*
X114568835Y-82696684D01*
X114593339Y-82695480D01*
X115243341Y-82695480D01*
X115267845Y-82696684D01*
G37*
G36*
X124646505Y-75731204D02*
G01*
X124670773Y-75734804D01*
X124694572Y-75740765D01*
X124717671Y-75749030D01*
X124739850Y-75759520D01*
X124760893Y-75772132D01*
X124780599Y-75786747D01*
X124798777Y-75803223D01*
X124815253Y-75821401D01*
X124829868Y-75841107D01*
X124842480Y-75862150D01*
X124852970Y-75884329D01*
X124861235Y-75907428D01*
X124867196Y-75931227D01*
X124870796Y-75955495D01*
X124872000Y-75979999D01*
X124872000Y-76880001D01*
X124870796Y-76904505D01*
X124867196Y-76928773D01*
X124861235Y-76952572D01*
X124852970Y-76975671D01*
X124842480Y-76997850D01*
X124829868Y-77018893D01*
X124815253Y-77038599D01*
X124798777Y-77056777D01*
X124780599Y-77073253D01*
X124760893Y-77087868D01*
X124739850Y-77100480D01*
X124717671Y-77110970D01*
X124694572Y-77119235D01*
X124670773Y-77125196D01*
X124646505Y-77128796D01*
X124622001Y-77130000D01*
X123971999Y-77130000D01*
X123947495Y-77128796D01*
X123923227Y-77125196D01*
X123899428Y-77119235D01*
X123876329Y-77110970D01*
X123854150Y-77100480D01*
X123833107Y-77087868D01*
X123813401Y-77073253D01*
X123795223Y-77056777D01*
X123778747Y-77038599D01*
X123764132Y-77018893D01*
X123751520Y-76997850D01*
X123741030Y-76975671D01*
X123732765Y-76952572D01*
X123726804Y-76928773D01*
X123723204Y-76904505D01*
X123722000Y-76880001D01*
X123722000Y-75979999D01*
X123723204Y-75955495D01*
X123726804Y-75931227D01*
X123732765Y-75907428D01*
X123741030Y-75884329D01*
X123751520Y-75862150D01*
X123764132Y-75841107D01*
X123778747Y-75821401D01*
X123795223Y-75803223D01*
X123813401Y-75786747D01*
X123833107Y-75772132D01*
X123854150Y-75759520D01*
X123876329Y-75749030D01*
X123899428Y-75740765D01*
X123923227Y-75734804D01*
X123947495Y-75731204D01*
X123971999Y-75730000D01*
X124622001Y-75730000D01*
X124646505Y-75731204D01*
G37*
G36*
X122596505Y-75731204D02*
G01*
X122620773Y-75734804D01*
X122644572Y-75740765D01*
X122667671Y-75749030D01*
X122689850Y-75759520D01*
X122710893Y-75772132D01*
X122730599Y-75786747D01*
X122748777Y-75803223D01*
X122765253Y-75821401D01*
X122779868Y-75841107D01*
X122792480Y-75862150D01*
X122802970Y-75884329D01*
X122811235Y-75907428D01*
X122817196Y-75931227D01*
X122820796Y-75955495D01*
X122822000Y-75979999D01*
X122822000Y-76880001D01*
X122820796Y-76904505D01*
X122817196Y-76928773D01*
X122811235Y-76952572D01*
X122802970Y-76975671D01*
X122792480Y-76997850D01*
X122779868Y-77018893D01*
X122765253Y-77038599D01*
X122748777Y-77056777D01*
X122730599Y-77073253D01*
X122710893Y-77087868D01*
X122689850Y-77100480D01*
X122667671Y-77110970D01*
X122644572Y-77119235D01*
X122620773Y-77125196D01*
X122596505Y-77128796D01*
X122572001Y-77130000D01*
X121921999Y-77130000D01*
X121897495Y-77128796D01*
X121873227Y-77125196D01*
X121849428Y-77119235D01*
X121826329Y-77110970D01*
X121804150Y-77100480D01*
X121783107Y-77087868D01*
X121763401Y-77073253D01*
X121745223Y-77056777D01*
X121728747Y-77038599D01*
X121714132Y-77018893D01*
X121701520Y-76997850D01*
X121691030Y-76975671D01*
X121682765Y-76952572D01*
X121676804Y-76928773D01*
X121673204Y-76904505D01*
X121672000Y-76880001D01*
X121672000Y-75979999D01*
X121673204Y-75955495D01*
X121676804Y-75931227D01*
X121682765Y-75907428D01*
X121691030Y-75884329D01*
X121701520Y-75862150D01*
X121714132Y-75841107D01*
X121728747Y-75821401D01*
X121745223Y-75803223D01*
X121763401Y-75786747D01*
X121783107Y-75772132D01*
X121804150Y-75759520D01*
X121826329Y-75749030D01*
X121849428Y-75740765D01*
X121873227Y-75734804D01*
X121897495Y-75731204D01*
X121921999Y-75730000D01*
X122572001Y-75730000D01*
X122596505Y-75731204D01*
G37*
G36*
X108346345Y-96989264D02*
G01*
X108370613Y-96992864D01*
X108394412Y-96998825D01*
X108417511Y-97007090D01*
X108439690Y-97017580D01*
X108460733Y-97030192D01*
X108480439Y-97044807D01*
X108498617Y-97061283D01*
X108515093Y-97079461D01*
X108529708Y-97099167D01*
X108542320Y-97120210D01*
X108552810Y-97142389D01*
X108561075Y-97165488D01*
X108567036Y-97189287D01*
X108570636Y-97213555D01*
X108571840Y-97238059D01*
X108571840Y-98138061D01*
X108570636Y-98162565D01*
X108567036Y-98186833D01*
X108561075Y-98210632D01*
X108552810Y-98233731D01*
X108542320Y-98255910D01*
X108529708Y-98276953D01*
X108515093Y-98296659D01*
X108498617Y-98314837D01*
X108480439Y-98331313D01*
X108460733Y-98345928D01*
X108439690Y-98358540D01*
X108417511Y-98369030D01*
X108394412Y-98377295D01*
X108370613Y-98383256D01*
X108346345Y-98386856D01*
X108321841Y-98388060D01*
X107671839Y-98388060D01*
X107647335Y-98386856D01*
X107623067Y-98383256D01*
X107599268Y-98377295D01*
X107576169Y-98369030D01*
X107553990Y-98358540D01*
X107532947Y-98345928D01*
X107513241Y-98331313D01*
X107495063Y-98314837D01*
X107478587Y-98296659D01*
X107463972Y-98276953D01*
X107451360Y-98255910D01*
X107440870Y-98233731D01*
X107432605Y-98210632D01*
X107426644Y-98186833D01*
X107423044Y-98162565D01*
X107421840Y-98138061D01*
X107421840Y-97238059D01*
X107423044Y-97213555D01*
X107426644Y-97189287D01*
X107432605Y-97165488D01*
X107440870Y-97142389D01*
X107451360Y-97120210D01*
X107463972Y-97099167D01*
X107478587Y-97079461D01*
X107495063Y-97061283D01*
X107513241Y-97044807D01*
X107532947Y-97030192D01*
X107553990Y-97017580D01*
X107576169Y-97007090D01*
X107599268Y-96998825D01*
X107623067Y-96992864D01*
X107647335Y-96989264D01*
X107671839Y-96988060D01*
X108321841Y-96988060D01*
X108346345Y-96989264D01*
G37*
G36*
X110396345Y-96989264D02*
G01*
X110420613Y-96992864D01*
X110444412Y-96998825D01*
X110467511Y-97007090D01*
X110489690Y-97017580D01*
X110510733Y-97030192D01*
X110530439Y-97044807D01*
X110548617Y-97061283D01*
X110565093Y-97079461D01*
X110579708Y-97099167D01*
X110592320Y-97120210D01*
X110602810Y-97142389D01*
X110611075Y-97165488D01*
X110617036Y-97189287D01*
X110620636Y-97213555D01*
X110621840Y-97238059D01*
X110621840Y-98138061D01*
X110620636Y-98162565D01*
X110617036Y-98186833D01*
X110611075Y-98210632D01*
X110602810Y-98233731D01*
X110592320Y-98255910D01*
X110579708Y-98276953D01*
X110565093Y-98296659D01*
X110548617Y-98314837D01*
X110530439Y-98331313D01*
X110510733Y-98345928D01*
X110489690Y-98358540D01*
X110467511Y-98369030D01*
X110444412Y-98377295D01*
X110420613Y-98383256D01*
X110396345Y-98386856D01*
X110371841Y-98388060D01*
X109721839Y-98388060D01*
X109697335Y-98386856D01*
X109673067Y-98383256D01*
X109649268Y-98377295D01*
X109626169Y-98369030D01*
X109603990Y-98358540D01*
X109582947Y-98345928D01*
X109563241Y-98331313D01*
X109545063Y-98314837D01*
X109528587Y-98296659D01*
X109513972Y-98276953D01*
X109501360Y-98255910D01*
X109490870Y-98233731D01*
X109482605Y-98210632D01*
X109476644Y-98186833D01*
X109473044Y-98162565D01*
X109471840Y-98138061D01*
X109471840Y-97238059D01*
X109473044Y-97213555D01*
X109476644Y-97189287D01*
X109482605Y-97165488D01*
X109490870Y-97142389D01*
X109501360Y-97120210D01*
X109513972Y-97099167D01*
X109528587Y-97079461D01*
X109545063Y-97061283D01*
X109563241Y-97044807D01*
X109582947Y-97030192D01*
X109603990Y-97017580D01*
X109626169Y-97007090D01*
X109649268Y-96998825D01*
X109673067Y-96992864D01*
X109697335Y-96989264D01*
X109721839Y-96988060D01*
X110371841Y-96988060D01*
X110396345Y-96989264D01*
G37*
G36*
X110154205Y-103239584D02*
G01*
X110178473Y-103243184D01*
X110202272Y-103249145D01*
X110225371Y-103257410D01*
X110247550Y-103267900D01*
X110268593Y-103280512D01*
X110288299Y-103295127D01*
X110306477Y-103311603D01*
X110322953Y-103329781D01*
X110337568Y-103349487D01*
X110350180Y-103370530D01*
X110360670Y-103392709D01*
X110368935Y-103415808D01*
X110374896Y-103439607D01*
X110378496Y-103463875D01*
X110379700Y-103488379D01*
X110379700Y-104138381D01*
X110378496Y-104162885D01*
X110374896Y-104187153D01*
X110368935Y-104210952D01*
X110360670Y-104234051D01*
X110350180Y-104256230D01*
X110337568Y-104277273D01*
X110322953Y-104296979D01*
X110306477Y-104315157D01*
X110288299Y-104331633D01*
X110268593Y-104346248D01*
X110247550Y-104358860D01*
X110225371Y-104369350D01*
X110202272Y-104377615D01*
X110178473Y-104383576D01*
X110154205Y-104387176D01*
X110129701Y-104388380D01*
X109229699Y-104388380D01*
X109205195Y-104387176D01*
X109180927Y-104383576D01*
X109157128Y-104377615D01*
X109134029Y-104369350D01*
X109111850Y-104358860D01*
X109090807Y-104346248D01*
X109071101Y-104331633D01*
X109052923Y-104315157D01*
X109036447Y-104296979D01*
X109021832Y-104277273D01*
X109009220Y-104256230D01*
X108998730Y-104234051D01*
X108990465Y-104210952D01*
X108984504Y-104187153D01*
X108980904Y-104162885D01*
X108979700Y-104138381D01*
X108979700Y-103488379D01*
X108980904Y-103463875D01*
X108984504Y-103439607D01*
X108990465Y-103415808D01*
X108998730Y-103392709D01*
X109009220Y-103370530D01*
X109021832Y-103349487D01*
X109036447Y-103329781D01*
X109052923Y-103311603D01*
X109071101Y-103295127D01*
X109090807Y-103280512D01*
X109111850Y-103267900D01*
X109134029Y-103257410D01*
X109157128Y-103249145D01*
X109180927Y-103243184D01*
X109205195Y-103239584D01*
X109229699Y-103238380D01*
X110129701Y-103238380D01*
X110154205Y-103239584D01*
G37*
G36*
X110154205Y-101189584D02*
G01*
X110178473Y-101193184D01*
X110202272Y-101199145D01*
X110225371Y-101207410D01*
X110247550Y-101217900D01*
X110268593Y-101230512D01*
X110288299Y-101245127D01*
X110306477Y-101261603D01*
X110322953Y-101279781D01*
X110337568Y-101299487D01*
X110350180Y-101320530D01*
X110360670Y-101342709D01*
X110368935Y-101365808D01*
X110374896Y-101389607D01*
X110378496Y-101413875D01*
X110379700Y-101438379D01*
X110379700Y-102088381D01*
X110378496Y-102112885D01*
X110374896Y-102137153D01*
X110368935Y-102160952D01*
X110360670Y-102184051D01*
X110350180Y-102206230D01*
X110337568Y-102227273D01*
X110322953Y-102246979D01*
X110306477Y-102265157D01*
X110288299Y-102281633D01*
X110268593Y-102296248D01*
X110247550Y-102308860D01*
X110225371Y-102319350D01*
X110202272Y-102327615D01*
X110178473Y-102333576D01*
X110154205Y-102337176D01*
X110129701Y-102338380D01*
X109229699Y-102338380D01*
X109205195Y-102337176D01*
X109180927Y-102333576D01*
X109157128Y-102327615D01*
X109134029Y-102319350D01*
X109111850Y-102308860D01*
X109090807Y-102296248D01*
X109071101Y-102281633D01*
X109052923Y-102265157D01*
X109036447Y-102246979D01*
X109021832Y-102227273D01*
X109009220Y-102206230D01*
X108998730Y-102184051D01*
X108990465Y-102160952D01*
X108984504Y-102137153D01*
X108980904Y-102112885D01*
X108979700Y-102088381D01*
X108979700Y-101438379D01*
X108980904Y-101413875D01*
X108984504Y-101389607D01*
X108990465Y-101365808D01*
X108998730Y-101342709D01*
X109009220Y-101320530D01*
X109021832Y-101299487D01*
X109036447Y-101279781D01*
X109052923Y-101261603D01*
X109071101Y-101245127D01*
X109090807Y-101230512D01*
X109111850Y-101217900D01*
X109134029Y-101207410D01*
X109157128Y-101199145D01*
X109180927Y-101193184D01*
X109205195Y-101189584D01*
X109229699Y-101188380D01*
X110129701Y-101188380D01*
X110154205Y-101189584D01*
G37*
G36*
X128747005Y-83846684D02*
G01*
X128771273Y-83850284D01*
X128795072Y-83856245D01*
X128818171Y-83864510D01*
X128840350Y-83875000D01*
X128861393Y-83887612D01*
X128881099Y-83902227D01*
X128899277Y-83918703D01*
X128915753Y-83936881D01*
X128930368Y-83956587D01*
X128942980Y-83977630D01*
X128953470Y-83999809D01*
X128961735Y-84022908D01*
X128967696Y-84046707D01*
X128971296Y-84070975D01*
X128972500Y-84095479D01*
X128972500Y-84745481D01*
X128971296Y-84769985D01*
X128967696Y-84794253D01*
X128961735Y-84818052D01*
X128953470Y-84841151D01*
X128942980Y-84863330D01*
X128930368Y-84884373D01*
X128915753Y-84904079D01*
X128899277Y-84922257D01*
X128881099Y-84938733D01*
X128861393Y-84953348D01*
X128840350Y-84965960D01*
X128818171Y-84976450D01*
X128795072Y-84984715D01*
X128771273Y-84990676D01*
X128747005Y-84994276D01*
X128722501Y-84995480D01*
X127822499Y-84995480D01*
X127797995Y-84994276D01*
X127773727Y-84990676D01*
X127749928Y-84984715D01*
X127726829Y-84976450D01*
X127704650Y-84965960D01*
X127683607Y-84953348D01*
X127663901Y-84938733D01*
X127645723Y-84922257D01*
X127629247Y-84904079D01*
X127614632Y-84884373D01*
X127602020Y-84863330D01*
X127591530Y-84841151D01*
X127583265Y-84818052D01*
X127577304Y-84794253D01*
X127573704Y-84769985D01*
X127572500Y-84745481D01*
X127572500Y-84095479D01*
X127573704Y-84070975D01*
X127577304Y-84046707D01*
X127583265Y-84022908D01*
X127591530Y-83999809D01*
X127602020Y-83977630D01*
X127614632Y-83956587D01*
X127629247Y-83936881D01*
X127645723Y-83918703D01*
X127663901Y-83902227D01*
X127683607Y-83887612D01*
X127704650Y-83875000D01*
X127726829Y-83864510D01*
X127749928Y-83856245D01*
X127773727Y-83850284D01*
X127797995Y-83846684D01*
X127822499Y-83845480D01*
X128722501Y-83845480D01*
X128747005Y-83846684D01*
G37*
G36*
X128747005Y-81796684D02*
G01*
X128771273Y-81800284D01*
X128795072Y-81806245D01*
X128818171Y-81814510D01*
X128840350Y-81825000D01*
X128861393Y-81837612D01*
X128881099Y-81852227D01*
X128899277Y-81868703D01*
X128915753Y-81886881D01*
X128930368Y-81906587D01*
X128942980Y-81927630D01*
X128953470Y-81949809D01*
X128961735Y-81972908D01*
X128967696Y-81996707D01*
X128971296Y-82020975D01*
X128972500Y-82045479D01*
X128972500Y-82695481D01*
X128971296Y-82719985D01*
X128967696Y-82744253D01*
X128961735Y-82768052D01*
X128953470Y-82791151D01*
X128942980Y-82813330D01*
X128930368Y-82834373D01*
X128915753Y-82854079D01*
X128899277Y-82872257D01*
X128881099Y-82888733D01*
X128861393Y-82903348D01*
X128840350Y-82915960D01*
X128818171Y-82926450D01*
X128795072Y-82934715D01*
X128771273Y-82940676D01*
X128747005Y-82944276D01*
X128722501Y-82945480D01*
X127822499Y-82945480D01*
X127797995Y-82944276D01*
X127773727Y-82940676D01*
X127749928Y-82934715D01*
X127726829Y-82926450D01*
X127704650Y-82915960D01*
X127683607Y-82903348D01*
X127663901Y-82888733D01*
X127645723Y-82872257D01*
X127629247Y-82854079D01*
X127614632Y-82834373D01*
X127602020Y-82813330D01*
X127591530Y-82791151D01*
X127583265Y-82768052D01*
X127577304Y-82744253D01*
X127573704Y-82719985D01*
X127572500Y-82695481D01*
X127572500Y-82045479D01*
X127573704Y-82020975D01*
X127577304Y-81996707D01*
X127583265Y-81972908D01*
X127591530Y-81949809D01*
X127602020Y-81927630D01*
X127614632Y-81906587D01*
X127629247Y-81886881D01*
X127645723Y-81868703D01*
X127663901Y-81852227D01*
X127683607Y-81837612D01*
X127704650Y-81825000D01*
X127726829Y-81814510D01*
X127749928Y-81806245D01*
X127773727Y-81800284D01*
X127797995Y-81796684D01*
X127822499Y-81795480D01*
X128722501Y-81795480D01*
X128747005Y-81796684D01*
G37*
G36*
X126639425Y-113064924D02*
G01*
X126663693Y-113068524D01*
X126687492Y-113074485D01*
X126710591Y-113082750D01*
X126732770Y-113093240D01*
X126753813Y-113105852D01*
X126773519Y-113120467D01*
X126791697Y-113136943D01*
X126808173Y-113155121D01*
X126822788Y-113174827D01*
X126835400Y-113195870D01*
X126845890Y-113218049D01*
X126854155Y-113241148D01*
X126860116Y-113264947D01*
X126863716Y-113289215D01*
X126864920Y-113313719D01*
X126864920Y-114213721D01*
X126863716Y-114238225D01*
X126860116Y-114262493D01*
X126854155Y-114286292D01*
X126845890Y-114309391D01*
X126835400Y-114331570D01*
X126822788Y-114352613D01*
X126808173Y-114372319D01*
X126791697Y-114390497D01*
X126773519Y-114406973D01*
X126753813Y-114421588D01*
X126732770Y-114434200D01*
X126710591Y-114444690D01*
X126687492Y-114452955D01*
X126663693Y-114458916D01*
X126639425Y-114462516D01*
X126614921Y-114463720D01*
X125964919Y-114463720D01*
X125940415Y-114462516D01*
X125916147Y-114458916D01*
X125892348Y-114452955D01*
X125869249Y-114444690D01*
X125847070Y-114434200D01*
X125826027Y-114421588D01*
X125806321Y-114406973D01*
X125788143Y-114390497D01*
X125771667Y-114372319D01*
X125757052Y-114352613D01*
X125744440Y-114331570D01*
X125733950Y-114309391D01*
X125725685Y-114286292D01*
X125719724Y-114262493D01*
X125716124Y-114238225D01*
X125714920Y-114213721D01*
X125714920Y-113313719D01*
X125716124Y-113289215D01*
X125719724Y-113264947D01*
X125725685Y-113241148D01*
X125733950Y-113218049D01*
X125744440Y-113195870D01*
X125757052Y-113174827D01*
X125771667Y-113155121D01*
X125788143Y-113136943D01*
X125806321Y-113120467D01*
X125826027Y-113105852D01*
X125847070Y-113093240D01*
X125869249Y-113082750D01*
X125892348Y-113074485D01*
X125916147Y-113068524D01*
X125940415Y-113064924D01*
X125964919Y-113063720D01*
X126614921Y-113063720D01*
X126639425Y-113064924D01*
G37*
G36*
X128689425Y-113064924D02*
G01*
X128713693Y-113068524D01*
X128737492Y-113074485D01*
X128760591Y-113082750D01*
X128782770Y-113093240D01*
X128803813Y-113105852D01*
X128823519Y-113120467D01*
X128841697Y-113136943D01*
X128858173Y-113155121D01*
X128872788Y-113174827D01*
X128885400Y-113195870D01*
X128895890Y-113218049D01*
X128904155Y-113241148D01*
X128910116Y-113264947D01*
X128913716Y-113289215D01*
X128914920Y-113313719D01*
X128914920Y-114213721D01*
X128913716Y-114238225D01*
X128910116Y-114262493D01*
X128904155Y-114286292D01*
X128895890Y-114309391D01*
X128885400Y-114331570D01*
X128872788Y-114352613D01*
X128858173Y-114372319D01*
X128841697Y-114390497D01*
X128823519Y-114406973D01*
X128803813Y-114421588D01*
X128782770Y-114434200D01*
X128760591Y-114444690D01*
X128737492Y-114452955D01*
X128713693Y-114458916D01*
X128689425Y-114462516D01*
X128664921Y-114463720D01*
X128014919Y-114463720D01*
X127990415Y-114462516D01*
X127966147Y-114458916D01*
X127942348Y-114452955D01*
X127919249Y-114444690D01*
X127897070Y-114434200D01*
X127876027Y-114421588D01*
X127856321Y-114406973D01*
X127838143Y-114390497D01*
X127821667Y-114372319D01*
X127807052Y-114352613D01*
X127794440Y-114331570D01*
X127783950Y-114309391D01*
X127775685Y-114286292D01*
X127769724Y-114262493D01*
X127766124Y-114238225D01*
X127764920Y-114213721D01*
X127764920Y-113313719D01*
X127766124Y-113289215D01*
X127769724Y-113264947D01*
X127775685Y-113241148D01*
X127783950Y-113218049D01*
X127794440Y-113195870D01*
X127807052Y-113174827D01*
X127821667Y-113155121D01*
X127838143Y-113136943D01*
X127856321Y-113120467D01*
X127876027Y-113105852D01*
X127897070Y-113093240D01*
X127919249Y-113082750D01*
X127942348Y-113074485D01*
X127966147Y-113068524D01*
X127990415Y-113064924D01*
X128014919Y-113063720D01*
X128664921Y-113063720D01*
X128689425Y-113064924D01*
G37*
D13*
X136340600Y-128761500D03*
X149275760Y-80042680D03*
X156875440Y-80042680D03*
D14*
X149040600Y-111242380D03*
X149040600Y-113782380D03*
X149040600Y-116322380D03*
X149040600Y-118862380D03*
X149040600Y-121402380D03*
X149040600Y-123942380D03*
D15*
X146500600Y-125212380D03*
X143960600Y-125212380D03*
X141420600Y-125212380D03*
X138880600Y-125212380D03*
X136340600Y-125212380D03*
X133800600Y-125212380D03*
X131260600Y-125212380D03*
X128720600Y-125212380D03*
X126180600Y-125212380D03*
X123640600Y-125212380D03*
X121100600Y-125212380D03*
X118560600Y-125212380D03*
D16*
X137610600Y-122672380D03*
X135070600Y-122672380D03*
D17*
X113761760Y-127342560D03*
D13*
X111221760Y-127342560D03*
D18*
X110020100Y-93560560D03*
X108120100Y-93560560D03*
X139412980Y-118323020D03*
X137512980Y-118323020D03*
X123370260Y-97682980D03*
X125270260Y-97682980D03*
D19*
X124043400Y-103738380D03*
X124043400Y-101838380D03*
X120078460Y-103730760D03*
X120078460Y-101830760D03*
D18*
X134018020Y-118239200D03*
X132118020Y-118239200D03*
X116258260Y-97682980D03*
X118158260Y-97682980D03*
D19*
X117309860Y-118693900D03*
X117309860Y-116793900D03*
D18*
X134617460Y-113761180D03*
X132717460Y-113761180D03*
D19*
X108371600Y-82440400D03*
X108371600Y-84340400D03*
X124272000Y-84345480D03*
X124272000Y-82445480D03*
D18*
X127818980Y-118239200D03*
X125918980Y-118239200D03*
X123738560Y-92079740D03*
X125638560Y-92079740D03*
X123736020Y-88328160D03*
X125636020Y-88328160D03*
X108120100Y-89229860D03*
X110020100Y-89229860D03*
D20*
X115963700Y-103888380D03*
X115013700Y-103888380D03*
X114063700Y-103888380D03*
X114063700Y-101688380D03*
X115963700Y-101688380D03*
D21*
X119733020Y-91945120D03*
X119733020Y-90675120D03*
X119733020Y-89405120D03*
X119733020Y-88135120D03*
X113383020Y-88135120D03*
X113383020Y-89405120D03*
X113383020Y-90675120D03*
X113383020Y-91945120D03*
D13*
X128720600Y-128761500D03*
X155530000Y-100159480D03*
X138880600Y-128761500D03*
D22*
X155325000Y-127095000D03*
X149674000Y-104926000D03*
X132829260Y-82628000D03*
D23*
X100340000Y-90803080D03*
D24*
X144287360Y-76759180D03*
D25*
X144287360Y-78759180D03*
D26*
X101024480Y-112141380D03*
D27*
X103024480Y-112141380D03*
D28*
X109954000Y-112170000D03*
X112494000Y-112170000D03*
X115034000Y-112170000D03*
D17*
X111221760Y-121270000D03*
D13*
X113761760Y-121270000D03*
D29*
X155530000Y-118440000D03*
D14*
X155530000Y-115900000D03*
X155530000Y-113360000D03*
X155530000Y-110820000D03*
X155530000Y-108280000D03*
X155530000Y-105740000D03*
D15*
X146500600Y-109972380D03*
X143960600Y-109972380D03*
X141420600Y-109972380D03*
X138880600Y-109972380D03*
X136340600Y-109972380D03*
X133800600Y-109972380D03*
X131260600Y-109972380D03*
X128720600Y-109972380D03*
X126180600Y-109972380D03*
X123640600Y-109972380D03*
X121100600Y-109972380D03*
X118560600Y-109972380D03*
D16*
X127450600Y-122672380D03*
X124910600Y-122672380D03*
D24*
X101135280Y-76872440D03*
D25*
X101135280Y-78872440D03*
D14*
X133549000Y-89628000D03*
X133549000Y-92128000D03*
X133549000Y-94628000D03*
D24*
X101171800Y-83915600D03*
D25*
X101171800Y-85915600D03*
D13*
X143461040Y-106258300D03*
X140921040Y-106258300D03*
X138381040Y-106258300D03*
X133800600Y-128761500D03*
X131260600Y-128761500D03*
D30*
X106436000Y-126259420D03*
X105786000Y-126259420D03*
X105136000Y-126259420D03*
X104486000Y-126259420D03*
X103836000Y-126259420D03*
D31*
X109311000Y-129064420D03*
X100961000Y-129064420D03*
D32*
X107361000Y-125944420D03*
X102911000Y-125944420D03*
D33*
X107701680Y-77828220D03*
D34*
X110947800Y-76830000D03*
D33*
X107701680Y-75831780D03*
D13*
X149299000Y-94378000D03*
X149299000Y-89878000D03*
X155799000Y-94378000D03*
X155799000Y-89878000D03*
M02*
