# Supplementary material for: DripOMeter: An open-source opto-electronic system for intravenous (IV) infusion monitoring
Source: HardwareX. 2022 Aug 9;12:e00345. doi: 10.1016/j.ohx.2022.e00345 (PMC9418544; doi:10.1016/j.ohx.2022.e00345)
Supplement: Supplementary data 1 [file mmc1.zip › DripOMeter Hardware/DripOMeter Gerber/DripOMeter-B_SilkS.gbr]

G04 #@! TF.GenerationSoftware,KiCad,Pcbnew,(5.1.5)-3*
G04 #@! TF.CreationDate,2020-05-12T18:18:42+05:30*
G04 #@! TF.ProjectId,DripOMeter,44726970-4f4d-4657-9465-722e6b696361,rev?*
G04 #@! TF.SameCoordinates,Original*
G04 #@! TF.FileFunction,Legend,Bot*
G04 #@! TF.FilePolarity,Positive*
%FSLAX46Y46*%
G04 Gerber Fmt 4.6, Leading zero omitted, Abs format (unit mm)*
G04 Created by KiCad (PCBNEW (5.1.5)-3) date 2020-05-12 18:18:42*
%MOMM*%
%LPD*%
G04 APERTURE LIST*
%ADD10C,0.400000*%
%ADD11C,0.120000*%
%ADD12C,0.150000*%
%ADD13C,0.050800*%
%ADD14C,0.099060*%
%ADD15C,0.127000*%
%ADD16C,0.076200*%
%ADD17C,0.152400*%
G04 APERTURE END LIST*
D10*
X136763723Y-105293552D02*
X136763723Y-107317361D01*
X136644676Y-107555457D01*
X136525628Y-107674504D01*
X136287533Y-107793552D01*
X135811342Y-107793552D01*
X135573247Y-107674504D01*
X135454200Y-107555457D01*
X135335152Y-107317361D01*
X135335152Y-105293552D01*
X134501819Y-105293552D02*
X133073247Y-105293552D01*
X133787533Y-107793552D02*
X133787533Y-105293552D01*
X132358961Y-107674504D02*
X132001819Y-107793552D01*
X131406580Y-107793552D01*
X131168485Y-107674504D01*
X131049438Y-107555457D01*
X130930390Y-107317361D01*
X130930390Y-107079266D01*
X131049438Y-106841171D01*
X131168485Y-106722123D01*
X131406580Y-106603076D01*
X131882771Y-106484028D01*
X132120866Y-106364980D01*
X132239914Y-106245933D01*
X132358961Y-106007838D01*
X132358961Y-105769742D01*
X132239914Y-105531647D01*
X132120866Y-105412600D01*
X131882771Y-105293552D01*
X131287533Y-105293552D01*
X130930390Y-105412600D01*
X129978009Y-107079266D02*
X128787533Y-107079266D01*
X130216104Y-107793552D02*
X129382771Y-105293552D01*
X128549438Y-107793552D01*
X127835152Y-107079266D02*
X126644676Y-107079266D01*
X128073247Y-107793552D02*
X127239914Y-105293552D01*
X126406580Y-107793552D01*
X125573247Y-107793552D02*
X125573247Y-105293552D01*
X125573247Y-106484028D02*
X124144676Y-106484028D01*
X124144676Y-107793552D02*
X124144676Y-105293552D01*
X122954200Y-106841171D02*
X121049438Y-106841171D01*
X119858961Y-107793552D02*
X119858961Y-105293552D01*
X118668485Y-107793552D02*
X118668485Y-105293552D01*
X117597057Y-107674504D02*
X117239914Y-107793552D01*
X116644676Y-107793552D01*
X116406580Y-107674504D01*
X116287533Y-107555457D01*
X116168485Y-107317361D01*
X116168485Y-107079266D01*
X116287533Y-106841171D01*
X116406580Y-106722123D01*
X116644676Y-106603076D01*
X117120866Y-106484028D01*
X117358961Y-106364980D01*
X117478009Y-106245933D01*
X117597057Y-106007838D01*
X117597057Y-105769742D01*
X117478009Y-105531647D01*
X117358961Y-105412600D01*
X117120866Y-105293552D01*
X116525628Y-105293552D01*
X116168485Y-105412600D01*
X114025628Y-107674504D02*
X114263723Y-107793552D01*
X114739914Y-107793552D01*
X114978009Y-107674504D01*
X115097057Y-107555457D01*
X115216104Y-107317361D01*
X115216104Y-106603076D01*
X115097057Y-106364980D01*
X114978009Y-106245933D01*
X114739914Y-106126885D01*
X114263723Y-106126885D01*
X114025628Y-106245933D01*
D11*
X115682088Y-82685480D02*
X116204592Y-82685480D01*
X115682088Y-84105480D02*
X116204592Y-84105480D01*
X123010748Y-75720000D02*
X123533252Y-75720000D01*
X123010748Y-77140000D02*
X123533252Y-77140000D01*
X109283092Y-98398060D02*
X108760588Y-98398060D01*
X109283092Y-96978060D02*
X108760588Y-96978060D01*
X110389700Y-102527128D02*
X110389700Y-103049632D01*
X108969700Y-102527128D02*
X108969700Y-103049632D01*
X128982500Y-83134228D02*
X128982500Y-83656732D01*
X127562500Y-83134228D02*
X127562500Y-83656732D01*
X127576172Y-114473720D02*
X127053668Y-114473720D01*
X127576172Y-113053720D02*
X127053668Y-113053720D01*
D12*
X108470100Y-94435560D02*
X109670100Y-94435560D01*
X109670100Y-92685560D02*
X108470100Y-92685560D01*
X137862980Y-119198020D02*
X139062980Y-119198020D01*
X139062980Y-117448020D02*
X137862980Y-117448020D01*
X124920260Y-96807980D02*
X123720260Y-96807980D01*
X123720260Y-98557980D02*
X124920260Y-98557980D01*
X123168400Y-102188380D02*
X123168400Y-103388380D01*
X124918400Y-103388380D02*
X124918400Y-102188380D01*
X119203460Y-102180760D02*
X119203460Y-103380760D01*
X120953460Y-103380760D02*
X120953460Y-102180760D01*
X132468020Y-119114200D02*
X133668020Y-119114200D01*
X133668020Y-117364200D02*
X132468020Y-117364200D01*
X117808260Y-96807980D02*
X116608260Y-96807980D01*
X116608260Y-98557980D02*
X117808260Y-98557980D01*
X116434860Y-117143900D02*
X116434860Y-118343900D01*
X118184860Y-118343900D02*
X118184860Y-117143900D01*
X133067460Y-114636180D02*
X134267460Y-114636180D01*
X134267460Y-112886180D02*
X133067460Y-112886180D01*
X109246600Y-83990400D02*
X109246600Y-82790400D01*
X107496600Y-82790400D02*
X107496600Y-83990400D01*
X123397000Y-82795480D02*
X123397000Y-83995480D01*
X125147000Y-83995480D02*
X125147000Y-82795480D01*
X126268980Y-119114200D02*
X127468980Y-119114200D01*
X127468980Y-117364200D02*
X126268980Y-117364200D01*
X125288560Y-91204740D02*
X124088560Y-91204740D01*
X124088560Y-92954740D02*
X125288560Y-92954740D01*
X125286020Y-87453160D02*
X124086020Y-87453160D01*
X124086020Y-89203160D02*
X125286020Y-89203160D01*
X109670100Y-88354860D02*
X108470100Y-88354860D01*
X108470100Y-90104860D02*
X109670100Y-90104860D01*
X116813700Y-103088380D02*
G75*
G03X116813700Y-103088380I-100000J0D01*
G01*
X116463700Y-102538380D02*
X116463700Y-103038380D01*
X113563700Y-102538380D02*
X116463700Y-102538380D01*
X113563700Y-103038380D02*
X113563700Y-102538380D01*
X116463700Y-103038380D02*
X113563700Y-103038380D01*
X118844020Y-92580120D02*
X118844020Y-87500120D01*
X118844020Y-87500120D02*
X114272020Y-87500120D01*
X114272020Y-87500120D02*
X114272020Y-92580120D01*
X114272020Y-92580120D02*
X118844020Y-92580120D01*
X117320020Y-92580120D02*
X117320020Y-92072120D01*
X117320020Y-92072120D02*
X116050020Y-92072120D01*
X116050020Y-92072120D02*
X116050020Y-92580120D01*
D13*
X102334380Y-129444680D02*
G75*
G02X102636640Y-129142420I302260J0D01*
G01*
X102636640Y-129144960D02*
G75*
G02X102936360Y-129444680I0J-299720D01*
G01*
X107333100Y-129444680D02*
G75*
G02X107635360Y-129142420I302260J0D01*
G01*
X107635360Y-129144960D02*
G75*
G02X107935080Y-129444680I0J-299720D01*
G01*
X102336920Y-130493700D02*
X102336920Y-129444680D01*
X102936360Y-130493700D02*
X102936360Y-129444680D01*
X107335640Y-130493700D02*
X107335640Y-129444680D01*
X107935080Y-130493700D02*
X107935080Y-129444680D01*
X102936360Y-129993320D02*
X102336920Y-129993320D01*
X107935080Y-129993320D02*
X107335640Y-129993320D01*
X102936360Y-130092380D02*
X102336920Y-130092380D01*
X107935080Y-130092380D02*
X107335640Y-130092380D01*
X102936360Y-130493700D02*
X102336920Y-130493700D01*
X107935080Y-130493700D02*
X107335640Y-130493700D01*
X101036440Y-131743380D02*
X100886580Y-131593520D01*
X101036440Y-131743380D02*
X101486020Y-131293800D01*
X101486020Y-131293800D02*
X101486020Y-131094420D01*
X109385420Y-131593520D02*
X109235560Y-131743380D01*
X109235560Y-131743380D02*
X108785980Y-131293800D01*
X108785980Y-131293800D02*
X108785980Y-131094420D01*
X101336160Y-131143940D02*
X100886580Y-131593520D01*
X108935840Y-131143940D02*
X109385420Y-131593520D01*
X103137020Y-131094420D02*
X101336160Y-131094420D01*
X106136760Y-131094420D02*
X104135240Y-131094420D01*
X108935840Y-131094420D02*
X107134980Y-131094420D01*
X108585320Y-131443660D02*
G75*
G02X108336400Y-131692580I-248920J0D01*
G01*
X101935600Y-131692580D02*
G75*
G02X101686680Y-131443660I0J248920D01*
G01*
X103137020Y-131692580D02*
X101935600Y-131692580D01*
X106136760Y-131692580D02*
X104135240Y-131692580D01*
X108336400Y-131692580D02*
X107134980Y-131692580D01*
X101686680Y-130343840D02*
X101686680Y-131443660D01*
X108585320Y-130343840D02*
X108585320Y-131443660D01*
X108935840Y-126442400D02*
X108935840Y-131143940D01*
X101336160Y-126442400D02*
X101336160Y-131143940D01*
X108585320Y-126091880D02*
G75*
G02X108935840Y-126442400I0J-350520D01*
G01*
X101338700Y-126442400D02*
G75*
G02X101686680Y-126094420I347980J0D01*
G01*
D14*
X108585320Y-126094420D02*
X107035920Y-126094420D01*
X101686680Y-126094420D02*
X103236080Y-126094420D01*
X108585320Y-130343840D02*
X108585320Y-126094420D01*
X101686680Y-130343840D02*
X101686680Y-126094420D01*
X108585320Y-130343840D02*
X101686680Y-130343840D01*
D13*
X106085960Y-127943540D02*
X104186040Y-127943540D01*
X104186040Y-127943540D02*
X104186040Y-129843460D01*
X104186040Y-129843460D02*
X106085960Y-129843460D01*
X106085960Y-129843460D02*
X106085960Y-127943540D01*
D15*
X108501780Y-78328600D02*
X110993520Y-78328600D01*
X111247520Y-78074600D02*
X111247520Y-77828220D01*
X111247520Y-75831780D02*
X111247520Y-75585400D01*
X110993520Y-75331400D02*
X108501780Y-75331400D01*
X107501020Y-76581080D02*
X107501020Y-77078920D01*
X109997840Y-76830000D02*
X109002160Y-76830000D01*
X109500000Y-77327840D02*
X109500000Y-76332160D01*
X111247520Y-78074600D02*
G75*
G02X110993520Y-78328600I-254000J0D01*
G01*
X110993520Y-75331400D02*
G75*
G02X111247520Y-75585400I0J-254000D01*
G01*
D12*
X116110006Y-85402622D02*
X116157625Y-85450241D01*
X116300482Y-85497860D01*
X116395720Y-85497860D01*
X116538578Y-85450241D01*
X116633816Y-85355003D01*
X116681435Y-85259765D01*
X116729054Y-85069289D01*
X116729054Y-84926432D01*
X116681435Y-84735956D01*
X116633816Y-84640718D01*
X116538578Y-84545480D01*
X116395720Y-84497860D01*
X116300482Y-84497860D01*
X116157625Y-84545480D01*
X116110006Y-84593099D01*
X115252863Y-84497860D02*
X115443340Y-84497860D01*
X115538578Y-84545480D01*
X115586197Y-84593099D01*
X115681435Y-84735956D01*
X115729054Y-84926432D01*
X115729054Y-85307384D01*
X115681435Y-85402622D01*
X115633816Y-85450241D01*
X115538578Y-85497860D01*
X115348101Y-85497860D01*
X115252863Y-85450241D01*
X115205244Y-85402622D01*
X115157625Y-85307384D01*
X115157625Y-85069289D01*
X115205244Y-84974051D01*
X115252863Y-84926432D01*
X115348101Y-84878813D01*
X115538578Y-84878813D01*
X115633816Y-84926432D01*
X115681435Y-84974051D01*
X115729054Y-85069289D01*
X123438666Y-78437142D02*
X123486285Y-78484761D01*
X123629142Y-78532380D01*
X123724380Y-78532380D01*
X123867238Y-78484761D01*
X123962476Y-78389523D01*
X124010095Y-78294285D01*
X124057714Y-78103809D01*
X124057714Y-77960952D01*
X124010095Y-77770476D01*
X123962476Y-77675238D01*
X123867238Y-77580000D01*
X123724380Y-77532380D01*
X123629142Y-77532380D01*
X123486285Y-77580000D01*
X123438666Y-77627619D01*
X122533904Y-77532380D02*
X123010095Y-77532380D01*
X123057714Y-78008571D01*
X123010095Y-77960952D01*
X122914857Y-77913333D01*
X122676761Y-77913333D01*
X122581523Y-77960952D01*
X122533904Y-78008571D01*
X122486285Y-78103809D01*
X122486285Y-78341904D01*
X122533904Y-78437142D01*
X122581523Y-78484761D01*
X122676761Y-78532380D01*
X122914857Y-78532380D01*
X123010095Y-78484761D01*
X123057714Y-78437142D01*
X109188506Y-96395202D02*
X109236125Y-96442821D01*
X109378982Y-96490440D01*
X109474220Y-96490440D01*
X109617078Y-96442821D01*
X109712316Y-96347583D01*
X109759935Y-96252345D01*
X109807554Y-96061869D01*
X109807554Y-95919012D01*
X109759935Y-95728536D01*
X109712316Y-95633298D01*
X109617078Y-95538060D01*
X109474220Y-95490440D01*
X109378982Y-95490440D01*
X109236125Y-95538060D01*
X109188506Y-95585679D01*
X108331363Y-95823774D02*
X108331363Y-96490440D01*
X108569459Y-95442821D02*
X108807554Y-96157107D01*
X108188506Y-96157107D01*
X108386842Y-102621713D02*
X108434461Y-102574094D01*
X108482080Y-102431237D01*
X108482080Y-102335999D01*
X108434461Y-102193141D01*
X108339223Y-102097903D01*
X108243985Y-102050284D01*
X108053509Y-102002665D01*
X107910652Y-102002665D01*
X107720176Y-102050284D01*
X107624938Y-102097903D01*
X107529700Y-102193141D01*
X107482080Y-102335999D01*
X107482080Y-102431237D01*
X107529700Y-102574094D01*
X107577319Y-102621713D01*
X107482080Y-102955046D02*
X107482080Y-103574094D01*
X107863033Y-103240760D01*
X107863033Y-103383618D01*
X107910652Y-103478856D01*
X107958271Y-103526475D01*
X108053509Y-103574094D01*
X108291604Y-103574094D01*
X108386842Y-103526475D01*
X108434461Y-103478856D01*
X108482080Y-103383618D01*
X108482080Y-103097903D01*
X108434461Y-103002665D01*
X108386842Y-102955046D01*
X126979642Y-83228813D02*
X127027261Y-83181194D01*
X127074880Y-83038337D01*
X127074880Y-82943099D01*
X127027261Y-82800241D01*
X126932023Y-82705003D01*
X126836785Y-82657384D01*
X126646309Y-82609765D01*
X126503452Y-82609765D01*
X126312976Y-82657384D01*
X126217738Y-82705003D01*
X126122500Y-82800241D01*
X126074880Y-82943099D01*
X126074880Y-83038337D01*
X126122500Y-83181194D01*
X126170119Y-83228813D01*
X126170119Y-83609765D02*
X126122500Y-83657384D01*
X126074880Y-83752622D01*
X126074880Y-83990718D01*
X126122500Y-84085956D01*
X126170119Y-84133575D01*
X126265357Y-84181194D01*
X126360595Y-84181194D01*
X126503452Y-84133575D01*
X127074880Y-83562146D01*
X127074880Y-84181194D01*
X127481586Y-112470862D02*
X127529205Y-112518481D01*
X127672062Y-112566100D01*
X127767300Y-112566100D01*
X127910158Y-112518481D01*
X128005396Y-112423243D01*
X128053015Y-112328005D01*
X128100634Y-112137529D01*
X128100634Y-111994672D01*
X128053015Y-111804196D01*
X128005396Y-111708958D01*
X127910158Y-111613720D01*
X127767300Y-111566100D01*
X127672062Y-111566100D01*
X127529205Y-111613720D01*
X127481586Y-111661339D01*
X126529205Y-112566100D02*
X127100634Y-112566100D01*
X126814920Y-112566100D02*
X126814920Y-111566100D01*
X126910158Y-111708958D01*
X127005396Y-111804196D01*
X127100634Y-111851815D01*
X109237866Y-95583380D02*
X109571200Y-95107190D01*
X109809295Y-95583380D02*
X109809295Y-94583380D01*
X109428342Y-94583380D01*
X109333104Y-94631000D01*
X109285485Y-94678619D01*
X109237866Y-94773857D01*
X109237866Y-94916714D01*
X109285485Y-95011952D01*
X109333104Y-95059571D01*
X109428342Y-95107190D01*
X109809295Y-95107190D01*
X108285485Y-95583380D02*
X108856914Y-95583380D01*
X108571200Y-95583380D02*
X108571200Y-94583380D01*
X108666438Y-94726238D01*
X108761676Y-94821476D01*
X108856914Y-94869095D01*
X138549466Y-120399180D02*
X138882800Y-119922990D01*
X139120895Y-120399180D02*
X139120895Y-119399180D01*
X138739942Y-119399180D01*
X138644704Y-119446800D01*
X138597085Y-119494419D01*
X138549466Y-119589657D01*
X138549466Y-119732514D01*
X138597085Y-119827752D01*
X138644704Y-119875371D01*
X138739942Y-119922990D01*
X139120895Y-119922990D01*
X137692323Y-119732514D02*
X137692323Y-120399180D01*
X137930419Y-119351561D02*
X138168514Y-120065847D01*
X137549466Y-120065847D01*
X124477866Y-99748980D02*
X124811200Y-99272790D01*
X125049295Y-99748980D02*
X125049295Y-98748980D01*
X124668342Y-98748980D01*
X124573104Y-98796600D01*
X124525485Y-98844219D01*
X124477866Y-98939457D01*
X124477866Y-99082314D01*
X124525485Y-99177552D01*
X124573104Y-99225171D01*
X124668342Y-99272790D01*
X125049295Y-99272790D01*
X123573104Y-98748980D02*
X124049295Y-98748980D01*
X124096914Y-99225171D01*
X124049295Y-99177552D01*
X123954057Y-99129933D01*
X123715961Y-99129933D01*
X123620723Y-99177552D01*
X123573104Y-99225171D01*
X123525485Y-99320409D01*
X123525485Y-99558504D01*
X123573104Y-99653742D01*
X123620723Y-99701361D01*
X123715961Y-99748980D01*
X123954057Y-99748980D01*
X124049295Y-99701361D01*
X124096914Y-99653742D01*
X126095980Y-102621713D02*
X125619790Y-102288380D01*
X126095980Y-102050284D02*
X125095980Y-102050284D01*
X125095980Y-102431237D01*
X125143600Y-102526475D01*
X125191219Y-102574094D01*
X125286457Y-102621713D01*
X125429314Y-102621713D01*
X125524552Y-102574094D01*
X125572171Y-102526475D01*
X125619790Y-102431237D01*
X125619790Y-102050284D01*
X125095980Y-103478856D02*
X125095980Y-103288380D01*
X125143600Y-103193141D01*
X125191219Y-103145522D01*
X125334076Y-103050284D01*
X125524552Y-103002665D01*
X125905504Y-103002665D01*
X126000742Y-103050284D01*
X126048361Y-103097903D01*
X126095980Y-103193141D01*
X126095980Y-103383618D01*
X126048361Y-103478856D01*
X126000742Y-103526475D01*
X125905504Y-103574094D01*
X125667409Y-103574094D01*
X125572171Y-103526475D01*
X125524552Y-103478856D01*
X125476933Y-103383618D01*
X125476933Y-103193141D01*
X125524552Y-103097903D01*
X125572171Y-103050284D01*
X125667409Y-103002665D01*
X122147380Y-102609733D02*
X121671190Y-102276400D01*
X122147380Y-102038304D02*
X121147380Y-102038304D01*
X121147380Y-102419257D01*
X121195000Y-102514495D01*
X121242619Y-102562114D01*
X121337857Y-102609733D01*
X121480714Y-102609733D01*
X121575952Y-102562114D01*
X121623571Y-102514495D01*
X121671190Y-102419257D01*
X121671190Y-102038304D01*
X121147380Y-102943066D02*
X121147380Y-103609733D01*
X122147380Y-103181161D01*
X133228166Y-120284880D02*
X133561500Y-119808690D01*
X133799595Y-120284880D02*
X133799595Y-119284880D01*
X133418642Y-119284880D01*
X133323404Y-119332500D01*
X133275785Y-119380119D01*
X133228166Y-119475357D01*
X133228166Y-119618214D01*
X133275785Y-119713452D01*
X133323404Y-119761071D01*
X133418642Y-119808690D01*
X133799595Y-119808690D01*
X132656738Y-119713452D02*
X132751976Y-119665833D01*
X132799595Y-119618214D01*
X132847214Y-119522976D01*
X132847214Y-119475357D01*
X132799595Y-119380119D01*
X132751976Y-119332500D01*
X132656738Y-119284880D01*
X132466261Y-119284880D01*
X132371023Y-119332500D01*
X132323404Y-119380119D01*
X132275785Y-119475357D01*
X132275785Y-119522976D01*
X132323404Y-119618214D01*
X132371023Y-119665833D01*
X132466261Y-119713452D01*
X132656738Y-119713452D01*
X132751976Y-119761071D01*
X132799595Y-119808690D01*
X132847214Y-119903928D01*
X132847214Y-120094404D01*
X132799595Y-120189642D01*
X132751976Y-120237261D01*
X132656738Y-120284880D01*
X132466261Y-120284880D01*
X132371023Y-120237261D01*
X132323404Y-120189642D01*
X132275785Y-120094404D01*
X132275785Y-119903928D01*
X132323404Y-119808690D01*
X132371023Y-119761071D01*
X132466261Y-119713452D01*
X117876517Y-99774380D02*
X118209850Y-99298190D01*
X118447945Y-99774380D02*
X118447945Y-98774380D01*
X118066993Y-98774380D01*
X117971755Y-98822000D01*
X117924136Y-98869619D01*
X117876517Y-98964857D01*
X117876517Y-99107714D01*
X117924136Y-99202952D01*
X117971755Y-99250571D01*
X118066993Y-99298190D01*
X118447945Y-99298190D01*
X116924136Y-99774380D02*
X117495564Y-99774380D01*
X117209850Y-99774380D02*
X117209850Y-98774380D01*
X117305088Y-98917238D01*
X117400326Y-99012476D01*
X117495564Y-99060095D01*
X116305088Y-98774380D02*
X116209850Y-98774380D01*
X116114612Y-98822000D01*
X116066993Y-98869619D01*
X116019374Y-98964857D01*
X115971755Y-99155333D01*
X115971755Y-99393428D01*
X116019374Y-99583904D01*
X116066993Y-99679142D01*
X116114612Y-99726761D01*
X116209850Y-99774380D01*
X116305088Y-99774380D01*
X116400326Y-99726761D01*
X116447945Y-99679142D01*
X116495564Y-99583904D01*
X116543183Y-99393428D01*
X116543183Y-99155333D01*
X116495564Y-98964857D01*
X116447945Y-98869619D01*
X116400326Y-98822000D01*
X116305088Y-98774380D01*
X119378780Y-117068742D02*
X118902590Y-116735409D01*
X119378780Y-116497314D02*
X118378780Y-116497314D01*
X118378780Y-116878266D01*
X118426400Y-116973504D01*
X118474019Y-117021123D01*
X118569257Y-117068742D01*
X118712114Y-117068742D01*
X118807352Y-117021123D01*
X118854971Y-116973504D01*
X118902590Y-116878266D01*
X118902590Y-116497314D01*
X119378780Y-118021123D02*
X119378780Y-117449695D01*
X119378780Y-117735409D02*
X118378780Y-117735409D01*
X118521638Y-117640171D01*
X118616876Y-117544933D01*
X118664495Y-117449695D01*
X119378780Y-118973504D02*
X119378780Y-118402076D01*
X119378780Y-118687790D02*
X118378780Y-118687790D01*
X118521638Y-118592552D01*
X118616876Y-118497314D01*
X118664495Y-118402076D01*
X134352057Y-115801780D02*
X134685390Y-115325590D01*
X134923485Y-115801780D02*
X134923485Y-114801780D01*
X134542533Y-114801780D01*
X134447295Y-114849400D01*
X134399676Y-114897019D01*
X134352057Y-114992257D01*
X134352057Y-115135114D01*
X134399676Y-115230352D01*
X134447295Y-115277971D01*
X134542533Y-115325590D01*
X134923485Y-115325590D01*
X133399676Y-115801780D02*
X133971104Y-115801780D01*
X133685390Y-115801780D02*
X133685390Y-114801780D01*
X133780628Y-114944638D01*
X133875866Y-115039876D01*
X133971104Y-115087495D01*
X133018723Y-114897019D02*
X132971104Y-114849400D01*
X132875866Y-114801780D01*
X132637771Y-114801780D01*
X132542533Y-114849400D01*
X132494914Y-114897019D01*
X132447295Y-114992257D01*
X132447295Y-115087495D01*
X132494914Y-115230352D01*
X133066342Y-115801780D01*
X132447295Y-115801780D01*
X110437980Y-82804142D02*
X109961790Y-82470809D01*
X110437980Y-82232714D02*
X109437980Y-82232714D01*
X109437980Y-82613666D01*
X109485600Y-82708904D01*
X109533219Y-82756523D01*
X109628457Y-82804142D01*
X109771314Y-82804142D01*
X109866552Y-82756523D01*
X109914171Y-82708904D01*
X109961790Y-82613666D01*
X109961790Y-82232714D01*
X110437980Y-83756523D02*
X110437980Y-83185095D01*
X110437980Y-83470809D02*
X109437980Y-83470809D01*
X109580838Y-83375571D01*
X109676076Y-83280333D01*
X109723695Y-83185095D01*
X109771314Y-84613666D02*
X110437980Y-84613666D01*
X109390361Y-84375571D02*
X110104647Y-84137476D01*
X110104647Y-84756523D01*
X126363780Y-82753342D02*
X125887590Y-82420009D01*
X126363780Y-82181914D02*
X125363780Y-82181914D01*
X125363780Y-82562866D01*
X125411400Y-82658104D01*
X125459019Y-82705723D01*
X125554257Y-82753342D01*
X125697114Y-82753342D01*
X125792352Y-82705723D01*
X125839971Y-82658104D01*
X125887590Y-82562866D01*
X125887590Y-82181914D01*
X126363780Y-83705723D02*
X126363780Y-83134295D01*
X126363780Y-83420009D02*
X125363780Y-83420009D01*
X125506638Y-83324771D01*
X125601876Y-83229533D01*
X125649495Y-83134295D01*
X125363780Y-84610485D02*
X125363780Y-84134295D01*
X125839971Y-84086676D01*
X125792352Y-84134295D01*
X125744733Y-84229533D01*
X125744733Y-84467628D01*
X125792352Y-84562866D01*
X125839971Y-84610485D01*
X125935209Y-84658104D01*
X126173304Y-84658104D01*
X126268542Y-84610485D01*
X126316161Y-84562866D01*
X126363780Y-84467628D01*
X126363780Y-84229533D01*
X126316161Y-84134295D01*
X126268542Y-84086676D01*
X127510397Y-120305200D02*
X127843730Y-119829010D01*
X128081825Y-120305200D02*
X128081825Y-119305200D01*
X127700873Y-119305200D01*
X127605635Y-119352820D01*
X127558016Y-119400439D01*
X127510397Y-119495677D01*
X127510397Y-119638534D01*
X127558016Y-119733772D01*
X127605635Y-119781391D01*
X127700873Y-119829010D01*
X128081825Y-119829010D01*
X126558016Y-120305200D02*
X127129444Y-120305200D01*
X126843730Y-120305200D02*
X126843730Y-119305200D01*
X126938968Y-119448058D01*
X127034206Y-119543296D01*
X127129444Y-119590915D01*
X125700873Y-119305200D02*
X125891349Y-119305200D01*
X125986587Y-119352820D01*
X126034206Y-119400439D01*
X126129444Y-119543296D01*
X126177063Y-119733772D01*
X126177063Y-120114724D01*
X126129444Y-120209962D01*
X126081825Y-120257581D01*
X125986587Y-120305200D01*
X125796111Y-120305200D01*
X125700873Y-120257581D01*
X125653254Y-120209962D01*
X125605635Y-120114724D01*
X125605635Y-119876629D01*
X125653254Y-119781391D01*
X125700873Y-119733772D01*
X125796111Y-119686153D01*
X125986587Y-119686153D01*
X126081825Y-119733772D01*
X126129444Y-119781391D01*
X126177063Y-119876629D01*
X125309657Y-94135580D02*
X125642990Y-93659390D01*
X125881085Y-94135580D02*
X125881085Y-93135580D01*
X125500133Y-93135580D01*
X125404895Y-93183200D01*
X125357276Y-93230819D01*
X125309657Y-93326057D01*
X125309657Y-93468914D01*
X125357276Y-93564152D01*
X125404895Y-93611771D01*
X125500133Y-93659390D01*
X125881085Y-93659390D01*
X124357276Y-94135580D02*
X124928704Y-94135580D01*
X124642990Y-94135580D02*
X124642990Y-93135580D01*
X124738228Y-93278438D01*
X124833466Y-93373676D01*
X124928704Y-93421295D01*
X124023942Y-93135580D02*
X123357276Y-93135580D01*
X123785847Y-94135580D01*
X125309657Y-90376380D02*
X125642990Y-89900190D01*
X125881085Y-90376380D02*
X125881085Y-89376380D01*
X125500133Y-89376380D01*
X125404895Y-89424000D01*
X125357276Y-89471619D01*
X125309657Y-89566857D01*
X125309657Y-89709714D01*
X125357276Y-89804952D01*
X125404895Y-89852571D01*
X125500133Y-89900190D01*
X125881085Y-89900190D01*
X124357276Y-90376380D02*
X124928704Y-90376380D01*
X124642990Y-90376380D02*
X124642990Y-89376380D01*
X124738228Y-89519238D01*
X124833466Y-89614476D01*
X124928704Y-89662095D01*
X123785847Y-89804952D02*
X123881085Y-89757333D01*
X123928704Y-89709714D01*
X123976323Y-89614476D01*
X123976323Y-89566857D01*
X123928704Y-89471619D01*
X123881085Y-89424000D01*
X123785847Y-89376380D01*
X123595371Y-89376380D01*
X123500133Y-89424000D01*
X123452514Y-89471619D01*
X123404895Y-89566857D01*
X123404895Y-89614476D01*
X123452514Y-89709714D01*
X123500133Y-89757333D01*
X123595371Y-89804952D01*
X123785847Y-89804952D01*
X123881085Y-89852571D01*
X123928704Y-89900190D01*
X123976323Y-89995428D01*
X123976323Y-90185904D01*
X123928704Y-90281142D01*
X123881085Y-90328761D01*
X123785847Y-90376380D01*
X123595371Y-90376380D01*
X123500133Y-90328761D01*
X123452514Y-90281142D01*
X123404895Y-90185904D01*
X123404895Y-89995428D01*
X123452514Y-89900190D01*
X123500133Y-89852571D01*
X123595371Y-89804952D01*
X110112857Y-91262380D02*
X110446190Y-90786190D01*
X110684285Y-91262380D02*
X110684285Y-90262380D01*
X110303333Y-90262380D01*
X110208095Y-90310000D01*
X110160476Y-90357619D01*
X110112857Y-90452857D01*
X110112857Y-90595714D01*
X110160476Y-90690952D01*
X110208095Y-90738571D01*
X110303333Y-90786190D01*
X110684285Y-90786190D01*
X109160476Y-91262380D02*
X109731904Y-91262380D01*
X109446190Y-91262380D02*
X109446190Y-90262380D01*
X109541428Y-90405238D01*
X109636666Y-90500476D01*
X109731904Y-90548095D01*
X108684285Y-91262380D02*
X108493809Y-91262380D01*
X108398571Y-91214761D01*
X108350952Y-91167142D01*
X108255714Y-91024285D01*
X108208095Y-90833809D01*
X108208095Y-90452857D01*
X108255714Y-90357619D01*
X108303333Y-90310000D01*
X108398571Y-90262380D01*
X108589047Y-90262380D01*
X108684285Y-90310000D01*
X108731904Y-90357619D01*
X108779523Y-90452857D01*
X108779523Y-90690952D01*
X108731904Y-90786190D01*
X108684285Y-90833809D01*
X108589047Y-90881428D01*
X108398571Y-90881428D01*
X108303333Y-90833809D01*
X108255714Y-90786190D01*
X108208095Y-90690952D01*
X116626180Y-102039895D02*
X117435704Y-102039895D01*
X117530942Y-102087514D01*
X117578561Y-102135133D01*
X117626180Y-102230371D01*
X117626180Y-102420847D01*
X117578561Y-102516085D01*
X117530942Y-102563704D01*
X117435704Y-102611323D01*
X116626180Y-102611323D01*
X117626180Y-103611323D02*
X117626180Y-103039895D01*
X117626180Y-103325609D02*
X116626180Y-103325609D01*
X116769038Y-103230371D01*
X116864276Y-103135133D01*
X116911895Y-103039895D01*
X118456404Y-92868880D02*
X118456404Y-93678404D01*
X118408785Y-93773642D01*
X118361166Y-93821261D01*
X118265928Y-93868880D01*
X118075452Y-93868880D01*
X117980214Y-93821261D01*
X117932595Y-93773642D01*
X117884976Y-93678404D01*
X117884976Y-92868880D01*
X117456404Y-92964119D02*
X117408785Y-92916500D01*
X117313547Y-92868880D01*
X117075452Y-92868880D01*
X116980214Y-92916500D01*
X116932595Y-92964119D01*
X116884976Y-93059357D01*
X116884976Y-93154595D01*
X116932595Y-93297452D01*
X117504023Y-93868880D01*
X116884976Y-93868880D01*
D16*
X109853333Y-130218675D02*
X109853333Y-130799246D01*
X109892038Y-130915360D01*
X109969447Y-130992770D01*
X110085561Y-131031475D01*
X110162971Y-131031475D01*
X109040533Y-131031475D02*
X109504990Y-131031475D01*
X109272761Y-131031475D02*
X109272761Y-130218675D01*
X109350171Y-130334789D01*
X109427580Y-130412199D01*
X109504990Y-130450903D01*
D17*
X108844761Y-79699619D02*
X109183428Y-79215809D01*
X109425333Y-79699619D02*
X109425333Y-78683619D01*
X109038285Y-78683619D01*
X108941523Y-78732000D01*
X108893142Y-78780380D01*
X108844761Y-78877142D01*
X108844761Y-79022285D01*
X108893142Y-79119047D01*
X108941523Y-79167428D01*
X109038285Y-79215809D01*
X109425333Y-79215809D01*
X108554476Y-78683619D02*
X108215809Y-79699619D01*
X107877142Y-78683619D01*
X107006285Y-79699619D02*
X107586857Y-79699619D01*
X107296571Y-79699619D02*
X107296571Y-78683619D01*
X107393333Y-78828761D01*
X107490095Y-78925523D01*
X107586857Y-78973904D01*
M02*
