# Supplementary material for: DripOMeter: An open-source opto-electronic system for intravenous (IV) infusion monitoring
Source: HardwareX. 2022 Aug 9;12:e00345. doi: 10.1016/j.ohx.2022.e00345 (PMC9418544; doi:10.1016/j.ohx.2022.e00345)
Supplement: Supplementary data 1 [file mmc1.zip › DripOMeter Hardware/DripOMeter Gerber/DripOMeter-Edge_Cuts.gbr]

G04 #@! TF.GenerationSoftware,KiCad,Pcbnew,(5.1.5)-3*
G04 #@! TF.CreationDate,2020-05-12T18:18:42+05:30*
G04 #@! TF.ProjectId,DripOMeter,44726970-4f4d-4657-9465-722e6b696361,rev?*
G04 #@! TF.SameCoordinates,Original*
G04 #@! TF.FileFunction,Profile,NP*
%FSLAX46Y46*%
G04 Gerber Fmt 4.6, Leading zero omitted, Abs format (unit mm)*
G04 Created by KiCad (PCBNEW (5.1.5)-3) date 2020-05-12 18:18:42*
%MOMM*%
%LPD*%
G04 APERTURE LIST*
%ADD10C,0.100000*%
G04 APERTURE END LIST*
D10*
X156325000Y-73795000D02*
X159325000Y-76795000D01*
X130499000Y-97528000D02*
X130499000Y-95728000D01*
X130499000Y-97528000D02*
X132599000Y-97528000D01*
X132599000Y-95728000D02*
X132599000Y-97528000D01*
X130499000Y-95728000D02*
X132599000Y-95728000D01*
X130499000Y-88528000D02*
X130499000Y-86728000D01*
X130499000Y-86728000D02*
X132599000Y-86728000D01*
X132599000Y-88528000D02*
X132599000Y-86728000D01*
X130499000Y-88528000D02*
X132599000Y-88528000D01*
X155325000Y-131095000D02*
X159324000Y-127095000D01*
X147214000Y-82628000D02*
X136214000Y-82628000D01*
X147214000Y-101628000D02*
X147214000Y-82628000D01*
X136214000Y-101628000D02*
X147214000Y-101628000D01*
X136214000Y-82628000D02*
X136214000Y-101628000D01*
X159325000Y-76795000D02*
X159325000Y-127095000D01*
X97336000Y-131095000D02*
X97336000Y-73795000D01*
X155325000Y-131095000D02*
X97336000Y-131095000D01*
X97336000Y-73795000D02*
X156325000Y-73795000D01*
M02*
