# Supplementary material for: DripOMeter: An open-source opto-electronic system for intravenous (IV) infusion monitoring
Source: HardwareX. 2022 Aug 9;12:e00345. doi: 10.1016/j.ohx.2022.e00345 (PMC9418544; doi:10.1016/j.ohx.2022.e00345)
Supplement: Supplementary data 1 [file mmc1.zip › DripOMeter Hardware/DripOMeter Gerber/DripOMeter-F_Mask.gbr]

G04 #@! TF.GenerationSoftware,KiCad,Pcbnew,(5.1.5)-3*
G04 #@! TF.CreationDate,2020-05-12T18:18:42+05:30*
G04 #@! TF.ProjectId,DripOMeter,44726970-4f4d-4657-9465-722e6b696361,rev?*
G04 #@! TF.SameCoordinates,Original*
G04 #@! TF.FileFunction,Soldermask,Top*
G04 #@! TF.FilePolarity,Negative*
%FSLAX46Y46*%
G04 Gerber Fmt 4.6, Leading zero omitted, Abs format (unit mm)*
G04 Created by KiCad (PCBNEW (5.1.5)-3) date 2020-05-12 18:18:42*
%MOMM*%
%LPD*%
G04 APERTURE LIST*
%ADD10C,1.950000*%
%ADD11C,1.400000*%
%ADD12C,2.000000*%
%ADD13O,2.032000X1.727200*%
%ADD14O,1.727200X2.032000*%
%ADD15C,1.778000*%
%ADD16R,2.000000X2.000000*%
%ADD17C,4.000000*%
%ADD18C,3.000000*%
%ADD19R,1.700000X1.200000*%
%ADD20O,1.700000X1.200000*%
%ADD21R,1.200000X1.700000*%
%ADD22O,1.200000X1.700000*%
%ADD23C,1.676400*%
%ADD24R,2.032000X1.727200*%
%ADD25C,1.700000*%
%ADD26C,0.550000*%
G04 APERTURE END LIST*
D10*
X104885000Y-104935000D03*
X128295000Y-104935000D03*
X128295000Y-80185000D03*
X104885000Y-80185000D03*
D11*
X120220000Y-80185000D03*
X117800000Y-80185000D03*
X115380000Y-80185000D03*
X112960000Y-80185000D03*
D12*
X136340600Y-128761500D03*
X149275760Y-80042680D03*
X156875440Y-80042680D03*
D13*
X149040600Y-111242380D03*
X149040600Y-113782380D03*
X149040600Y-116322380D03*
X149040600Y-118862380D03*
X149040600Y-121402380D03*
X149040600Y-123942380D03*
D14*
X146500600Y-125212380D03*
X143960600Y-125212380D03*
X141420600Y-125212380D03*
X138880600Y-125212380D03*
X136340600Y-125212380D03*
X133800600Y-125212380D03*
X131260600Y-125212380D03*
X128720600Y-125212380D03*
X126180600Y-125212380D03*
X123640600Y-125212380D03*
X121100600Y-125212380D03*
X118560600Y-125212380D03*
D15*
X137610600Y-122672380D03*
X135070600Y-122672380D03*
D16*
X113761760Y-127342560D03*
D12*
X111221760Y-127342560D03*
X128720600Y-128761500D03*
X155530000Y-100159480D03*
X138880600Y-128761500D03*
D17*
X155325000Y-127095000D03*
X149674000Y-104926000D03*
X132829260Y-82628000D03*
D18*
X100340000Y-90803080D03*
D19*
X144287360Y-76759180D03*
D20*
X144287360Y-78759180D03*
D21*
X101024480Y-112141380D03*
D22*
X103024480Y-112141380D03*
D23*
X109954000Y-112170000D03*
X112494000Y-112170000D03*
X115034000Y-112170000D03*
D16*
X111221760Y-121270000D03*
D12*
X113761760Y-121270000D03*
D24*
X155530000Y-118440000D03*
D13*
X155530000Y-115900000D03*
X155530000Y-113360000D03*
X155530000Y-110820000D03*
X155530000Y-108280000D03*
X155530000Y-105740000D03*
D14*
X146500600Y-109972380D03*
X143960600Y-109972380D03*
X141420600Y-109972380D03*
X138880600Y-109972380D03*
X136340600Y-109972380D03*
X133800600Y-109972380D03*
X131260600Y-109972380D03*
X128720600Y-109972380D03*
X126180600Y-109972380D03*
X123640600Y-109972380D03*
X121100600Y-109972380D03*
X118560600Y-109972380D03*
D15*
X127450600Y-122672380D03*
X124910600Y-122672380D03*
D19*
X101135280Y-76872440D03*
D20*
X101135280Y-78872440D03*
D13*
X133549000Y-89628000D03*
X133549000Y-92128000D03*
X133549000Y-94628000D03*
D19*
X101171800Y-83915600D03*
D20*
X101171800Y-85915600D03*
D12*
X143461040Y-106258300D03*
X140921040Y-106258300D03*
X138381040Y-106258300D03*
X133800600Y-128761500D03*
X131260600Y-128761500D03*
D25*
X109311000Y-129064420D03*
X100961000Y-129064420D03*
D26*
X107361000Y-125944420D03*
X102911000Y-125944420D03*
D12*
X149299000Y-94378000D03*
X149299000Y-89878000D03*
X155799000Y-94378000D03*
X155799000Y-89878000D03*
M02*
