# Supplementary material for: DripOMeter: An open-source opto-electronic system for intravenous (IV) infusion monitoring
Source: HardwareX. 2022 Aug 9;12:e00345. doi: 10.1016/j.ohx.2022.e00345 (PMC9418544; doi:10.1016/j.ohx.2022.e00345)
Supplement: Supplementary data 1 [file mmc1.zip › DripOMeter Hardware/DripOMeter Gerber/DripOMeter-F_SilkS.gbr]

G04 #@! TF.GenerationSoftware,KiCad,Pcbnew,(5.1.5)-3*
G04 #@! TF.CreationDate,2020-05-12T18:18:42+05:30*
G04 #@! TF.ProjectId,DripOMeter,44726970-4f4d-4657-9465-722e6b696361,rev?*
G04 #@! TF.SameCoordinates,Original*
G04 #@! TF.FileFunction,Legend,Top*
G04 #@! TF.FilePolarity,Positive*
%FSLAX46Y46*%
G04 Gerber Fmt 4.6, Leading zero omitted, Abs format (unit mm)*
G04 Created by KiCad (PCBNEW (5.1.5)-3) date 2020-05-12 18:18:42*
%MOMM*%
%LPD*%
G04 APERTURE LIST*
%ADD10C,0.100000*%
%ADD11C,0.500000*%
%ADD12C,0.150000*%
%ADD13C,0.120000*%
G04 APERTURE END LIST*
D10*
X122456746Y-96245920D02*
X122623413Y-96712586D01*
X122790080Y-96245920D01*
X123323413Y-96679253D02*
X123256746Y-96712586D01*
X123123413Y-96712586D01*
X123056746Y-96679253D01*
X123023413Y-96612586D01*
X123023413Y-96345920D01*
X123056746Y-96279253D01*
X123123413Y-96245920D01*
X123256746Y-96245920D01*
X123323413Y-96279253D01*
X123356746Y-96345920D01*
X123356746Y-96412586D01*
X123023413Y-96479253D01*
X123656746Y-96712586D02*
X123656746Y-96245920D01*
X123656746Y-96379253D02*
X123690080Y-96312586D01*
X123723413Y-96279253D01*
X123790080Y-96245920D01*
X123856746Y-96245920D01*
X124923413Y-96245920D02*
X124923413Y-96712586D01*
X124756746Y-95979253D02*
X124590080Y-96479253D01*
X125023413Y-96479253D01*
X125290080Y-96645920D02*
X125323413Y-96679253D01*
X125290080Y-96712586D01*
X125256746Y-96679253D01*
X125290080Y-96645920D01*
X125290080Y-96712586D01*
X125756746Y-96012586D02*
X125823413Y-96012586D01*
X125890080Y-96045920D01*
X125923413Y-96079253D01*
X125956746Y-96145920D01*
X125990080Y-96279253D01*
X125990080Y-96445920D01*
X125956746Y-96579253D01*
X125923413Y-96645920D01*
X125890080Y-96679253D01*
X125823413Y-96712586D01*
X125756746Y-96712586D01*
X125690080Y-96679253D01*
X125656746Y-96645920D01*
X125623413Y-96579253D01*
X125590080Y-96445920D01*
X125590080Y-96279253D01*
X125623413Y-96145920D01*
X125656746Y-96079253D01*
X125690080Y-96045920D01*
X125756746Y-96012586D01*
D11*
X106329285Y-94574428D02*
X106329285Y-91874428D01*
X106972142Y-91874428D01*
X107357857Y-92003000D01*
X107615000Y-92260142D01*
X107743571Y-92517285D01*
X107872142Y-93031571D01*
X107872142Y-93417285D01*
X107743571Y-93931571D01*
X107615000Y-94188714D01*
X107357857Y-94445857D01*
X106972142Y-94574428D01*
X106329285Y-94574428D01*
X109029285Y-94574428D02*
X109029285Y-92774428D01*
X109029285Y-93288714D02*
X109157857Y-93031571D01*
X109286428Y-92903000D01*
X109543571Y-92774428D01*
X109800714Y-92774428D01*
X110700714Y-94574428D02*
X110700714Y-92774428D01*
X110700714Y-91874428D02*
X110572142Y-92003000D01*
X110700714Y-92131571D01*
X110829285Y-92003000D01*
X110700714Y-91874428D01*
X110700714Y-92131571D01*
X111986428Y-92774428D02*
X111986428Y-95474428D01*
X111986428Y-92903000D02*
X112243571Y-92774428D01*
X112757857Y-92774428D01*
X113015000Y-92903000D01*
X113143571Y-93031571D01*
X113272142Y-93288714D01*
X113272142Y-94060142D01*
X113143571Y-94317285D01*
X113015000Y-94445857D01*
X112757857Y-94574428D01*
X112243571Y-94574428D01*
X111986428Y-94445857D01*
X114943571Y-91874428D02*
X115457857Y-91874428D01*
X115715000Y-92003000D01*
X115972142Y-92260142D01*
X116100714Y-92774428D01*
X116100714Y-93674428D01*
X115972142Y-94188714D01*
X115715000Y-94445857D01*
X115457857Y-94574428D01*
X114943571Y-94574428D01*
X114686428Y-94445857D01*
X114429285Y-94188714D01*
X114300714Y-93674428D01*
X114300714Y-92774428D01*
X114429285Y-92260142D01*
X114686428Y-92003000D01*
X114943571Y-91874428D01*
X117257857Y-94574428D02*
X117257857Y-91874428D01*
X118157857Y-93803000D01*
X119057857Y-91874428D01*
X119057857Y-94574428D01*
X121372142Y-94445857D02*
X121115000Y-94574428D01*
X120600714Y-94574428D01*
X120343571Y-94445857D01*
X120215000Y-94188714D01*
X120215000Y-93160142D01*
X120343571Y-92903000D01*
X120600714Y-92774428D01*
X121115000Y-92774428D01*
X121372142Y-92903000D01*
X121500714Y-93160142D01*
X121500714Y-93417285D01*
X120215000Y-93674428D01*
X122272142Y-92774428D02*
X123300714Y-92774428D01*
X122657857Y-91874428D02*
X122657857Y-94188714D01*
X122786428Y-94445857D01*
X123043571Y-94574428D01*
X123300714Y-94574428D01*
X125229285Y-94445857D02*
X124972142Y-94574428D01*
X124457857Y-94574428D01*
X124200714Y-94445857D01*
X124072142Y-94188714D01*
X124072142Y-93160142D01*
X124200714Y-92903000D01*
X124457857Y-92774428D01*
X124972142Y-92774428D01*
X125229285Y-92903000D01*
X125357857Y-93160142D01*
X125357857Y-93417285D01*
X124072142Y-93674428D01*
X126515000Y-94574428D02*
X126515000Y-92774428D01*
X126515000Y-93288714D02*
X126643571Y-93031571D01*
X126772142Y-92903000D01*
X127029285Y-92774428D01*
X127286428Y-92774428D01*
D10*
X117290600Y-126482380D02*
X117290600Y-108702380D01*
X150310600Y-126482380D02*
X117290600Y-126482380D01*
X150310600Y-108702380D02*
X150310600Y-126482380D01*
X117290600Y-108702380D02*
X150310600Y-108702380D01*
D12*
X137540600Y-128761500D02*
G75*
G03X137540600Y-128761500I-1200000J0D01*
G01*
X154076360Y-80042680D02*
G75*
G03X154076360Y-80042680I-1000760J0D01*
G01*
X159275740Y-80042680D02*
G75*
G03X159275740Y-80042680I-6200140J0D01*
G01*
X150310600Y-112512380D02*
X150310600Y-109972380D01*
X150310600Y-109972380D02*
X147770600Y-109972380D01*
X147770600Y-109972380D02*
X147770600Y-112512380D01*
X147770600Y-112512380D02*
X147770600Y-125212380D01*
X147770600Y-125212380D02*
X150310600Y-125212380D01*
X150310600Y-125212380D02*
X150310600Y-112512380D01*
X147770600Y-112512380D02*
X150310600Y-112512380D01*
X145230600Y-126482380D02*
X147770600Y-126482380D01*
X147770600Y-126482380D02*
X147770600Y-123942380D01*
X147770600Y-123942380D02*
X145230600Y-123942380D01*
X145230600Y-123942380D02*
X117290600Y-123942380D01*
X117290600Y-123942380D02*
X117290600Y-126482380D01*
X117290600Y-126482380D02*
X145230600Y-126482380D01*
X145230600Y-123942380D02*
X145230600Y-126482380D01*
X136340600Y-123942380D02*
X138880600Y-123942380D01*
X138880600Y-123942380D02*
X138880600Y-121402380D01*
X138880600Y-121402380D02*
X136340600Y-121402380D01*
X133800600Y-121402380D02*
X136340600Y-121402380D01*
X136340600Y-121402380D02*
X136340600Y-123942380D01*
X136340600Y-123942380D02*
X133800600Y-123942380D01*
X133800600Y-123942380D02*
X133800600Y-121402380D01*
X113960760Y-126028560D02*
X113960760Y-126228560D01*
X113960760Y-128622560D02*
X113960760Y-128442560D01*
X110733016Y-128312203D02*
G75*
G03X113960760Y-128628560I1727744J1003643D01*
G01*
X111408754Y-128441628D02*
G75*
G03X113511760Y-128442560I1052006J1133068D01*
G01*
X113947980Y-126001834D02*
G75*
G03X110710760Y-126348560I-1497220J-1306726D01*
G01*
X113474649Y-126229307D02*
G75*
G03X111426760Y-126248560I-1013889J-1079253D01*
G01*
X129920600Y-128761500D02*
G75*
G03X129920600Y-128761500I-1200000J0D01*
G01*
X156730000Y-100159480D02*
G75*
G03X156730000Y-100159480I-1200000J0D01*
G01*
X140080600Y-128761500D02*
G75*
G03X140080600Y-128761500I-1200000J0D01*
G01*
X141487360Y-74809180D02*
X145987360Y-74809180D01*
X145987360Y-74809180D02*
X145987360Y-80709180D01*
X145987360Y-80709180D02*
X141487360Y-80709180D01*
X141487360Y-80709180D02*
X141487360Y-74809180D01*
X145987360Y-77259180D02*
X145487360Y-77259180D01*
X145487360Y-77259180D02*
X145487360Y-75309180D01*
X145487360Y-75309180D02*
X141987360Y-75309180D01*
X141987360Y-75309180D02*
X141987360Y-80209180D01*
X141987360Y-80209180D02*
X145487360Y-80209180D01*
X145487360Y-80209180D02*
X145487360Y-78259180D01*
X145487360Y-78259180D02*
X145987360Y-78259180D01*
X144787360Y-74809180D02*
X144787360Y-75309180D01*
X143487360Y-74809180D02*
X143487360Y-75309180D01*
X144787360Y-80209180D02*
X144787360Y-80709180D01*
X143487360Y-80209180D02*
X143487360Y-80709180D01*
X145987360Y-76459180D02*
X146187360Y-76459180D01*
X146187360Y-76459180D02*
X146187360Y-76159180D01*
X146187360Y-76159180D02*
X145987360Y-76159180D01*
X146087360Y-76459180D02*
X146087360Y-76159180D01*
X141987360Y-77659180D02*
X142487360Y-77659180D01*
X142487360Y-77659180D02*
X142487360Y-77859180D01*
X142487360Y-77859180D02*
X141987360Y-77859180D01*
X141987360Y-77759180D02*
X142487360Y-77759180D01*
X99074480Y-114941380D02*
X99074480Y-110441380D01*
X99074480Y-110441380D02*
X104974480Y-110441380D01*
X104974480Y-110441380D02*
X104974480Y-114941380D01*
X104974480Y-114941380D02*
X99074480Y-114941380D01*
X101524480Y-110441380D02*
X101524480Y-110941380D01*
X101524480Y-110941380D02*
X99574480Y-110941380D01*
X99574480Y-110941380D02*
X99574480Y-114441380D01*
X99574480Y-114441380D02*
X104474480Y-114441380D01*
X104474480Y-114441380D02*
X104474480Y-110941380D01*
X104474480Y-110941380D02*
X102524480Y-110941380D01*
X102524480Y-110941380D02*
X102524480Y-110441380D01*
X99074480Y-111641380D02*
X99574480Y-111641380D01*
X99074480Y-112941380D02*
X99574480Y-112941380D01*
X104474480Y-111641380D02*
X104974480Y-111641380D01*
X104474480Y-112941380D02*
X104974480Y-112941380D01*
X100724480Y-110441380D02*
X100724480Y-110241380D01*
X100724480Y-110241380D02*
X100424480Y-110241380D01*
X100424480Y-110241380D02*
X100424480Y-110441380D01*
X100724480Y-110341380D02*
X100424480Y-110341380D01*
X101924480Y-114441380D02*
X101924480Y-113941380D01*
X101924480Y-113941380D02*
X102124480Y-113941380D01*
X102124480Y-113941380D02*
X102124480Y-114441380D01*
X102024480Y-114441380D02*
X102024480Y-113941380D01*
X115537388Y-113077925D02*
G75*
G02X109700000Y-113680000I-3043388J907925D01*
G01*
X115537388Y-111262075D02*
G75*
G03X109700000Y-110660000I-3043388J-907925D01*
G01*
X111097000Y-111027000D02*
G75*
G02X113383000Y-111027000I1143000J-1143000D01*
G01*
X113383000Y-113186000D02*
G75*
G02X111224000Y-113313000I-1143000J1016000D01*
G01*
X113256000Y-114075000D02*
G75*
G02X110335000Y-113186000I-1016000J1905000D01*
G01*
X114272000Y-112932000D02*
G75*
G02X111478000Y-114202000I-2032000J762000D01*
G01*
X111478000Y-110138000D02*
G75*
G02X114272000Y-111408000I762000J-2032000D01*
G01*
X110335000Y-111154000D02*
G75*
G02X113256000Y-110265000I1905000J-1016000D01*
G01*
X113764000Y-113694000D02*
G75*
G02X110716000Y-113694000I-1524000J1524000D01*
G01*
X110716000Y-110646000D02*
G75*
G02X113764000Y-110646000I1524000J-1524000D01*
G01*
X109700000Y-113170000D02*
X109700000Y-113680000D01*
X109700000Y-110660000D02*
X109700000Y-111170000D01*
X111022760Y-122584000D02*
X111022760Y-122384000D01*
X111022760Y-119990000D02*
X111022760Y-120170000D01*
X114250504Y-120300357D02*
G75*
G03X111022760Y-119984000I-1727744J-1003643D01*
G01*
X113574766Y-120170932D02*
G75*
G03X111471760Y-120170000I-1052006J-1133068D01*
G01*
X111035540Y-122610726D02*
G75*
G03X114272760Y-122264000I1497220J1306726D01*
G01*
X111508871Y-122383253D02*
G75*
G03X113556760Y-122364000I1013889J1079253D01*
G01*
X154260000Y-117170000D02*
X154260000Y-104470000D01*
X154260000Y-104470000D02*
X156800000Y-104470000D01*
X156800000Y-104470000D02*
X156800000Y-117170000D01*
X153980000Y-119990000D02*
X153980000Y-118440000D01*
X154260000Y-117170000D02*
X156800000Y-117170000D01*
X157080000Y-118440000D02*
X157080000Y-119990000D01*
X157080000Y-119990000D02*
X153980000Y-119990000D01*
X145230600Y-111242380D02*
X147770600Y-111242380D01*
X147770600Y-111242380D02*
X147770600Y-108702380D01*
X147770600Y-108702380D02*
X145230600Y-108702380D01*
X145230600Y-108702380D02*
X117290600Y-108702380D01*
X117290600Y-108702380D02*
X117290600Y-111242380D01*
X117290600Y-111242380D02*
X145230600Y-111242380D01*
X145230600Y-108702380D02*
X145230600Y-111242380D01*
X126180600Y-123942380D02*
X128720600Y-123942380D01*
X128720600Y-123942380D02*
X128720600Y-121402380D01*
X128720600Y-121402380D02*
X126180600Y-121402380D01*
X123640600Y-121402380D02*
X126180600Y-121402380D01*
X126180600Y-121402380D02*
X126180600Y-123942380D01*
X126180600Y-123942380D02*
X123640600Y-123942380D01*
X123640600Y-123942380D02*
X123640600Y-121402380D01*
X98335280Y-74922440D02*
X102835280Y-74922440D01*
X102835280Y-74922440D02*
X102835280Y-80822440D01*
X102835280Y-80822440D02*
X98335280Y-80822440D01*
X98335280Y-80822440D02*
X98335280Y-74922440D01*
X102835280Y-77372440D02*
X102335280Y-77372440D01*
X102335280Y-77372440D02*
X102335280Y-75422440D01*
X102335280Y-75422440D02*
X98835280Y-75422440D01*
X98835280Y-75422440D02*
X98835280Y-80322440D01*
X98835280Y-80322440D02*
X102335280Y-80322440D01*
X102335280Y-80322440D02*
X102335280Y-78372440D01*
X102335280Y-78372440D02*
X102835280Y-78372440D01*
X101635280Y-74922440D02*
X101635280Y-75422440D01*
X100335280Y-74922440D02*
X100335280Y-75422440D01*
X101635280Y-80322440D02*
X101635280Y-80822440D01*
X100335280Y-80322440D02*
X100335280Y-80822440D01*
X102835280Y-76572440D02*
X103035280Y-76572440D01*
X103035280Y-76572440D02*
X103035280Y-76272440D01*
X103035280Y-76272440D02*
X102835280Y-76272440D01*
X102935280Y-76572440D02*
X102935280Y-76272440D01*
X98835280Y-77772440D02*
X99335280Y-77772440D01*
X99335280Y-77772440D02*
X99335280Y-77972440D01*
X99335280Y-77972440D02*
X98835280Y-77972440D01*
X98835280Y-77872440D02*
X99335280Y-77872440D01*
X135099000Y-89628000D02*
X135099000Y-88078000D01*
X135099000Y-88078000D02*
X131999000Y-88078000D01*
X131999000Y-88078000D02*
X131999000Y-89628000D01*
X134819000Y-90878000D02*
X134819000Y-95878000D01*
X134819000Y-95878000D02*
X132279000Y-95878000D01*
X132279000Y-95878000D02*
X132279000Y-90878000D01*
X132279000Y-90878000D02*
X134819000Y-90878000D01*
X98371800Y-81965600D02*
X102871800Y-81965600D01*
X102871800Y-81965600D02*
X102871800Y-87865600D01*
X102871800Y-87865600D02*
X98371800Y-87865600D01*
X98371800Y-87865600D02*
X98371800Y-81965600D01*
X102871800Y-84415600D02*
X102371800Y-84415600D01*
X102371800Y-84415600D02*
X102371800Y-82465600D01*
X102371800Y-82465600D02*
X98871800Y-82465600D01*
X98871800Y-82465600D02*
X98871800Y-87365600D01*
X98871800Y-87365600D02*
X102371800Y-87365600D01*
X102371800Y-87365600D02*
X102371800Y-85415600D01*
X102371800Y-85415600D02*
X102871800Y-85415600D01*
X101671800Y-81965600D02*
X101671800Y-82465600D01*
X100371800Y-81965600D02*
X100371800Y-82465600D01*
X101671800Y-87365600D02*
X101671800Y-87865600D01*
X100371800Y-87365600D02*
X100371800Y-87865600D01*
X102871800Y-83615600D02*
X103071800Y-83615600D01*
X103071800Y-83615600D02*
X103071800Y-83315600D01*
X103071800Y-83315600D02*
X102871800Y-83315600D01*
X102971800Y-83615600D02*
X102971800Y-83315600D01*
X98871800Y-84815600D02*
X99371800Y-84815600D01*
X99371800Y-84815600D02*
X99371800Y-85015600D01*
X99371800Y-85015600D02*
X98871800Y-85015600D01*
X98871800Y-84915600D02*
X99371800Y-84915600D01*
X144661040Y-106258300D02*
G75*
G03X144661040Y-106258300I-1200000J0D01*
G01*
X142121040Y-106258300D02*
G75*
G03X142121040Y-106258300I-1200000J0D01*
G01*
X139581040Y-106258300D02*
G75*
G03X139581040Y-106258300I-1200000J0D01*
G01*
X135000600Y-128761500D02*
G75*
G03X135000600Y-128761500I-1200000J0D01*
G01*
X132460600Y-128761500D02*
G75*
G03X132460600Y-128761500I-1200000J0D01*
G01*
D13*
X150549000Y-95128000D02*
X154549000Y-95128000D01*
X149049000Y-91628000D02*
X149049000Y-92628000D01*
X154549000Y-89128000D02*
X150549000Y-89128000D01*
X156049000Y-92628000D02*
X156049000Y-91628000D01*
D12*
X115375714Y-76502380D02*
X115375714Y-75502380D01*
X115613809Y-75502380D01*
X115756666Y-75550000D01*
X115851904Y-75645238D01*
X115899523Y-75740476D01*
X115947142Y-75930952D01*
X115947142Y-76073809D01*
X115899523Y-76264285D01*
X115851904Y-76359523D01*
X115756666Y-76454761D01*
X115613809Y-76502380D01*
X115375714Y-76502380D01*
X116328095Y-76454761D02*
X116470952Y-76502380D01*
X116709047Y-76502380D01*
X116804285Y-76454761D01*
X116851904Y-76407142D01*
X116899523Y-76311904D01*
X116899523Y-76216666D01*
X116851904Y-76121428D01*
X116804285Y-76073809D01*
X116709047Y-76026190D01*
X116518571Y-75978571D01*
X116423333Y-75930952D01*
X116375714Y-75883333D01*
X116328095Y-75788095D01*
X116328095Y-75692857D01*
X116375714Y-75597619D01*
X116423333Y-75550000D01*
X116518571Y-75502380D01*
X116756666Y-75502380D01*
X116899523Y-75550000D01*
X117851904Y-76502380D02*
X117280476Y-76502380D01*
X117566190Y-76502380D02*
X117566190Y-75502380D01*
X117470952Y-75645238D01*
X117375714Y-75740476D01*
X117280476Y-75788095D01*
X135810498Y-129968120D02*
X136048593Y-130968120D01*
X136239069Y-130253835D01*
X136429545Y-130968120D01*
X136667640Y-129968120D01*
X137572402Y-130968120D02*
X137000974Y-130968120D01*
X137286688Y-130968120D02*
X137286688Y-129968120D01*
X137191450Y-130110978D01*
X137096212Y-130206216D01*
X137000974Y-130253835D01*
X146607795Y-74949061D02*
X146750652Y-74996680D01*
X146988747Y-74996680D01*
X147083985Y-74949061D01*
X147131604Y-74901442D01*
X147179223Y-74806204D01*
X147179223Y-74710966D01*
X147131604Y-74615728D01*
X147083985Y-74568109D01*
X146988747Y-74520490D01*
X146798271Y-74472871D01*
X146703033Y-74425252D01*
X146655414Y-74377633D01*
X146607795Y-74282395D01*
X146607795Y-74187157D01*
X146655414Y-74091919D01*
X146703033Y-74044300D01*
X146798271Y-73996680D01*
X147036366Y-73996680D01*
X147179223Y-74044300D01*
X147607795Y-74996680D02*
X147607795Y-73996680D01*
X147988747Y-73996680D01*
X148083985Y-74044300D01*
X148131604Y-74091919D01*
X148179223Y-74187157D01*
X148179223Y-74330014D01*
X148131604Y-74425252D01*
X148083985Y-74472871D01*
X147988747Y-74520490D01*
X147607795Y-74520490D01*
X149131604Y-74996680D02*
X148560176Y-74996680D01*
X148845890Y-74996680D02*
X148845890Y-73996680D01*
X148750652Y-74139538D01*
X148655414Y-74234776D01*
X148560176Y-74282395D01*
X148884647Y-77574108D02*
X149646552Y-77574108D01*
X149265600Y-77955060D02*
X149265600Y-77193156D01*
X146052104Y-116462180D02*
X146052104Y-115462180D01*
X146433057Y-115462180D01*
X146528295Y-115509800D01*
X146575914Y-115557419D01*
X146623533Y-115652657D01*
X146623533Y-115795514D01*
X146575914Y-115890752D01*
X146528295Y-115938371D01*
X146433057Y-115985990D01*
X146052104Y-115985990D01*
X147004485Y-115557419D02*
X147052104Y-115509800D01*
X147147342Y-115462180D01*
X147385438Y-115462180D01*
X147480676Y-115509800D01*
X147528295Y-115557419D01*
X147575914Y-115652657D01*
X147575914Y-115747895D01*
X147528295Y-115890752D01*
X146956866Y-116462180D01*
X147575914Y-116462180D01*
X141403904Y-123751980D02*
X141403904Y-122751980D01*
X141784857Y-122751980D01*
X141880095Y-122799600D01*
X141927714Y-122847219D01*
X141975333Y-122942457D01*
X141975333Y-123085314D01*
X141927714Y-123180552D01*
X141880095Y-123228171D01*
X141784857Y-123275790D01*
X141403904Y-123275790D01*
X142832476Y-123085314D02*
X142832476Y-123751980D01*
X142594380Y-122704361D02*
X142356285Y-123418647D01*
X142975333Y-123418647D01*
X132056704Y-123751980D02*
X132056704Y-122751980D01*
X132437657Y-122751980D01*
X132532895Y-122799600D01*
X132580514Y-122847219D01*
X132628133Y-122942457D01*
X132628133Y-123085314D01*
X132580514Y-123180552D01*
X132532895Y-123228171D01*
X132437657Y-123275790D01*
X132056704Y-123275790D01*
X133532895Y-122751980D02*
X133056704Y-122751980D01*
X133009085Y-123228171D01*
X133056704Y-123180552D01*
X133151942Y-123132933D01*
X133390038Y-123132933D01*
X133485276Y-123180552D01*
X133532895Y-123228171D01*
X133580514Y-123323409D01*
X133580514Y-123561504D01*
X133532895Y-123656742D01*
X133485276Y-123704361D01*
X133390038Y-123751980D01*
X133151942Y-123751980D01*
X133056704Y-123704361D01*
X133009085Y-123656742D01*
X111792584Y-130465200D02*
X111792584Y-129465200D01*
X112030680Y-129465200D01*
X112173537Y-129512820D01*
X112268775Y-129608058D01*
X112316394Y-129703296D01*
X112364013Y-129893772D01*
X112364013Y-130036629D01*
X112316394Y-130227105D01*
X112268775Y-130322343D01*
X112173537Y-130417581D01*
X112030680Y-130465200D01*
X111792584Y-130465200D01*
X113221156Y-129798534D02*
X113221156Y-130465200D01*
X112983060Y-129417581D02*
X112744965Y-130131867D01*
X113364013Y-130131867D01*
X115078015Y-127125100D02*
X115078015Y-126125100D01*
X115649443Y-127125100D02*
X115220872Y-126553672D01*
X115649443Y-126125100D02*
X115078015Y-126696529D01*
X127813338Y-129965580D02*
X128051433Y-130965580D01*
X128241909Y-130251295D01*
X128432385Y-130965580D01*
X128670480Y-129965580D01*
X129527623Y-129965580D02*
X129051433Y-129965580D01*
X129003814Y-130441771D01*
X129051433Y-130394152D01*
X129146671Y-130346533D01*
X129384766Y-130346533D01*
X129480004Y-130394152D01*
X129527623Y-130441771D01*
X129575242Y-130537009D01*
X129575242Y-130775104D01*
X129527623Y-130870342D01*
X129480004Y-130917961D01*
X129384766Y-130965580D01*
X129146671Y-130965580D01*
X129051433Y-130917961D01*
X129003814Y-130870342D01*
X154657478Y-101499520D02*
X154895573Y-102499520D01*
X155086049Y-101785235D01*
X155276525Y-102499520D01*
X155514620Y-101499520D01*
X156324144Y-101499520D02*
X156133668Y-101499520D01*
X156038430Y-101547140D01*
X155990811Y-101594759D01*
X155895573Y-101737616D01*
X155847954Y-101928092D01*
X155847954Y-102309044D01*
X155895573Y-102404282D01*
X155943192Y-102451901D01*
X156038430Y-102499520D01*
X156228906Y-102499520D01*
X156324144Y-102451901D01*
X156371763Y-102404282D01*
X156419382Y-102309044D01*
X156419382Y-102070949D01*
X156371763Y-101975711D01*
X156324144Y-101928092D01*
X156228906Y-101880473D01*
X156038430Y-101880473D01*
X155943192Y-101928092D01*
X155895573Y-101975711D01*
X155847954Y-102070949D01*
X137986038Y-129965580D02*
X138224133Y-130965580D01*
X138414609Y-130251295D01*
X138605085Y-130965580D01*
X138843180Y-129965580D01*
X139128895Y-129965580D02*
X139795561Y-129965580D01*
X139366990Y-130965580D01*
X154638895Y-124615580D02*
X154638895Y-123615580D01*
X154638895Y-124091771D02*
X155210323Y-124091771D01*
X155210323Y-124615580D02*
X155210323Y-123615580D01*
X156210323Y-124615580D02*
X155638895Y-124615580D01*
X155924609Y-124615580D02*
X155924609Y-123615580D01*
X155829371Y-123758438D01*
X155734133Y-123853676D01*
X155638895Y-123901295D01*
X149012795Y-108227500D02*
X149012795Y-107227500D01*
X149012795Y-107703691D02*
X149584223Y-107703691D01*
X149584223Y-108227500D02*
X149584223Y-107227500D01*
X150012795Y-107322739D02*
X150060414Y-107275120D01*
X150155652Y-107227500D01*
X150393747Y-107227500D01*
X150488985Y-107275120D01*
X150536604Y-107322739D01*
X150584223Y-107417977D01*
X150584223Y-107513215D01*
X150536604Y-107656072D01*
X149965176Y-108227500D01*
X150584223Y-108227500D01*
X132057195Y-86050040D02*
X132057195Y-85050040D01*
X132057195Y-85526231D02*
X132628623Y-85526231D01*
X132628623Y-86050040D02*
X132628623Y-85050040D01*
X133009576Y-85050040D02*
X133628623Y-85050040D01*
X133295290Y-85430993D01*
X133438147Y-85430993D01*
X133533385Y-85478612D01*
X133581004Y-85526231D01*
X133628623Y-85621469D01*
X133628623Y-85859564D01*
X133581004Y-85954802D01*
X133533385Y-86002421D01*
X133438147Y-86050040D01*
X133152433Y-86050040D01*
X133057195Y-86002421D01*
X133009576Y-85954802D01*
X99660595Y-93614880D02*
X99660595Y-92614880D01*
X99660595Y-93091071D02*
X100232023Y-93091071D01*
X100232023Y-93614880D02*
X100232023Y-92614880D01*
X101136785Y-92948214D02*
X101136785Y-93614880D01*
X100898690Y-92567261D02*
X100660595Y-93281547D01*
X101279642Y-93281547D01*
X147153680Y-78330395D02*
X146153680Y-78330395D01*
X146153680Y-77949442D01*
X146201300Y-77854204D01*
X146248919Y-77806585D01*
X146344157Y-77758966D01*
X146487014Y-77758966D01*
X146582252Y-77806585D01*
X146629871Y-77854204D01*
X146677490Y-77949442D01*
X146677490Y-78330395D01*
X146582252Y-77187538D02*
X146534633Y-77282776D01*
X146487014Y-77330395D01*
X146391776Y-77378014D01*
X146344157Y-77378014D01*
X146248919Y-77330395D01*
X146201300Y-77282776D01*
X146153680Y-77187538D01*
X146153680Y-76997061D01*
X146201300Y-76901823D01*
X146248919Y-76854204D01*
X146344157Y-76806585D01*
X146391776Y-76806585D01*
X146487014Y-76854204D01*
X146534633Y-76901823D01*
X146582252Y-76997061D01*
X146582252Y-77187538D01*
X146629871Y-77282776D01*
X146677490Y-77330395D01*
X146772728Y-77378014D01*
X146963204Y-77378014D01*
X147058442Y-77330395D01*
X147106061Y-77282776D01*
X147153680Y-77187538D01*
X147153680Y-76997061D01*
X147106061Y-76901823D01*
X147058442Y-76854204D01*
X146963204Y-76806585D01*
X146772728Y-76806585D01*
X146677490Y-76854204D01*
X146629871Y-76901823D01*
X146582252Y-76997061D01*
X101310004Y-116131980D02*
X101310004Y-115131980D01*
X101548100Y-115131980D01*
X101690957Y-115179600D01*
X101786195Y-115274838D01*
X101833814Y-115370076D01*
X101881433Y-115560552D01*
X101881433Y-115703409D01*
X101833814Y-115893885D01*
X101786195Y-115989123D01*
X101690957Y-116084361D01*
X101548100Y-116131980D01*
X101310004Y-116131980D01*
X102833814Y-116131980D02*
X102262385Y-116131980D01*
X102548100Y-116131980D02*
X102548100Y-115131980D01*
X102452861Y-115274838D01*
X102357623Y-115370076D01*
X102262385Y-115417695D01*
X111746864Y-116485040D02*
X111746864Y-115485040D01*
X111984960Y-115485040D01*
X112127817Y-115532660D01*
X112223055Y-115627898D01*
X112270674Y-115723136D01*
X112318293Y-115913612D01*
X112318293Y-116056469D01*
X112270674Y-116246945D01*
X112223055Y-116342183D01*
X112127817Y-116437421D01*
X111984960Y-116485040D01*
X111746864Y-116485040D01*
X112699245Y-115580279D02*
X112746864Y-115532660D01*
X112842102Y-115485040D01*
X113080198Y-115485040D01*
X113175436Y-115532660D01*
X113223055Y-115580279D01*
X113270674Y-115675517D01*
X113270674Y-115770755D01*
X113223055Y-115913612D01*
X112651626Y-116485040D01*
X113270674Y-116485040D01*
X111838304Y-124447940D02*
X111838304Y-123447940D01*
X112076400Y-123447940D01*
X112219257Y-123495560D01*
X112314495Y-123590798D01*
X112362114Y-123686036D01*
X112409733Y-123876512D01*
X112409733Y-124019369D01*
X112362114Y-124209845D01*
X112314495Y-124305083D01*
X112219257Y-124400321D01*
X112076400Y-124447940D01*
X111838304Y-124447940D01*
X112743066Y-123447940D02*
X113362114Y-123447940D01*
X113028780Y-123828893D01*
X113171638Y-123828893D01*
X113266876Y-123876512D01*
X113314495Y-123924131D01*
X113362114Y-124019369D01*
X113362114Y-124257464D01*
X113314495Y-124352702D01*
X113266876Y-124400321D01*
X113171638Y-124447940D01*
X112885923Y-124447940D01*
X112790685Y-124400321D01*
X112743066Y-124352702D01*
X109342695Y-122418480D02*
X109342695Y-121418480D01*
X109914123Y-122418480D02*
X109485552Y-121847052D01*
X109914123Y-121418480D02*
X109342695Y-121989909D01*
X154789704Y-121275480D02*
X154789704Y-120275480D01*
X155170657Y-120275480D01*
X155265895Y-120323100D01*
X155313514Y-120370719D01*
X155361133Y-120465957D01*
X155361133Y-120608814D01*
X155313514Y-120704052D01*
X155265895Y-120751671D01*
X155170657Y-120799290D01*
X154789704Y-120799290D01*
X156313514Y-121275480D02*
X155742085Y-121275480D01*
X156027800Y-121275480D02*
X156027800Y-120275480D01*
X155932561Y-120418338D01*
X155837323Y-120513576D01*
X155742085Y-120561195D01*
X142508804Y-112423580D02*
X142508804Y-111423580D01*
X142889757Y-111423580D01*
X142984995Y-111471200D01*
X143032614Y-111518819D01*
X143080233Y-111614057D01*
X143080233Y-111756914D01*
X143032614Y-111852152D01*
X142984995Y-111899771D01*
X142889757Y-111947390D01*
X142508804Y-111947390D01*
X143413566Y-111423580D02*
X144032614Y-111423580D01*
X143699280Y-111804533D01*
X143842138Y-111804533D01*
X143937376Y-111852152D01*
X143984995Y-111899771D01*
X144032614Y-111995009D01*
X144032614Y-112233104D01*
X143984995Y-112328342D01*
X143937376Y-112375961D01*
X143842138Y-112423580D01*
X143556423Y-112423580D01*
X143461185Y-112375961D01*
X143413566Y-112328342D01*
X121896704Y-123701180D02*
X121896704Y-122701180D01*
X122277657Y-122701180D01*
X122372895Y-122748800D01*
X122420514Y-122796419D01*
X122468133Y-122891657D01*
X122468133Y-123034514D01*
X122420514Y-123129752D01*
X122372895Y-123177371D01*
X122277657Y-123224990D01*
X121896704Y-123224990D01*
X123325276Y-122701180D02*
X123134800Y-122701180D01*
X123039561Y-122748800D01*
X122991942Y-122796419D01*
X122896704Y-122939276D01*
X122849085Y-123129752D01*
X122849085Y-123510704D01*
X122896704Y-123605942D01*
X122944323Y-123653561D01*
X123039561Y-123701180D01*
X123230038Y-123701180D01*
X123325276Y-123653561D01*
X123372895Y-123605942D01*
X123420514Y-123510704D01*
X123420514Y-123272609D01*
X123372895Y-123177371D01*
X123325276Y-123129752D01*
X123230038Y-123082133D01*
X123039561Y-123082133D01*
X122944323Y-123129752D01*
X122896704Y-123177371D01*
X122849085Y-123272609D01*
X104067660Y-78683455D02*
X103067660Y-78683455D01*
X103067660Y-78302502D01*
X103115280Y-78207264D01*
X103162899Y-78159645D01*
X103258137Y-78112026D01*
X103400994Y-78112026D01*
X103496232Y-78159645D01*
X103543851Y-78207264D01*
X103591470Y-78302502D01*
X103591470Y-78683455D01*
X103067660Y-77778693D02*
X103067660Y-77112026D01*
X104067660Y-77540598D01*
X132823504Y-97083880D02*
X132823504Y-96083880D01*
X133204457Y-96083880D01*
X133299695Y-96131500D01*
X133347314Y-96179119D01*
X133394933Y-96274357D01*
X133394933Y-96417214D01*
X133347314Y-96512452D01*
X133299695Y-96560071D01*
X133204457Y-96607690D01*
X132823504Y-96607690D01*
X133871123Y-97083880D02*
X134061600Y-97083880D01*
X134156838Y-97036261D01*
X134204457Y-96988642D01*
X134299695Y-96845785D01*
X134347314Y-96655309D01*
X134347314Y-96274357D01*
X134299695Y-96179119D01*
X134252076Y-96131500D01*
X134156838Y-96083880D01*
X133966361Y-96083880D01*
X133871123Y-96131500D01*
X133823504Y-96179119D01*
X133775885Y-96274357D01*
X133775885Y-96512452D01*
X133823504Y-96607690D01*
X133871123Y-96655309D01*
X133966361Y-96702928D01*
X134156838Y-96702928D01*
X134252076Y-96655309D01*
X134299695Y-96607690D01*
X134347314Y-96512452D01*
X104136240Y-85041146D02*
X103660050Y-85374480D01*
X104136240Y-85612575D02*
X103136240Y-85612575D01*
X103136240Y-85231622D01*
X103183860Y-85136384D01*
X103231479Y-85088765D01*
X103326717Y-85041146D01*
X103469574Y-85041146D01*
X103564812Y-85088765D01*
X103612431Y-85136384D01*
X103660050Y-85231622D01*
X103660050Y-85612575D01*
X103231479Y-84660194D02*
X103183860Y-84612575D01*
X103136240Y-84517337D01*
X103136240Y-84279241D01*
X103183860Y-84184003D01*
X103231479Y-84136384D01*
X103326717Y-84088765D01*
X103421955Y-84088765D01*
X103564812Y-84136384D01*
X104136240Y-84707813D01*
X104136240Y-84088765D01*
X142558038Y-107562780D02*
X142796133Y-108562780D01*
X142986609Y-107848495D01*
X143177085Y-108562780D01*
X143415180Y-107562780D01*
X143748514Y-107658019D02*
X143796133Y-107610400D01*
X143891371Y-107562780D01*
X144129466Y-107562780D01*
X144224704Y-107610400D01*
X144272323Y-107658019D01*
X144319942Y-107753257D01*
X144319942Y-107848495D01*
X144272323Y-107991352D01*
X143700895Y-108562780D01*
X144319942Y-108562780D01*
X140018038Y-107613580D02*
X140256133Y-108613580D01*
X140446609Y-107899295D01*
X140637085Y-108613580D01*
X140875180Y-107613580D01*
X141160895Y-107613580D02*
X141779942Y-107613580D01*
X141446609Y-107994533D01*
X141589466Y-107994533D01*
X141684704Y-108042152D01*
X141732323Y-108089771D01*
X141779942Y-108185009D01*
X141779942Y-108423104D01*
X141732323Y-108518342D01*
X141684704Y-108565961D01*
X141589466Y-108613580D01*
X141303752Y-108613580D01*
X141208514Y-108565961D01*
X141160895Y-108518342D01*
X137478038Y-107613580D02*
X137716133Y-108613580D01*
X137906609Y-107899295D01*
X138097085Y-108613580D01*
X138335180Y-107613580D01*
X139144704Y-107946914D02*
X139144704Y-108613580D01*
X138906609Y-107565961D02*
X138668514Y-108280247D01*
X139287561Y-108280247D01*
X132906038Y-129965580D02*
X133144133Y-130965580D01*
X133334609Y-130251295D01*
X133525085Y-130965580D01*
X133763180Y-129965580D01*
X134286990Y-130394152D02*
X134191752Y-130346533D01*
X134144133Y-130298914D01*
X134096514Y-130203676D01*
X134096514Y-130156057D01*
X134144133Y-130060819D01*
X134191752Y-130013200D01*
X134286990Y-129965580D01*
X134477466Y-129965580D01*
X134572704Y-130013200D01*
X134620323Y-130060819D01*
X134667942Y-130156057D01*
X134667942Y-130203676D01*
X134620323Y-130298914D01*
X134572704Y-130346533D01*
X134477466Y-130394152D01*
X134286990Y-130394152D01*
X134191752Y-130441771D01*
X134144133Y-130489390D01*
X134096514Y-130584628D01*
X134096514Y-130775104D01*
X134144133Y-130870342D01*
X134191752Y-130917961D01*
X134286990Y-130965580D01*
X134477466Y-130965580D01*
X134572704Y-130917961D01*
X134620323Y-130870342D01*
X134667942Y-130775104D01*
X134667942Y-130584628D01*
X134620323Y-130489390D01*
X134572704Y-130441771D01*
X134477466Y-130394152D01*
X130353338Y-129978280D02*
X130591433Y-130978280D01*
X130781909Y-130263995D01*
X130972385Y-130978280D01*
X131210480Y-129978280D01*
X131639052Y-130978280D02*
X131829528Y-130978280D01*
X131924766Y-130930661D01*
X131972385Y-130883042D01*
X132067623Y-130740185D01*
X132115242Y-130549709D01*
X132115242Y-130168757D01*
X132067623Y-130073519D01*
X132020004Y-130025900D01*
X131924766Y-129978280D01*
X131734290Y-129978280D01*
X131639052Y-130025900D01*
X131591433Y-130073519D01*
X131543814Y-130168757D01*
X131543814Y-130406852D01*
X131591433Y-130502090D01*
X131639052Y-130549709D01*
X131734290Y-130597328D01*
X131924766Y-130597328D01*
X132020004Y-130549709D01*
X132067623Y-130502090D01*
X132115242Y-130406852D01*
X151215666Y-92532761D02*
X151358523Y-92580380D01*
X151596619Y-92580380D01*
X151691857Y-92532761D01*
X151739476Y-92485142D01*
X151787095Y-92389904D01*
X151787095Y-92294666D01*
X151739476Y-92199428D01*
X151691857Y-92151809D01*
X151596619Y-92104190D01*
X151406142Y-92056571D01*
X151310904Y-92008952D01*
X151263285Y-91961333D01*
X151215666Y-91866095D01*
X151215666Y-91770857D01*
X151263285Y-91675619D01*
X151310904Y-91628000D01*
X151406142Y-91580380D01*
X151644238Y-91580380D01*
X151787095Y-91628000D01*
X152120428Y-91580380D02*
X152358523Y-92580380D01*
X152549000Y-91866095D01*
X152739476Y-92580380D01*
X152977571Y-91580380D01*
X153882333Y-92580380D02*
X153310904Y-92580380D01*
X153596619Y-92580380D02*
X153596619Y-91580380D01*
X153501380Y-91723238D01*
X153406142Y-91818476D01*
X153310904Y-91866095D01*
M02*
