# Supplementary material for: DripOMeter: An open-source opto-electronic system for intravenous (IV) infusion monitoring
Source: HardwareX. 2022 Aug 9;12:e00345. doi: 10.1016/j.ohx.2022.e00345 (PMC9418544; doi:10.1016/j.ohx.2022.e00345)
Supplement: Supplementary data 1 [file mmc1.zip › DripOMeter Hardware/DripOMeter Gerber/DripOMeter-NPTH.drl]

M48
; DRILL file {KiCad (5.1.5)-3} date 05/12/20 18:18:53
; FORMAT={-:-/ absolute / metric / decimal}
; #@! TF.CreationDate,2020-05-12T18:18:53+05:30
; #@! TF.GenerationSoftware,Kicad,Pcbnew,(5.1.5)-3
; #@! TF.FileFunction,NonPlated,1,2,NPTH
FMAT,2
METRIC
T1C1.950
T2C2.000
T3C3.000
%
G90
G05
T1
X104.885Y-80.185
X104.885Y-104.935
X128.295Y-80.185
X128.295Y-104.935
T2
X100.34Y-90.803
T3
X149.674Y-104.926
X155.325Y-127.095
X132.829Y-82.628
T0
M30
