# Supplementary material for: DripOMeter: An open-source opto-electronic system for intravenous (IV) infusion monitoring
Source: HardwareX. 2022 Aug 9;12:e00345. doi: 10.1016/j.ohx.2022.e00345 (PMC9418544; doi:10.1016/j.ohx.2022.e00345)
Supplement: Supplementary data 1 [file mmc1.zip › DripOMeter Hardware/DripOMeter Gerber/DripOMeter-PTH.drl]

M48
; DRILL file {KiCad (5.1.5)-3} date 05/12/20 18:18:53
; FORMAT={-:-/ absolute / metric / decimal}
; #@! TF.CreationDate,2020-05-12T18:18:53+05:30
; #@! TF.GenerationSoftware,Kicad,Pcbnew,(5.1.5)-3
; #@! TF.FileFunction,Plated,1,2,PTH
FMAT,2
METRIC
T1C0.400
T2C0.550
T3C0.700
T4C0.813
T5C0.900
T6C1.000
T7C1.001
T8C1.016
T9C1.100
%
G90
G05
T1
X98.84Y-87.77
X100.003Y-95.893
X104.193Y-98.102
X104.31Y-124.38
X104.62Y-94.58
X105.33Y-84.339
X106.221Y-87.785
X106.44Y-124.38
X107.89Y-91.06
X107.91Y-108.74
X109.162Y-91.417
X109.732Y-107.496
X109.91Y-116.91
X111.057Y-82.909
X111.326Y-86.824
X111.44Y-99.71
X111.925Y-85.077
X112.027Y-90.741
X112.27Y-94.856
X112.964Y-105.859
X114.44Y-99.63
X114.783Y-93.743
X115.8Y-106.828
X116.04Y-88.2
X116.56Y-90.04
X116.567Y-113.609
X116.803Y-105.713
X118.184Y-112.692
X118.692Y-115.252
X120.06Y-122.43
X120.707Y-118.281
X121.65Y-97.69
X121.87Y-92.57
X122.039Y-85.712
X122.18Y-116.16
X123.503Y-113.907
X125.408Y-106.058
X126.742Y-96.365
X127.079Y-86.697
X127.085Y-115.758
X127.38Y-112.113
X127.48Y-107.642
X127.481Y-92.068
X127.496Y-88.969
X127.981Y-100.909
X128.88Y-90.58
X129.294Y-100.19
X130.619Y-115.168
X130.884Y-116.647
X132.189Y-107.117
X132.718Y-115.194
X133.413Y-106.466
X134.534Y-105.803
X134.744Y-104.239
X137.865Y-112.55
X138.225Y-120.285
X141.844Y-118.313
X142.576Y-112.634
X143.003Y-116.216
X145.215Y-121.009
X145.218Y-123.028
X145.224Y-113.621
X151.65Y-118.67
X157.11Y-102.96
T2
X102.911Y-125.944
X107.361Y-125.944
T3
X101.024Y-112.141
X103.024Y-112.141
X101.135Y-76.872
X101.135Y-78.872
X101.172Y-83.916
X101.172Y-85.916
X144.287Y-76.759
X144.287Y-78.759
T4
X109.954Y-112.17
X112.494Y-112.17
X115.034Y-112.17
T5
X112.96Y-80.185
X115.38Y-80.185
X117.8Y-80.185
X120.22Y-80.185
T6
X136.341Y-128.761
X100.961Y-129.064
X109.311Y-129.064
X143.461Y-106.258
X128.721Y-128.761
X138.381Y-106.258
X138.881Y-128.761
X131.261Y-128.761
X140.921Y-106.258
X155.53Y-100.159
X133.801Y-128.761
T7
X111.222Y-121.27
X113.762Y-121.27
X111.222Y-127.343
X113.762Y-127.343
X149.276Y-80.043
X156.875Y-80.043
T8
X118.561Y-125.212
X121.101Y-125.212
X123.641Y-125.212
X126.181Y-125.212
X128.721Y-125.212
X131.261Y-125.212
X133.801Y-125.212
X136.341Y-125.212
X138.881Y-125.212
X141.421Y-125.212
X143.961Y-125.212
X146.501Y-125.212
X133.549Y-89.628
X133.549Y-92.128
X133.549Y-94.628
X155.53Y-105.74
X155.53Y-108.28
X155.53Y-110.82
X155.53Y-113.36
X155.53Y-115.9
X155.53Y-118.44
X124.911Y-122.672
X127.451Y-122.672
X149.041Y-111.242
X149.041Y-113.782
X149.041Y-116.322
X149.041Y-118.862
X149.041Y-121.402
X149.041Y-123.942
X135.071Y-122.672
X137.611Y-122.672
X118.561Y-109.972
X121.101Y-109.972
X123.641Y-109.972
X126.181Y-109.972
X128.721Y-109.972
X131.261Y-109.972
X133.801Y-109.972
X136.341Y-109.972
X138.881Y-109.972
X141.421Y-109.972
X143.961Y-109.972
X146.501Y-109.972
T9
X149.299Y-89.878
X149.299Y-94.378
X155.799Y-89.878
X155.799Y-94.378
T0
M30
