# Supplementary material for: DripOMeter: An open-source opto-electronic system for intravenous (IV) infusion monitoring
Source: HardwareX. 2022 Aug 9;12:e00345. doi: 10.1016/j.ohx.2022.e00345 (PMC9418544; doi:10.1016/j.ohx.2022.e00345)
Supplement: Supplementary data 1 [file mmc1.zip › DripOMeter Hardware/DripOMeter.kicad_pcb-bak]

(kicad_pcb (version 20171130) (host pcbnew "(5.1.5)-3")

  (general
    (thickness 1.6)
    (drawings 40)
    (tracks 731)
    (zones 0)
    (modules 55)
    (nets 51)
  )

  (page A4)
  (title_block
    (title "IV Drip Meter")
    (date "sam. 04 avril 2015")
    (company UTSAAH-IISc)
  )

  (layers
    (0 F.Cu signal)
    (31 B.Cu signal)
    (32 B.Adhes user)
    (33 F.Adhes user)
    (34 B.Paste user)
    (35 F.Paste user)
    (36 B.SilkS user)
    (37 F.SilkS user)
    (38 B.Mask user)
    (39 F.Mask user)
    (40 Dwgs.User user)
    (41 Cmts.User user)
    (42 Eco1.User user)
    (43 Eco2.User user)
    (44 Edge.Cuts user)
    (45 Margin user)
    (46 B.CrtYd user)
    (47 F.CrtYd user)
    (48 B.Fab user)
    (49 F.Fab user)
  )

  (setup
    (last_trace_width 0.2)
    (user_trace_width 0.2)
    (trace_clearance 0.2)
    (zone_clearance 0.508)
    (zone_45_only yes)
    (trace_min 0.2)
    (via_size 0.6)
    (via_drill 0.4)
    (via_min_size 0.4)
    (via_min_drill 0.3)
    (uvia_size 0.3)
    (uvia_drill 0.1)
    (uvias_allowed no)
    (uvia_min_size 0.2)
    (uvia_min_drill 0.1)
    (edge_width 0.1)
    (segment_width 0.1)
    (pcb_text_width 0.3)
    (pcb_text_size 1.5 1.5)
    (mod_edge_width 0.15)
    (mod_text_size 1 1)
    (mod_text_width 0.15)
    (pad_size 1.7 1.7)
    (pad_drill 1)
    (pad_to_mask_clearance 0)
    (aux_axis_origin 137.16 114.3)
    (visible_elements 7FFFFFFF)
    (pcbplotparams
      (layerselection 0x010f0_80000001)
      (usegerberextensions false)
      (usegerberattributes false)
      (usegerberadvancedattributes false)
      (creategerberjobfile false)
      (excludeedgelayer true)
      (linewidth 0.100000)
      (plotframeref false)
      (viasonmask false)
      (mode 1)
      (useauxorigin false)
      (hpglpennumber 1)
      (hpglpenspeed 20)
      (hpglpendiameter 15.000000)
      (psnegative false)
      (psa4output false)
      (plotreference true)
      (plotvalue false)
      (plotinvisibletext false)
      (padsonsilk false)
      (subtractmaskfromsilk false)
      (outputformat 1)
      (mirror false)
      (drillshape 0)
      (scaleselection 1)
      (outputdirectory "Gerbers/IV_Drip_Meter_Update_p4_Gerber/"))
  )

  (net 0 "")
  (net 1 GND)
  (net 2 VCC)
  (net 3 +5V)
  (net 4 "Net-(D1-Pad1)")
  (net 5 "Net-(D3-Pad1)")
  (net 6 COMP_OUT)
  (net 7 D4)
  (net 8 D5)
  (net 9 D7)
  (net 10 D9)
  (net 11 "1(Tx)")
  (net 12 "0(Rx)")
  (net 13 SCL)
  (net 14 SDA)
  (net 15 5V_SW)
  (net 16 LDR)
  (net 17 INT)
  (net 18 "Net-(D4-Pad1)")
  (net 19 A0)
  (net 20 "Net-(P4-Pad12)")
  (net 21 D6)
  (net 22 "Net-(D2-Pad1)")
  (net 23 "Net-(D2-Pad3)")
  (net 24 "Net-(D3-Pad2)")
  (net 25 "Net-(P3-Pad1)")
  (net 26 "Net-(P3-Pad2)")
  (net 27 "Net-(P3-Pad3)")
  (net 28 "Net-(R15-Pad1)")
  (net 29 "Net-(R17-Pad1)")
  (net 30 "Net-(R19-Pad2)")
  (net 31 "Net-(C5-Pad2)")
  (net 32 "Net-(R10-Pad2)")
  (net 33 "Net-(C3-Pad2)")
  (net 34 /D-_Unused)
  (net 35 /D+_Unused)
  (net 36 /ID_Unused)
  (net 37 /3V3_Unused)
  (net 38 D8)
  (net 39 /Reset)
  (net 40 /A3)
  (net 41 /A2)
  (net 42 /D13)
  (net 43 /D12)
  (net 44 /D11)
  (net 45 /A7)
  (net 46 /A6)
  (net 47 /Unused)
  (net 48 DTR)
  (net 49 "Net-(P2-Pad5)")
  (net 50 "Net-(P4-Pad7)")

  (net_class Default "This is the default net class."
    (clearance 0.2)
    (trace_width 0.3)
    (via_dia 0.6)
    (via_drill 0.4)
    (uvia_dia 0.3)
    (uvia_drill 0.1)
    (add_net +5V)
    (add_net /3V3_Unused)
    (add_net /A2)
    (add_net /A3)
    (add_net /A6)
    (add_net /A7)
    (add_net /D+_Unused)
    (add_net /D-_Unused)
    (add_net /D11)
    (add_net /D12)
    (add_net /D13)
    (add_net /ID_Unused)
    (add_net /Reset)
    (add_net /Unused)
    (add_net "0(Rx)")
    (add_net "1(Tx)")
    (add_net 5V_SW)
    (add_net A0)
    (add_net COMP_OUT)
    (add_net D4)
    (add_net D5)
    (add_net D6)
    (add_net D7)
    (add_net D8)
    (add_net D9)
    (add_net DTR)
    (add_net GND)
    (add_net INT)
    (add_net LDR)
    (add_net "Net-(C3-Pad2)")
    (add_net "Net-(C5-Pad2)")
    (add_net "Net-(D1-Pad1)")
    (add_net "Net-(D2-Pad1)")
    (add_net "Net-(D2-Pad3)")
    (add_net "Net-(D3-Pad1)")
    (add_net "Net-(D3-Pad2)")
    (add_net "Net-(D4-Pad1)")
    (add_net "Net-(P2-Pad5)")
    (add_net "Net-(P3-Pad1)")
    (add_net "Net-(P3-Pad2)")
    (add_net "Net-(P3-Pad3)")
    (add_net "Net-(P4-Pad12)")
    (add_net "Net-(P4-Pad7)")
    (add_net "Net-(R10-Pad2)")
    (add_net "Net-(R15-Pad1)")
    (add_net "Net-(R17-Pad1)")
    (add_net "Net-(R19-Pad2)")
    (add_net SCL)
    (add_net SDA)
    (add_net VCC)
  )

  (module fablab-noninventory:0.96inch_OLED_display_I2C_Updated (layer F.Cu) (tedit 587A217D) (tstamp 5EBB2075)
    (at 116.59 92.56)
    (path /5EBB1A35)
    (fp_text reference DS1 (at 0 -16.51) (layer F.SilkS)
      (effects (font (size 1 1) (thickness 0.15)))
    )
    (fp_text value 0.96"_OLED_I2C (at 0 15.24) (layer F.Fab)
      (effects (font (size 1 1) (thickness 0.15)))
    )
    (pad "" np_thru_hole circle (at -11.705 12.375) (size 1.95 1.95) (drill 1.95) (layers *.Cu *.Mask F.SilkS))
    (pad "" np_thru_hole circle (at 11.705 12.375) (size 1.95 1.95) (drill 1.95) (layers *.Cu *.Mask F.SilkS))
    (pad "" np_thru_hole circle (at 11.705 -12.375) (size 1.95 1.95) (drill 1.95) (layers *.Cu *.Mask F.SilkS))
    (pad "" np_thru_hole circle (at -11.705 -12.375) (size 1.95 1.95) (drill 1.95) (layers *.Cu *.Mask F.SilkS))
    (pad 4 thru_hole circle (at 3.63 -12.375) (size 1.4 1.4) (drill 0.9) (layers *.Cu *.Mask F.SilkS)
      (net 14 SDA))
    (pad 3 thru_hole circle (at 1.21 -12.375) (size 1.4 1.4) (drill 0.9) (layers *.Cu *.Mask F.SilkS)
      (net 13 SCL))
    (pad 2 thru_hole circle (at -1.21 -12.375) (size 1.4 1.4) (drill 0.9) (layers *.Cu *.Mask F.SilkS)
      (net 2 VCC))
    (pad 1 thru_hole circle (at -3.63 -12.375) (size 1.4 1.4) (drill 0.9) (layers *.Cu *.Mask F.SilkS)
      (net 1 GND))
  )

  (module Capacitor_SMD:C_0805_2012Metric_Pad1.15x1.40mm_HandSolder (layer B.Cu) (tedit 5B36C52B) (tstamp 58A18CE6)
    (at 115.94334 83.39548)
    (descr "Capacitor SMD 0805 (2012 Metric), square (rectangular) end terminal, IPC_7351 nominal with elongated pad for handsoldering. (Body size source: https://docs.google.com/spreadsheets/d/1BsfQQcO9C6DZCsRaXUlFlo91Tg2WpOkGARC1WS5S8t0/edit?usp=sharing), generated with kicad-footprint-generator")
    (tags "capacitor handsolder")
    (path /58A1FB4C)
    (attr smd)
    (fp_text reference C6 (at 0 1.65) (layer B.SilkS)
      (effects (font (size 1 1) (thickness 0.15)) (justify mirror))
    )
    (fp_text value 10u (at 0 -1.65) (layer B.Fab)
      (effects (font (size 1 1) (thickness 0.15)) (justify mirror))
    )
    (fp_text user %R (at 0 0) (layer B.Fab)
      (effects (font (size 0.5 0.5) (thickness 0.08)) (justify mirror))
    )
    (fp_line (start 1.85 -0.95) (end -1.85 -0.95) (layer B.CrtYd) (width 0.05))
    (fp_line (start 1.85 0.95) (end 1.85 -0.95) (layer B.CrtYd) (width 0.05))
    (fp_line (start -1.85 0.95) (end 1.85 0.95) (layer B.CrtYd) (width 0.05))
    (fp_line (start -1.85 -0.95) (end -1.85 0.95) (layer B.CrtYd) (width 0.05))
    (fp_line (start -0.261252 -0.71) (end 0.261252 -0.71) (layer B.SilkS) (width 0.12))
    (fp_line (start -0.261252 0.71) (end 0.261252 0.71) (layer B.SilkS) (width 0.12))
    (fp_line (start 1 -0.6) (end -1 -0.6) (layer B.Fab) (width 0.1))
    (fp_line (start 1 0.6) (end 1 -0.6) (layer B.Fab) (width 0.1))
    (fp_line (start -1 0.6) (end 1 0.6) (layer B.Fab) (width 0.1))
    (fp_line (start -1 -0.6) (end -1 0.6) (layer B.Fab) (width 0.1))
    (pad 2 smd roundrect (at 1.025 0) (size 1.15 1.4) (layers B.Cu B.Paste B.Mask) (roundrect_rratio 0.217391)
      (net 31 "Net-(C5-Pad2)"))
    (pad 1 smd roundrect (at -1.025 0) (size 1.15 1.4) (layers B.Cu B.Paste B.Mask) (roundrect_rratio 0.217391)
      (net 1 GND))
    (model ${KISYS3DMOD}/Capacitor_SMD.3dshapes/C_0805_2012Metric.wrl
      (at (xyz 0 0 0))
      (scale (xyz 1 1 1))
      (rotate (xyz 0 0 0))
    )
  )

  (module Capacitor_SMD:C_0805_2012Metric_Pad1.15x1.40mm_HandSolder (layer B.Cu) (tedit 5B36C52B) (tstamp 58A18CDB)
    (at 123.272 76.43)
    (descr "Capacitor SMD 0805 (2012 Metric), square (rectangular) end terminal, IPC_7351 nominal with elongated pad for handsoldering. (Body size source: https://docs.google.com/spreadsheets/d/1BsfQQcO9C6DZCsRaXUlFlo91Tg2WpOkGARC1WS5S8t0/edit?usp=sharing), generated with kicad-footprint-generator")
    (tags "capacitor handsolder")
    (path /58A1BCD8)
    (attr smd)
    (fp_text reference C5 (at 0 1.65) (layer B.SilkS)
      (effects (font (size 1 1) (thickness 0.15)) (justify mirror))
    )
    (fp_text value 10u (at 0 -1.65) (layer B.Fab)
      (effects (font (size 1 1) (thickness 0.15)) (justify mirror))
    )
    (fp_text user %R (at 0 0) (layer B.Fab)
      (effects (font (size 0.5 0.5) (thickness 0.08)) (justify mirror))
    )
    (fp_line (start 1.85 -0.95) (end -1.85 -0.95) (layer B.CrtYd) (width 0.05))
    (fp_line (start 1.85 0.95) (end 1.85 -0.95) (layer B.CrtYd) (width 0.05))
    (fp_line (start -1.85 0.95) (end 1.85 0.95) (layer B.CrtYd) (width 0.05))
    (fp_line (start -1.85 -0.95) (end -1.85 0.95) (layer B.CrtYd) (width 0.05))
    (fp_line (start -0.261252 -0.71) (end 0.261252 -0.71) (layer B.SilkS) (width 0.12))
    (fp_line (start -0.261252 0.71) (end 0.261252 0.71) (layer B.SilkS) (width 0.12))
    (fp_line (start 1 -0.6) (end -1 -0.6) (layer B.Fab) (width 0.1))
    (fp_line (start 1 0.6) (end 1 -0.6) (layer B.Fab) (width 0.1))
    (fp_line (start -1 0.6) (end 1 0.6) (layer B.Fab) (width 0.1))
    (fp_line (start -1 -0.6) (end -1 0.6) (layer B.Fab) (width 0.1))
    (pad 2 smd roundrect (at 1.025 0) (size 1.15 1.4) (layers B.Cu B.Paste B.Mask) (roundrect_rratio 0.217391)
      (net 31 "Net-(C5-Pad2)"))
    (pad 1 smd roundrect (at -1.025 0) (size 1.15 1.4) (layers B.Cu B.Paste B.Mask) (roundrect_rratio 0.217391)
      (net 1 GND))
    (model ${KISYS3DMOD}/Capacitor_SMD.3dshapes/C_0805_2012Metric.wrl
      (at (xyz 0 0 0))
      (scale (xyz 1 1 1))
      (rotate (xyz 0 0 0))
    )
  )

  (module Capacitor_SMD:C_0805_2012Metric_Pad1.15x1.40mm_HandSolder (layer B.Cu) (tedit 5B36C52B) (tstamp 589398A1)
    (at 109.02184 97.68806 180)
    (descr "Capacitor SMD 0805 (2012 Metric), square (rectangular) end terminal, IPC_7351 nominal with elongated pad for handsoldering. (Body size source: https://docs.google.com/spreadsheets/d/1BsfQQcO9C6DZCsRaXUlFlo91Tg2WpOkGARC1WS5S8t0/edit?usp=sharing), generated with kicad-footprint-generator")
    (tags "capacitor handsolder")
    (path /5858DD87)
    (attr smd)
    (fp_text reference C4 (at 0 1.65) (layer B.SilkS)
      (effects (font (size 1 1) (thickness 0.15)) (justify mirror))
    )
    (fp_text value 10u (at 0 -1.65) (layer B.Fab)
      (effects (font (size 1 1) (thickness 0.15)) (justify mirror))
    )
    (fp_text user %R (at 0 0) (layer B.Fab)
      (effects (font (size 0.5 0.5) (thickness 0.08)) (justify mirror))
    )
    (fp_line (start 1.85 -0.95) (end -1.85 -0.95) (layer B.CrtYd) (width 0.05))
    (fp_line (start 1.85 0.95) (end 1.85 -0.95) (layer B.CrtYd) (width 0.05))
    (fp_line (start -1.85 0.95) (end 1.85 0.95) (layer B.CrtYd) (width 0.05))
    (fp_line (start -1.85 -0.95) (end -1.85 0.95) (layer B.CrtYd) (width 0.05))
    (fp_line (start -0.261252 -0.71) (end 0.261252 -0.71) (layer B.SilkS) (width 0.12))
    (fp_line (start -0.261252 0.71) (end 0.261252 0.71) (layer B.SilkS) (width 0.12))
    (fp_line (start 1 -0.6) (end -1 -0.6) (layer B.Fab) (width 0.1))
    (fp_line (start 1 0.6) (end 1 -0.6) (layer B.Fab) (width 0.1))
    (fp_line (start -1 0.6) (end 1 0.6) (layer B.Fab) (width 0.1))
    (fp_line (start -1 -0.6) (end -1 0.6) (layer B.Fab) (width 0.1))
    (pad 2 smd roundrect (at 1.025 0 180) (size 1.15 1.4) (layers B.Cu B.Paste B.Mask) (roundrect_rratio 0.217391)
      (net 3 +5V))
    (pad 1 smd roundrect (at -1.025 0 180) (size 1.15 1.4) (layers B.Cu B.Paste B.Mask) (roundrect_rratio 0.217391)
      (net 1 GND))
    (model ${KISYS3DMOD}/Capacitor_SMD.3dshapes/C_0805_2012Metric.wrl
      (at (xyz 0 0 0))
      (scale (xyz 1 1 1))
      (rotate (xyz 0 0 0))
    )
  )

  (module Capacitor_SMD:C_0805_2012Metric_Pad1.15x1.40mm_HandSolder (layer B.Cu) (tedit 5B36C52B) (tstamp 58939896)
    (at 109.6797 102.78838 270)
    (descr "Capacitor SMD 0805 (2012 Metric), square (rectangular) end terminal, IPC_7351 nominal with elongated pad for handsoldering. (Body size source: https://docs.google.com/spreadsheets/d/1BsfQQcO9C6DZCsRaXUlFlo91Tg2WpOkGARC1WS5S8t0/edit?usp=sharing), generated with kicad-footprint-generator")
    (tags "capacitor handsolder")
    (path /5858DD8D)
    (attr smd)
    (fp_text reference C3 (at 0 1.65 90) (layer B.SilkS)
      (effects (font (size 1 1) (thickness 0.15)) (justify mirror))
    )
    (fp_text value 10u (at 0 -1.65 90) (layer B.Fab)
      (effects (font (size 1 1) (thickness 0.15)) (justify mirror))
    )
    (fp_text user %R (at 0 0 90) (layer B.Fab)
      (effects (font (size 0.5 0.5) (thickness 0.08)) (justify mirror))
    )
    (fp_line (start 1.85 -0.95) (end -1.85 -0.95) (layer B.CrtYd) (width 0.05))
    (fp_line (start 1.85 0.95) (end 1.85 -0.95) (layer B.CrtYd) (width 0.05))
    (fp_line (start -1.85 0.95) (end 1.85 0.95) (layer B.CrtYd) (width 0.05))
    (fp_line (start -1.85 -0.95) (end -1.85 0.95) (layer B.CrtYd) (width 0.05))
    (fp_line (start -0.261252 -0.71) (end 0.261252 -0.71) (layer B.SilkS) (width 0.12))
    (fp_line (start -0.261252 0.71) (end 0.261252 0.71) (layer B.SilkS) (width 0.12))
    (fp_line (start 1 -0.6) (end -1 -0.6) (layer B.Fab) (width 0.1))
    (fp_line (start 1 0.6) (end 1 -0.6) (layer B.Fab) (width 0.1))
    (fp_line (start -1 0.6) (end 1 0.6) (layer B.Fab) (width 0.1))
    (fp_line (start -1 -0.6) (end -1 0.6) (layer B.Fab) (width 0.1))
    (pad 2 smd roundrect (at 1.025 0 270) (size 1.15 1.4) (layers B.Cu B.Paste B.Mask) (roundrect_rratio 0.217391)
      (net 33 "Net-(C3-Pad2)"))
    (pad 1 smd roundrect (at -1.025 0 270) (size 1.15 1.4) (layers B.Cu B.Paste B.Mask) (roundrect_rratio 0.217391)
      (net 1 GND))
    (model ${KISYS3DMOD}/Capacitor_SMD.3dshapes/C_0805_2012Metric.wrl
      (at (xyz 0 0 0))
      (scale (xyz 1 1 1))
      (rotate (xyz 0 0 0))
    )
  )

  (module Capacitor_SMD:C_0805_2012Metric_Pad1.15x1.40mm_HandSolder (layer B.Cu) (tedit 5B36C52B) (tstamp 587A3198)
    (at 128.2725 83.39548 270)
    (descr "Capacitor SMD 0805 (2012 Metric), square (rectangular) end terminal, IPC_7351 nominal with elongated pad for handsoldering. (Body size source: https://docs.google.com/spreadsheets/d/1BsfQQcO9C6DZCsRaXUlFlo91Tg2WpOkGARC1WS5S8t0/edit?usp=sharing), generated with kicad-footprint-generator")
    (tags "capacitor handsolder")
    (path /58784951)
    (attr smd)
    (fp_text reference C2 (at 0 1.65 90) (layer B.SilkS)
      (effects (font (size 1 1) (thickness 0.15)) (justify mirror))
    )
    (fp_text value .1u (at 0 -1.65 90) (layer B.Fab)
      (effects (font (size 1 1) (thickness 0.15)) (justify mirror))
    )
    (fp_text user %R (at 0 0 90) (layer B.Fab)
      (effects (font (size 0.5 0.5) (thickness 0.08)) (justify mirror))
    )
    (fp_line (start 1.85 -0.95) (end -1.85 -0.95) (layer B.CrtYd) (width 0.05))
    (fp_line (start 1.85 0.95) (end 1.85 -0.95) (layer B.CrtYd) (width 0.05))
    (fp_line (start -1.85 0.95) (end 1.85 0.95) (layer B.CrtYd) (width 0.05))
    (fp_line (start -1.85 -0.95) (end -1.85 0.95) (layer B.CrtYd) (width 0.05))
    (fp_line (start -0.261252 -0.71) (end 0.261252 -0.71) (layer B.SilkS) (width 0.12))
    (fp_line (start -0.261252 0.71) (end 0.261252 0.71) (layer B.SilkS) (width 0.12))
    (fp_line (start 1 -0.6) (end -1 -0.6) (layer B.Fab) (width 0.1))
    (fp_line (start 1 0.6) (end 1 -0.6) (layer B.Fab) (width 0.1))
    (fp_line (start -1 0.6) (end 1 0.6) (layer B.Fab) (width 0.1))
    (fp_line (start -1 -0.6) (end -1 0.6) (layer B.Fab) (width 0.1))
    (pad 2 smd roundrect (at 1.025 0 270) (size 1.15 1.4) (layers B.Cu B.Paste B.Mask) (roundrect_rratio 0.217391)
      (net 17 INT))
    (pad 1 smd roundrect (at -1.025 0 270) (size 1.15 1.4) (layers B.Cu B.Paste B.Mask) (roundrect_rratio 0.217391)
      (net 1 GND))
    (model ${KISYS3DMOD}/Capacitor_SMD.3dshapes/C_0805_2012Metric.wrl
      (at (xyz 0 0 0))
      (scale (xyz 1 1 1))
      (rotate (xyz 0 0 0))
    )
  )

  (module Capacitor_SMD:C_0805_2012Metric_Pad1.15x1.40mm_HandSolder (layer B.Cu) (tedit 5B36C52B) (tstamp 587A3192)
    (at 127.31492 113.76372 180)
    (descr "Capacitor SMD 0805 (2012 Metric), square (rectangular) end terminal, IPC_7351 nominal with elongated pad for handsoldering. (Body size source: https://docs.google.com/spreadsheets/d/1BsfQQcO9C6DZCsRaXUlFlo91Tg2WpOkGARC1WS5S8t0/edit?usp=sharing), generated with kicad-footprint-generator")
    (tags "capacitor handsolder")
    (path /58784525)
    (attr smd)
    (fp_text reference C1 (at 0 1.65) (layer B.SilkS)
      (effects (font (size 1 1) (thickness 0.15)) (justify mirror))
    )
    (fp_text value .1u (at 0 -1.65) (layer B.Fab)
      (effects (font (size 1 1) (thickness 0.15)) (justify mirror))
    )
    (fp_text user %R (at 0 0) (layer B.Fab)
      (effects (font (size 0.5 0.5) (thickness 0.08)) (justify mirror))
    )
    (fp_line (start 1.85 -0.95) (end -1.85 -0.95) (layer B.CrtYd) (width 0.05))
    (fp_line (start 1.85 0.95) (end 1.85 -0.95) (layer B.CrtYd) (width 0.05))
    (fp_line (start -1.85 0.95) (end 1.85 0.95) (layer B.CrtYd) (width 0.05))
    (fp_line (start -1.85 -0.95) (end -1.85 0.95) (layer B.CrtYd) (width 0.05))
    (fp_line (start -0.261252 -0.71) (end 0.261252 -0.71) (layer B.SilkS) (width 0.12))
    (fp_line (start -0.261252 0.71) (end 0.261252 0.71) (layer B.SilkS) (width 0.12))
    (fp_line (start 1 -0.6) (end -1 -0.6) (layer B.Fab) (width 0.1))
    (fp_line (start 1 0.6) (end 1 -0.6) (layer B.Fab) (width 0.1))
    (fp_line (start -1 0.6) (end 1 0.6) (layer B.Fab) (width 0.1))
    (fp_line (start -1 -0.6) (end -1 0.6) (layer B.Fab) (width 0.1))
    (pad 2 smd roundrect (at 1.025 0 180) (size 1.15 1.4) (layers B.Cu B.Paste B.Mask) (roundrect_rratio 0.217391)
      (net 7 D4))
    (pad 1 smd roundrect (at -1.025 0 180) (size 1.15 1.4) (layers B.Cu B.Paste B.Mask) (roundrect_rratio 0.217391)
      (net 1 GND))
    (model ${KISYS3DMOD}/Capacitor_SMD.3dshapes/C_0805_2012Metric.wrl
      (at (xyz 0 0 0))
      (scale (xyz 1 1 1))
      (rotate (xyz 0 0 0))
    )
  )

  (module 1pin_1mm:1pin1mm (layer F.Cu) (tedit 58AD8C54) (tstamp 587A32B1)
    (at 136.3406 128.7615 90)
    (descr "module 1 pin (ou trou mecanique de percage)")
    (tags DEV)
    (path /5858DD5D)
    (fp_text reference W1 (at -1.75424 0.37466 180) (layer F.SilkS)
      (effects (font (size 1 1) (thickness 0.15)))
    )
    (fp_text value VCC (at 1.55792 0.0864 180) (layer F.Fab)
      (effects (font (size 0.5 0.5) (thickness 0.125)))
    )
    (fp_circle (center 0 0) (end 0 -1.2) (layer F.SilkS) (width 0.15))
    (pad 1 thru_hole circle (at 0 0 90) (size 2 2) (drill 1) (layers *.Cu *.Mask F.SilkS)
      (net 2 VCC))
  )

  (module Buzzers_Beepers:Buzzer_12x9.5RM7.6 (layer F.Cu) (tedit 5894B430) (tstamp 587A3288)
    (at 153.0756 80.04268)
    (descr "Generic Buzzer, D12mm height 9.5mm with RM7.6mm")
    (tags buzzer)
    (path /5858DD44)
    (fp_text reference SP1 (at -5.2059 -5.49838) (layer F.SilkS)
      (effects (font (size 1 1) (thickness 0.15)))
    )
    (fp_text value SPEAKER (at -7.70382 1.84404) (layer F.Fab)
      (effects (font (size 0.5 0.5) (thickness 0.125)))
    )
    (fp_circle (center 0 0) (end 1.00076 0) (layer F.SilkS) (width 0.15))
    (fp_text user + (at -3.81 -2.54) (layer F.SilkS)
      (effects (font (size 1 1) (thickness 0.15)))
    )
    (fp_circle (center 0 0) (end 6.20014 0) (layer F.SilkS) (width 0.15))
    (pad 1 thru_hole circle (at -3.79984 0) (size 2 2) (drill 1.00076) (layers *.Cu *.Mask F.SilkS)
      (net 38 D8))
    (pad 2 thru_hole circle (at 3.79984 0) (size 2 2) (drill 1.00076) (layers *.Cu *.Mask F.SilkS)
      (net 1 GND))
    (model Buzzers_Beepers.3dshapes/Buzzer_12x9.5RM7.6.wrl
      (at (xyz 0 0 0))
      (scale (xyz 4 4 4))
      (rotate (xyz 0 0 0))
    )
  )

  (module Socket_Arduino_Pro_Mini:Socket_Strip_Arduino_1x06 (layer F.Cu) (tedit 588A0BBD) (tstamp 552111E1)
    (at 149.0406 111.24238 270)
    (descr "Through hole socket strip")
    (tags "socket strip")
    (path /55201543)
    (fp_text reference P2 (at 4.76742 2.2504) (layer F.SilkS)
      (effects (font (size 1 1) (thickness 0.15)))
    )
    (fp_text value COM (at 6.2653 2.10672 270) (layer F.Fab)
      (effects (font (size 0.5 0.5) (thickness 0.125)))
    )
    (fp_line (start 1.27 -1.27) (end -1.27 -1.27) (layer F.SilkS) (width 0.15))
    (fp_line (start -1.27 -1.27) (end -1.27 1.27) (layer F.SilkS) (width 0.15))
    (fp_line (start -1.27 1.27) (end 1.27 1.27) (layer F.SilkS) (width 0.15))
    (fp_line (start -1.75 -1.75) (end -1.75 1.75) (layer F.CrtYd) (width 0.05))
    (fp_line (start 14.45 -1.75) (end 14.45 1.75) (layer F.CrtYd) (width 0.05))
    (fp_line (start -1.75 -1.75) (end 14.45 -1.75) (layer F.CrtYd) (width 0.05))
    (fp_line (start -1.75 1.75) (end 14.45 1.75) (layer F.CrtYd) (width 0.05))
    (fp_line (start 1.27 1.27) (end 13.97 1.27) (layer F.SilkS) (width 0.15))
    (fp_line (start 13.97 1.27) (end 13.97 -1.27) (layer F.SilkS) (width 0.15))
    (fp_line (start 13.97 -1.27) (end 1.27 -1.27) (layer F.SilkS) (width 0.15))
    (fp_line (start 1.27 1.27) (end 1.27 -1.27) (layer F.SilkS) (width 0.15))
    (pad 1 thru_hole oval (at 0 0 270) (size 1.7272 2.032) (drill 1.016) (layers *.Cu *.Mask F.SilkS)
      (net 48 DTR))
    (pad 2 thru_hole oval (at 2.54 0 270) (size 1.7272 2.032) (drill 1.016) (layers *.Cu *.Mask F.SilkS)
      (net 11 "1(Tx)"))
    (pad 3 thru_hole oval (at 5.08 0 270) (size 1.7272 2.032) (drill 1.016) (layers *.Cu *.Mask F.SilkS)
      (net 12 "0(Rx)"))
    (pad 4 thru_hole oval (at 7.62 0 270) (size 1.7272 2.032) (drill 1.016) (layers *.Cu *.Mask F.SilkS)
      (net 2 VCC))
    (pad 5 thru_hole oval (at 10.16 0 270) (size 1.7272 2.032) (drill 1.016) (layers *.Cu *.Mask F.SilkS)
      (net 49 "Net-(P2-Pad5)"))
    (pad 6 thru_hole oval (at 12.7 0 270) (size 1.7272 2.032) (drill 1.016) (layers *.Cu *.Mask F.SilkS)
      (net 1 GND))
  )

  (module Socket_Arduino_Pro_Mini:Socket_Strip_Arduino_1x12 (layer F.Cu) (tedit 589871AC) (tstamp 5521120D)
    (at 146.5006 125.21238 180)
    (descr "Through hole socket strip")
    (tags "socket strip")
    (path /552014EF)
    (fp_text reference P4 (at 4.3586 1.91278 180) (layer F.SilkS)
      (effects (font (size 1 1) (thickness 0.15)))
    )
    (fp_text value Analog (at 1.21518 1.75348 180) (layer F.Fab)
      (effects (font (size 0.5 0.5) (thickness 0.125)))
    )
    (fp_line (start 1.27 -1.27) (end -1.27 -1.27) (layer F.SilkS) (width 0.15))
    (fp_line (start -1.27 -1.27) (end -1.27 1.27) (layer F.SilkS) (width 0.15))
    (fp_line (start -1.27 1.27) (end 1.27 1.27) (layer F.SilkS) (width 0.15))
    (fp_line (start -1.75 -1.75) (end -1.75 1.75) (layer F.CrtYd) (width 0.05))
    (fp_line (start 29.7 -1.75) (end 29.7 1.75) (layer F.CrtYd) (width 0.05))
    (fp_line (start -1.75 -1.75) (end 29.7 -1.75) (layer F.CrtYd) (width 0.05))
    (fp_line (start -1.75 1.75) (end 29.7 1.75) (layer F.CrtYd) (width 0.05))
    (fp_line (start 1.27 1.27) (end 29.21 1.27) (layer F.SilkS) (width 0.15))
    (fp_line (start 29.21 1.27) (end 29.21 -1.27) (layer F.SilkS) (width 0.15))
    (fp_line (start 29.21 -1.27) (end 1.27 -1.27) (layer F.SilkS) (width 0.15))
    (fp_line (start 1.27 1.27) (end 1.27 -1.27) (layer F.SilkS) (width 0.15))
    (pad 1 thru_hole oval (at 0 0 180) (size 1.7272 2.032) (drill 1.016) (layers *.Cu *.Mask F.SilkS)
      (net 15 5V_SW))
    (pad 2 thru_hole oval (at 2.54 0 180) (size 1.7272 2.032) (drill 1.016) (layers *.Cu *.Mask F.SilkS)
      (net 1 GND))
    (pad 3 thru_hole oval (at 5.08 0 180) (size 1.7272 2.032) (drill 1.016) (layers *.Cu *.Mask F.SilkS)
      (net 39 /Reset))
    (pad 4 thru_hole oval (at 7.62 0 180) (size 1.7272 2.032) (drill 1.016) (layers *.Cu *.Mask F.SilkS)
      (net 2 VCC))
    (pad 5 thru_hole oval (at 10.16 0 180) (size 1.7272 2.032) (drill 1.016) (layers *.Cu *.Mask F.SilkS)
      (net 40 /A3))
    (pad 6 thru_hole oval (at 12.7 0 180) (size 1.7272 2.032) (drill 1.016) (layers *.Cu *.Mask F.SilkS)
      (net 41 /A2))
    (pad 7 thru_hole oval (at 15.24 0 180) (size 1.7272 2.032) (drill 1.016) (layers *.Cu *.Mask F.SilkS)
      (net 50 "Net-(P4-Pad7)"))
    (pad 8 thru_hole oval (at 17.78 0 180) (size 1.7272 2.032) (drill 1.016) (layers *.Cu *.Mask F.SilkS)
      (net 19 A0))
    (pad 9 thru_hole oval (at 20.32 0 180) (size 1.7272 2.032) (drill 1.016) (layers *.Cu *.Mask F.SilkS)
      (net 42 /D13))
    (pad 10 thru_hole oval (at 22.86 0 180) (size 1.7272 2.032) (drill 1.016) (layers *.Cu *.Mask F.SilkS)
      (net 43 /D12))
    (pad 11 thru_hole oval (at 25.4 0 180) (size 1.7272 2.032) (drill 1.016) (layers *.Cu *.Mask F.SilkS)
      (net 44 /D11))
    (pad 12 thru_hole oval (at 27.94 0 180) (size 1.7272 2.032) (drill 1.016) (layers *.Cu *.Mask F.SilkS)
      (net 20 "Net-(P4-Pad12)"))
    (model ${KIPRJMOD}/Socket_Arduino_Pro_Mini.3dshapes/Socket_header_Arduino_1x12.wrl
      (offset (xyz 13.96999979019165 0 0))
      (scale (xyz 1 1 1))
      (rotate (xyz 0 0 180))
    )
  )

  (module Socket_Arduino_Pro_Mini:Socket_Strip_Arduino_1x02 locked (layer F.Cu) (tedit 589871A4) (tstamp 55211431)
    (at 137.6106 122.67238 180)
    (descr "Through hole socket strip")
    (tags "socket strip")
    (path /55201A4F)
    (fp_text reference P5 (at 4.8158 -0.62722 180) (layer F.SilkS)
      (effects (font (size 1 1) (thickness 0.15)))
    )
    (fp_text value ADC (at 1.3106 1.70958 180) (layer F.Fab)
      (effects (font (size 0.5 0.5) (thickness 0.125)))
    )
    (fp_line (start 1.27 -1.27) (end -1.27 -1.27) (layer F.SilkS) (width 0.15))
    (fp_line (start -1.27 -1.27) (end -1.27 1.27) (layer F.SilkS) (width 0.15))
    (fp_line (start -1.27 1.27) (end 1.27 1.27) (layer F.SilkS) (width 0.15))
    (fp_line (start 3.81 1.27) (end 1.27 1.27) (layer F.SilkS) (width 0.15))
    (fp_line (start -1.75 -1.75) (end -1.75 1.75) (layer F.CrtYd) (width 0.05))
    (fp_line (start 4.3 -1.75) (end 4.3 1.75) (layer F.CrtYd) (width 0.05))
    (fp_line (start -1.75 -1.75) (end 4.3 -1.75) (layer F.CrtYd) (width 0.05))
    (fp_line (start -1.75 1.75) (end 4.3 1.75) (layer F.CrtYd) (width 0.05))
    (fp_line (start 1.27 1.27) (end 1.27 -1.27) (layer F.SilkS) (width 0.15))
    (fp_line (start 1.27 -1.27) (end 3.81 -1.27) (layer F.SilkS) (width 0.15))
    (fp_line (start 3.81 -1.27) (end 3.81 1.27) (layer F.SilkS) (width 0.15))
    (pad 1 thru_hole circle (at 0 0 180) (size 1.778 1.778) (drill 1.016) (layers *.Cu *.Mask F.SilkS)
      (net 13 SCL))
    (pad 2 thru_hole circle (at 2.54 0 180) (size 1.778 1.778) (drill 1.016) (layers *.Cu *.Mask F.SilkS)
      (net 14 SDA))
  )

  (module LEDs:LED-3MM (layer F.Cu) (tedit 589898E8) (tstamp 587A31C9)
    (at 113.76176 127.34256 180)
    (descr "LED 3mm round vertical")
    (tags "LED  3mm round vertical")
    (path /587A375D)
    (fp_text reference D4 (at 1.23108 -2.67026 180) (layer F.SilkS)
      (effects (font (size 1 1) (thickness 0.15)))
    )
    (fp_text value Green_status (at 1.11678 2.42752 180) (layer F.Fab)
      (effects (font (size 0.5 0.5) (thickness 0.125)))
    )
    (fp_line (start -1.2 2.3) (end 3.8 2.3) (layer F.CrtYd) (width 0.05))
    (fp_line (start 3.8 2.3) (end 3.8 -2.2) (layer F.CrtYd) (width 0.05))
    (fp_line (start 3.8 -2.2) (end -1.2 -2.2) (layer F.CrtYd) (width 0.05))
    (fp_line (start -1.2 -2.2) (end -1.2 2.3) (layer F.CrtYd) (width 0.05))
    (fp_line (start -0.199 1.314) (end -0.199 1.114) (layer F.SilkS) (width 0.15))
    (fp_line (start -0.199 -1.28) (end -0.199 -1.1) (layer F.SilkS) (width 0.15))
    (fp_arc (start 1.301 0.034) (end -0.199 -1.286) (angle 108.5) (layer F.SilkS) (width 0.15))
    (fp_arc (start 1.301 0.034) (end 0.25 -1.1) (angle 85.7) (layer F.SilkS) (width 0.15))
    (fp_arc (start 1.311 0.034) (end 3.051 0.994) (angle 110) (layer F.SilkS) (width 0.15))
    (fp_arc (start 1.301 0.034) (end 2.335 1.094) (angle 87.5) (layer F.SilkS) (width 0.15))
    (fp_text user K (at -1.57816 0.66984 180) (layer F.SilkS)
      (effects (font (size 1 1) (thickness 0.15)))
    )
    (pad 1 thru_hole rect (at 0 0 270) (size 2 2) (drill 1.00076) (layers *.Cu *.Mask F.SilkS)
      (net 18 "Net-(D4-Pad1)"))
    (pad 2 thru_hole circle (at 2.54 0 180) (size 2 2) (drill 1.00076) (layers *.Cu *.Mask F.SilkS)
      (net 5 "Net-(D3-Pad1)"))
    (model LEDs.3dshapes/LED-3MM.wrl
      (offset (xyz 1.269999980926514 0 0))
      (scale (xyz 1 1 1))
      (rotate (xyz 0 0 90))
    )
  )

  (module Resistors_SMD:R_0805 (layer B.Cu) (tedit 589872E2) (tstamp 587A3210)
    (at 109.0701 93.56056 180)
    (descr "Resistor SMD 0805, reflow soldering, Vishay (see dcrcw.pdf)")
    (tags "resistor 0805")
    (path /5858DD57)
    (attr smd)
    (fp_text reference R1 (at -0.0011 -1.57044 180) (layer B.SilkS)
      (effects (font (size 1 1) (thickness 0.15)) (justify mirror))
    )
    (fp_text value 220 (at -0.0011 1.50296 180) (layer B.Fab)
      (effects (font (size 1 1) (thickness 0.15)) (justify mirror))
    )
    (fp_line (start -1.6 1) (end 1.6 1) (layer B.CrtYd) (width 0.05))
    (fp_line (start -1.6 -1) (end 1.6 -1) (layer B.CrtYd) (width 0.05))
    (fp_line (start -1.6 1) (end -1.6 -1) (layer B.CrtYd) (width 0.05))
    (fp_line (start 1.6 1) (end 1.6 -1) (layer B.CrtYd) (width 0.05))
    (fp_line (start 0.6 -0.875) (end -0.6 -0.875) (layer B.SilkS) (width 0.15))
    (fp_line (start -0.6 0.875) (end 0.6 0.875) (layer B.SilkS) (width 0.15))
    (pad 1 smd rect (at -0.95 0 180) (size 0.7 1.3) (layers B.Cu B.Paste B.Mask)
      (net 1 GND))
    (pad 2 smd rect (at 0.95 0 180) (size 0.7 1.3) (layers B.Cu B.Paste B.Mask)
      (net 4 "Net-(D1-Pad1)"))
    (model Resistors_SMD.3dshapes/R_0805.wrl
      (at (xyz 0 0 0))
      (scale (xyz 1 1 1))
      (rotate (xyz 0 0 0))
    )
  )

  (module Resistors_SMD:R_0805 (layer B.Cu) (tedit 5898752F) (tstamp 587A3222)
    (at 138.46298 118.32302 180)
    (descr "Resistor SMD 0805, reflow soldering, Vishay (see dcrcw.pdf)")
    (tags "resistor 0805")
    (path /5877C0CC)
    (attr smd)
    (fp_text reference R4 (at 0.08018 -1.62378 180) (layer B.SilkS)
      (effects (font (size 1 1) (thickness 0.15)) (justify mirror))
    )
    (fp_text value 10K (at -0.02142 1.55122 180) (layer B.Fab)
      (effects (font (size 1 1) (thickness 0.15)) (justify mirror))
    )
    (fp_line (start -1.6 1) (end 1.6 1) (layer B.CrtYd) (width 0.05))
    (fp_line (start -1.6 -1) (end 1.6 -1) (layer B.CrtYd) (width 0.05))
    (fp_line (start -1.6 1) (end -1.6 -1) (layer B.CrtYd) (width 0.05))
    (fp_line (start 1.6 1) (end 1.6 -1) (layer B.CrtYd) (width 0.05))
    (fp_line (start 0.6 -0.875) (end -0.6 -0.875) (layer B.SilkS) (width 0.15))
    (fp_line (start -0.6 0.875) (end 0.6 0.875) (layer B.SilkS) (width 0.15))
    (pad 1 smd rect (at -0.95 0 180) (size 0.7 1.3) (layers B.Cu B.Paste B.Mask)
      (net 2 VCC))
    (pad 2 smd rect (at 0.95 0 180) (size 0.7 1.3) (layers B.Cu B.Paste B.Mask)
      (net 7 D4))
    (model Resistors_SMD.3dshapes/R_0805.wrl
      (at (xyz 0 0 0))
      (scale (xyz 1 1 1))
      (rotate (xyz 0 0 0))
    )
  )

  (module Resistors_SMD:R_0805 (layer B.Cu) (tedit 589873BC) (tstamp 587A3228)
    (at 124.32026 97.68298)
    (descr "Resistor SMD 0805, reflow soldering, Vishay (see dcrcw.pdf)")
    (tags "resistor 0805")
    (path /587828D9)
    (attr smd)
    (fp_text reference R5 (at -0.00906 1.61362) (layer B.SilkS)
      (effects (font (size 1 1) (thickness 0.15)) (justify mirror))
    )
    (fp_text value 10K (at 0.01634 -1.51058) (layer B.Fab)
      (effects (font (size 1 1) (thickness 0.15)) (justify mirror))
    )
    (fp_line (start -1.6 1) (end 1.6 1) (layer B.CrtYd) (width 0.05))
    (fp_line (start -1.6 -1) (end 1.6 -1) (layer B.CrtYd) (width 0.05))
    (fp_line (start -1.6 1) (end -1.6 -1) (layer B.CrtYd) (width 0.05))
    (fp_line (start 1.6 1) (end 1.6 -1) (layer B.CrtYd) (width 0.05))
    (fp_line (start 0.6 -0.875) (end -0.6 -0.875) (layer B.SilkS) (width 0.15))
    (fp_line (start -0.6 0.875) (end 0.6 0.875) (layer B.SilkS) (width 0.15))
    (pad 1 smd rect (at -0.95 0) (size 0.7 1.3) (layers B.Cu B.Paste B.Mask)
      (net 2 VCC))
    (pad 2 smd rect (at 0.95 0) (size 0.7 1.3) (layers B.Cu B.Paste B.Mask)
      (net 17 INT))
    (model Resistors_SMD.3dshapes/R_0805.wrl
      (at (xyz 0 0 0))
      (scale (xyz 1 1 1))
      (rotate (xyz 0 0 0))
    )
  )

  (module Resistors_SMD:R_0805 (layer B.Cu) (tedit 58C105DA) (tstamp 587A322E)
    (at 124.0434 102.78838 90)
    (descr "Resistor SMD 0805, reflow soldering, Vishay (see dcrcw.pdf)")
    (tags "resistor 0805")
    (path /5858DD9F)
    (attr smd)
    (fp_text reference R6 (at 0 1.6002 90) (layer B.SilkS)
      (effects (font (size 1 1) (thickness 0.15)) (justify mirror))
    )
    (fp_text value 50 (at 0.00182 -1.48734 90) (layer B.Fab)
      (effects (font (size 1 1) (thickness 0.15)) (justify mirror))
    )
    (fp_line (start -1.6 1) (end 1.6 1) (layer B.CrtYd) (width 0.05))
    (fp_line (start -1.6 -1) (end 1.6 -1) (layer B.CrtYd) (width 0.05))
    (fp_line (start -1.6 1) (end -1.6 -1) (layer B.CrtYd) (width 0.05))
    (fp_line (start 1.6 1) (end 1.6 -1) (layer B.CrtYd) (width 0.05))
    (fp_line (start 0.6 -0.875) (end -0.6 -0.875) (layer B.SilkS) (width 0.15))
    (fp_line (start -0.6 0.875) (end 0.6 0.875) (layer B.SilkS) (width 0.15))
    (pad 1 smd rect (at -0.95 0 90) (size 0.7 1.3) (layers B.Cu B.Paste B.Mask)
      (net 21 D6))
    (pad 2 smd rect (at 0.95 0 90) (size 0.7 1.3) (layers B.Cu B.Paste B.Mask)
      (net 23 "Net-(D2-Pad3)"))
    (model Resistors_SMD.3dshapes/R_0805.wrl
      (at (xyz 0 0 0))
      (scale (xyz 1 1 1))
      (rotate (xyz 0 0 0))
    )
  )

  (module Resistors_SMD:R_0805 (layer B.Cu) (tedit 58C105E1) (tstamp 587A3234)
    (at 120.07846 102.78076 90)
    (descr "Resistor SMD 0805, reflow soldering, Vishay (see dcrcw.pdf)")
    (tags "resistor 0805")
    (path /5858DDA0)
    (attr smd)
    (fp_text reference R7 (at 0.00436 1.61654 90) (layer B.SilkS)
      (effects (font (size 1 1) (thickness 0.15)) (justify mirror))
    )
    (fp_text value 50 (at -0.01596 -1.51274 90) (layer B.Fab)
      (effects (font (size 1 1) (thickness 0.15)) (justify mirror))
    )
    (fp_line (start -1.6 1) (end 1.6 1) (layer B.CrtYd) (width 0.05))
    (fp_line (start -1.6 -1) (end 1.6 -1) (layer B.CrtYd) (width 0.05))
    (fp_line (start -1.6 1) (end -1.6 -1) (layer B.CrtYd) (width 0.05))
    (fp_line (start 1.6 1) (end 1.6 -1) (layer B.CrtYd) (width 0.05))
    (fp_line (start 0.6 -0.875) (end -0.6 -0.875) (layer B.SilkS) (width 0.15))
    (fp_line (start -0.6 0.875) (end 0.6 0.875) (layer B.SilkS) (width 0.15))
    (pad 1 smd rect (at -0.95 0 90) (size 0.7 1.3) (layers B.Cu B.Paste B.Mask)
      (net 9 D7))
    (pad 2 smd rect (at 0.95 0 90) (size 0.7 1.3) (layers B.Cu B.Paste B.Mask)
      (net 22 "Net-(D2-Pad1)"))
    (model Resistors_SMD.3dshapes/R_0805.wrl
      (at (xyz 0 0 0))
      (scale (xyz 1 1 1))
      (rotate (xyz 0 0 0))
    )
  )

  (module Resistors_SMD:R_0805 (layer B.Cu) (tedit 58D50C5B) (tstamp 587A323A)
    (at 133.06802 118.2392 180)
    (descr "Resistor SMD 0805, reflow soldering, Vishay (see dcrcw.pdf)")
    (tags "resistor 0805")
    (path /5877CBF9)
    (attr smd)
    (fp_text reference R8 (at 0.00652 -1.5933 180) (layer B.SilkS)
      (effects (font (size 1 1) (thickness 0.15)) (justify mirror))
    )
    (fp_text value 1K (at 0.00652 1.5182 180) (layer B.Fab)
      (effects (font (size 1 1) (thickness 0.15)) (justify mirror))
    )
    (fp_line (start -1.6 1) (end 1.6 1) (layer B.CrtYd) (width 0.05))
    (fp_line (start -1.6 -1) (end 1.6 -1) (layer B.CrtYd) (width 0.05))
    (fp_line (start -1.6 1) (end -1.6 -1) (layer B.CrtYd) (width 0.05))
    (fp_line (start 1.6 1) (end 1.6 -1) (layer B.CrtYd) (width 0.05))
    (fp_line (start 0.6 -0.875) (end -0.6 -0.875) (layer B.SilkS) (width 0.15))
    (fp_line (start -0.6 0.875) (end 0.6 0.875) (layer B.SilkS) (width 0.15))
    (pad 1 smd rect (at -0.95 0 180) (size 0.7 1.3) (layers B.Cu B.Paste B.Mask)
      (net 15 5V_SW))
    (pad 2 smd rect (at 0.95 0 180) (size 0.7 1.3) (layers B.Cu B.Paste B.Mask)
      (net 19 A0))
    (model Resistors_SMD.3dshapes/R_0805.wrl
      (at (xyz 0 0 0))
      (scale (xyz 1 1 1))
      (rotate (xyz 0 0 0))
    )
  )

  (module Resistors_SMD:R_0805 (layer B.Cu) (tedit 58987520) (tstamp 587A3246)
    (at 117.20826 97.68298)
    (descr "Resistor SMD 0805, reflow soldering, Vishay (see dcrcw.pdf)")
    (tags "resistor 0805")
    (path /5858DD86)
    (attr smd)
    (fp_text reference R10 (at 0.0254 1.63902) (layer B.SilkS)
      (effects (font (size 1 1) (thickness 0.15)) (justify mirror))
    )
    (fp_text value 2K (at 0.0254 -1.51058) (layer B.Fab)
      (effects (font (size 1 1) (thickness 0.15)) (justify mirror))
    )
    (fp_line (start -1.6 1) (end 1.6 1) (layer B.CrtYd) (width 0.05))
    (fp_line (start -1.6 -1) (end 1.6 -1) (layer B.CrtYd) (width 0.05))
    (fp_line (start -1.6 1) (end -1.6 -1) (layer B.CrtYd) (width 0.05))
    (fp_line (start 1.6 1) (end 1.6 -1) (layer B.CrtYd) (width 0.05))
    (fp_line (start 0.6 -0.875) (end -0.6 -0.875) (layer B.SilkS) (width 0.15))
    (fp_line (start -0.6 0.875) (end 0.6 0.875) (layer B.SilkS) (width 0.15))
    (pad 1 smd rect (at -0.95 0) (size 0.7 1.3) (layers B.Cu B.Paste B.Mask)
      (net 1 GND))
    (pad 2 smd rect (at 0.95 0) (size 0.7 1.3) (layers B.Cu B.Paste B.Mask)
      (net 32 "Net-(R10-Pad2)"))
    (model Resistors_SMD.3dshapes/R_0805.wrl
      (at (xyz 0 0 0))
      (scale (xyz 1 1 1))
      (rotate (xyz 0 0 0))
    )
  )

  (module Resistors_SMD:R_0805 (layer B.Cu) (tedit 589874BE) (tstamp 587A324C)
    (at 117.30986 117.7439 90)
    (descr "Resistor SMD 0805, reflow soldering, Vishay (see dcrcw.pdf)")
    (tags "resistor 0805")
    (path /585F9CC0)
    (attr smd)
    (fp_text reference R11 (at 0.0323 1.61654 90) (layer B.SilkS)
      (effects (font (size 1 1) (thickness 0.15)) (justify mirror))
    )
    (fp_text value 220 (at 0.0069 -1.55846 90) (layer B.Fab)
      (effects (font (size 1 1) (thickness 0.15)) (justify mirror))
    )
    (fp_line (start -1.6 1) (end 1.6 1) (layer B.CrtYd) (width 0.05))
    (fp_line (start -1.6 -1) (end 1.6 -1) (layer B.CrtYd) (width 0.05))
    (fp_line (start -1.6 1) (end -1.6 -1) (layer B.CrtYd) (width 0.05))
    (fp_line (start 1.6 1) (end 1.6 -1) (layer B.CrtYd) (width 0.05))
    (fp_line (start 0.6 -0.875) (end -0.6 -0.875) (layer B.SilkS) (width 0.15))
    (fp_line (start -0.6 0.875) (end 0.6 0.875) (layer B.SilkS) (width 0.15))
    (pad 1 smd rect (at -0.95 0 90) (size 0.7 1.3) (layers B.Cu B.Paste B.Mask)
      (net 24 "Net-(D3-Pad2)"))
    (pad 2 smd rect (at 0.95 0 90) (size 0.7 1.3) (layers B.Cu B.Paste B.Mask)
      (net 33 "Net-(C3-Pad2)"))
    (model Resistors_SMD.3dshapes/R_0805.wrl
      (at (xyz 0 0 0))
      (scale (xyz 1 1 1))
      (rotate (xyz 0 0 0))
    )
  )

  (module Resistors_SMD:R_0805 (layer B.Cu) (tedit 58D50C52) (tstamp 587A3252)
    (at 133.66746 113.76118 180)
    (descr "Resistor SMD 0805, reflow soldering, Vishay (see dcrcw.pdf)")
    (tags "resistor 0805")
    (path /5877D116)
    (attr smd)
    (fp_text reference R12 (at -0.04174 -1.58822 180) (layer B.SilkS)
      (effects (font (size 1 1) (thickness 0.15)) (justify mirror))
    )
    (fp_text value 3.3K (at -0.01634 1.53598 180) (layer B.Fab)
      (effects (font (size 1 1) (thickness 0.15)) (justify mirror))
    )
    (fp_line (start -1.6 1) (end 1.6 1) (layer B.CrtYd) (width 0.05))
    (fp_line (start -1.6 -1) (end 1.6 -1) (layer B.CrtYd) (width 0.05))
    (fp_line (start -1.6 1) (end -1.6 -1) (layer B.CrtYd) (width 0.05))
    (fp_line (start 1.6 1) (end 1.6 -1) (layer B.CrtYd) (width 0.05))
    (fp_line (start 0.6 -0.875) (end -0.6 -0.875) (layer B.SilkS) (width 0.15))
    (fp_line (start -0.6 0.875) (end 0.6 0.875) (layer B.SilkS) (width 0.15))
    (pad 1 smd rect (at -0.95 0 180) (size 0.7 1.3) (layers B.Cu B.Paste B.Mask)
      (net 19 A0))
    (pad 2 smd rect (at 0.95 0 180) (size 0.7 1.3) (layers B.Cu B.Paste B.Mask)
      (net 1 GND))
    (model Resistors_SMD.3dshapes/R_0805.wrl
      (at (xyz 0 0 0))
      (scale (xyz 1 1 1))
      (rotate (xyz 0 0 0))
    )
  )

  (module Resistors_SMD:R_0805 (layer B.Cu) (tedit 58987485) (tstamp 587A325E)
    (at 108.3716 83.3904 270)
    (descr "Resistor SMD 0805, reflow soldering, Vishay (see dcrcw.pdf)")
    (tags "resistor 0805")
    (path /5858DD45)
    (attr smd)
    (fp_text reference R14 (at 0.0566 -1.614 270) (layer B.SilkS)
      (effects (font (size 1 1) (thickness 0.15)) (justify mirror))
    )
    (fp_text value 8k (at 0.0058 2.2214 270) (layer B.Fab)
      (effects (font (size 1 1) (thickness 0.15)) (justify mirror))
    )
    (fp_line (start -1.6 1) (end 1.6 1) (layer B.CrtYd) (width 0.05))
    (fp_line (start -1.6 -1) (end 1.6 -1) (layer B.CrtYd) (width 0.05))
    (fp_line (start -1.6 1) (end -1.6 -1) (layer B.CrtYd) (width 0.05))
    (fp_line (start 1.6 1) (end 1.6 -1) (layer B.CrtYd) (width 0.05))
    (fp_line (start 0.6 -0.875) (end -0.6 -0.875) (layer B.SilkS) (width 0.15))
    (fp_line (start -0.6 0.875) (end 0.6 0.875) (layer B.SilkS) (width 0.15))
    (pad 1 smd rect (at -0.95 0 270) (size 0.7 1.3) (layers B.Cu B.Paste B.Mask)
      (net 31 "Net-(C5-Pad2)"))
    (pad 2 smd rect (at 0.95 0 270) (size 0.7 1.3) (layers B.Cu B.Paste B.Mask)
      (net 16 LDR))
    (model Resistors_SMD.3dshapes/R_0805.wrl
      (at (xyz 0 0 0))
      (scale (xyz 1 1 1))
      (rotate (xyz 0 0 0))
    )
  )

  (module Resistors_SMD:R_0805 (layer B.Cu) (tedit 58987426) (tstamp 587A3264)
    (at 124.272 83.39548 90)
    (descr "Resistor SMD 0805, reflow soldering, Vishay (see dcrcw.pdf)")
    (tags "resistor 0805")
    (path /5858DD6B)
    (attr smd)
    (fp_text reference R15 (at -0.00072 1.6394 90) (layer B.SilkS)
      (effects (font (size 1 1) (thickness 0.15)) (justify mirror))
    )
    (fp_text value 100k (at -0.00072 -1.5356 90) (layer B.Fab)
      (effects (font (size 1 1) (thickness 0.15)) (justify mirror))
    )
    (fp_line (start -1.6 1) (end 1.6 1) (layer B.CrtYd) (width 0.05))
    (fp_line (start -1.6 -1) (end 1.6 -1) (layer B.CrtYd) (width 0.05))
    (fp_line (start -1.6 1) (end -1.6 -1) (layer B.CrtYd) (width 0.05))
    (fp_line (start 1.6 1) (end 1.6 -1) (layer B.CrtYd) (width 0.05))
    (fp_line (start 0.6 -0.875) (end -0.6 -0.875) (layer B.SilkS) (width 0.15))
    (fp_line (start -0.6 0.875) (end 0.6 0.875) (layer B.SilkS) (width 0.15))
    (pad 1 smd rect (at -0.95 0 90) (size 0.7 1.3) (layers B.Cu B.Paste B.Mask)
      (net 28 "Net-(R15-Pad1)"))
    (pad 2 smd rect (at 0.95 0 90) (size 0.7 1.3) (layers B.Cu B.Paste B.Mask)
      (net 31 "Net-(C5-Pad2)"))
    (model Resistors_SMD.3dshapes/R_0805.wrl
      (at (xyz 0 0 0))
      (scale (xyz 1 1 1))
      (rotate (xyz 0 0 0))
    )
  )

  (module Resistors_SMD:R_0805 (layer B.Cu) (tedit 589874EB) (tstamp 587A326A)
    (at 126.86898 118.2392 180)
    (descr "Resistor SMD 0805, reflow soldering, Vishay (see dcrcw.pdf)")
    (tags "resistor 0805")
    (path /585FB616)
    (attr smd)
    (fp_text reference R16 (at 0.00144 -1.61362 180) (layer B.SilkS)
      (effects (font (size 1 1) (thickness 0.15)) (justify mirror))
    )
    (fp_text value 220 (at 0.00144 1.53598 180) (layer B.Fab)
      (effects (font (size 1 1) (thickness 0.15)) (justify mirror))
    )
    (fp_line (start -1.6 1) (end 1.6 1) (layer B.CrtYd) (width 0.05))
    (fp_line (start -1.6 -1) (end 1.6 -1) (layer B.CrtYd) (width 0.05))
    (fp_line (start -1.6 1) (end -1.6 -1) (layer B.CrtYd) (width 0.05))
    (fp_line (start 1.6 1) (end 1.6 -1) (layer B.CrtYd) (width 0.05))
    (fp_line (start 0.6 -0.875) (end -0.6 -0.875) (layer B.SilkS) (width 0.15))
    (fp_line (start -0.6 0.875) (end 0.6 0.875) (layer B.SilkS) (width 0.15))
    (pad 1 smd rect (at -0.95 0 180) (size 0.7 1.3) (layers B.Cu B.Paste B.Mask)
      (net 1 GND))
    (pad 2 smd rect (at 0.95 0 180) (size 0.7 1.3) (layers B.Cu B.Paste B.Mask)
      (net 18 "Net-(D4-Pad1)"))
    (model Resistors_SMD.3dshapes/R_0805.wrl
      (at (xyz 0 0 0))
      (scale (xyz 1 1 1))
      (rotate (xyz 0 0 0))
    )
  )

  (module Resistors_SMD:R_0805 (layer B.Cu) (tedit 589873B0) (tstamp 587A3270)
    (at 124.68856 92.07974)
    (descr "Resistor SMD 0805, reflow soldering, Vishay (see dcrcw.pdf)")
    (tags "resistor 0805")
    (path /5858DD67)
    (attr smd)
    (fp_text reference R17 (at -0.02176 1.60346) (layer B.SilkS)
      (effects (font (size 1 1) (thickness 0.15)) (justify mirror))
    )
    (fp_text value 750k (at 0.00364 -1.49534) (layer B.Fab)
      (effects (font (size 1 1) (thickness 0.15)) (justify mirror))
    )
    (fp_line (start -1.6 1) (end 1.6 1) (layer B.CrtYd) (width 0.05))
    (fp_line (start -1.6 -1) (end 1.6 -1) (layer B.CrtYd) (width 0.05))
    (fp_line (start -1.6 1) (end -1.6 -1) (layer B.CrtYd) (width 0.05))
    (fp_line (start 1.6 1) (end 1.6 -1) (layer B.CrtYd) (width 0.05))
    (fp_line (start 0.6 -0.875) (end -0.6 -0.875) (layer B.SilkS) (width 0.15))
    (fp_line (start -0.6 0.875) (end 0.6 0.875) (layer B.SilkS) (width 0.15))
    (pad 1 smd rect (at -0.95 0) (size 0.7 1.3) (layers B.Cu B.Paste B.Mask)
      (net 29 "Net-(R17-Pad1)"))
    (pad 2 smd rect (at 0.95 0) (size 0.7 1.3) (layers B.Cu B.Paste B.Mask)
      (net 28 "Net-(R15-Pad1)"))
    (model Resistors_SMD.3dshapes/R_0805.wrl
      (at (xyz 0 0 0))
      (scale (xyz 1 1 1))
      (rotate (xyz 0 0 0))
    )
  )

  (module Resistors_SMD:R_0805 (layer B.Cu) (tedit 589873E5) (tstamp 587A3276)
    (at 124.68602 88.32816)
    (descr "Resistor SMD 0805, reflow soldering, Vishay (see dcrcw.pdf)")
    (tags "resistor 0805")
    (path /5858DD6A)
    (attr smd)
    (fp_text reference R18 (at -0.01922 1.59584) (layer B.SilkS)
      (effects (font (size 1 1) (thickness 0.15)) (justify mirror))
    )
    (fp_text value 1M (at -0.01922 -1.50296) (layer B.Fab)
      (effects (font (size 1 1) (thickness 0.15)) (justify mirror))
    )
    (fp_line (start -1.6 1) (end 1.6 1) (layer B.CrtYd) (width 0.05))
    (fp_line (start -1.6 -1) (end 1.6 -1) (layer B.CrtYd) (width 0.05))
    (fp_line (start -1.6 1) (end -1.6 -1) (layer B.CrtYd) (width 0.05))
    (fp_line (start 1.6 1) (end 1.6 -1) (layer B.CrtYd) (width 0.05))
    (fp_line (start 0.6 -0.875) (end -0.6 -0.875) (layer B.SilkS) (width 0.15))
    (fp_line (start -0.6 0.875) (end 0.6 0.875) (layer B.SilkS) (width 0.15))
    (pad 1 smd rect (at -0.95 0) (size 0.7 1.3) (layers B.Cu B.Paste B.Mask)
      (net 1 GND))
    (pad 2 smd rect (at 0.95 0) (size 0.7 1.3) (layers B.Cu B.Paste B.Mask)
      (net 28 "Net-(R15-Pad1)"))
    (model Resistors_SMD.3dshapes/R_0805.wrl
      (at (xyz 0 0 0))
      (scale (xyz 1 1 1))
      (rotate (xyz 0 0 0))
    )
  )

  (module Resistors_SMD:R_0805 (layer B.Cu) (tedit 5AE343F1) (tstamp 587A327C)
    (at 109.0701 89.22986)
    (descr "Resistor SMD 0805, reflow soldering, Vishay (see dcrcw.pdf)")
    (tags "resistor 0805")
    (path /5858DD68)
    (attr smd)
    (fp_text reference R19 (at 0.3999 1.58014) (layer B.SilkS)
      (effects (font (size 1 1) (thickness 0.15)) (justify mirror))
    )
    (fp_text value 750k (at 0.0011 -1.49026) (layer B.Fab)
      (effects (font (size 1 1) (thickness 0.15)) (justify mirror))
    )
    (fp_line (start -1.6 1) (end 1.6 1) (layer B.CrtYd) (width 0.05))
    (fp_line (start -1.6 -1) (end 1.6 -1) (layer B.CrtYd) (width 0.05))
    (fp_line (start -1.6 1) (end -1.6 -1) (layer B.CrtYd) (width 0.05))
    (fp_line (start 1.6 1) (end 1.6 -1) (layer B.CrtYd) (width 0.05))
    (fp_line (start 0.6 -0.875) (end -0.6 -0.875) (layer B.SilkS) (width 0.15))
    (fp_line (start -0.6 0.875) (end 0.6 0.875) (layer B.SilkS) (width 0.15))
    (pad 1 smd rect (at -0.95 0) (size 0.7 1.3) (layers B.Cu B.Paste B.Mask)
      (net 16 LDR))
    (pad 2 smd rect (at 0.95 0) (size 0.7 1.3) (layers B.Cu B.Paste B.Mask)
      (net 30 "Net-(R19-Pad2)"))
    (model Resistors_SMD.3dshapes/R_0805.wrl
      (at (xyz 0 0 0))
      (scale (xyz 1 1 1))
      (rotate (xyz 0 0 0))
    )
  )

  (module TO_SOT_Packages_SMD:SOT-23-5 (layer B.Cu) (tedit 5898737C) (tstamp 587A329F)
    (at 115.0137 102.78838 90)
    (descr "5-pin SOT23 package")
    (tags SOT-23-5)
    (path /5858DD91)
    (attr smd)
    (fp_text reference U1 (at -0.01342 2.1601 90) (layer B.SilkS)
      (effects (font (size 1 1) (thickness 0.15)) (justify mirror))
    )
    (fp_text value MCP73831 (at 0.00254 -1.98628 90) (layer B.Fab)
      (effects (font (size 0.5 0.5) (thickness 0.125)) (justify mirror))
    )
    (fp_line (start -1.8 1.6) (end 1.8 1.6) (layer B.CrtYd) (width 0.05))
    (fp_line (start 1.8 1.6) (end 1.8 -1.6) (layer B.CrtYd) (width 0.05))
    (fp_line (start 1.8 -1.6) (end -1.8 -1.6) (layer B.CrtYd) (width 0.05))
    (fp_line (start -1.8 -1.6) (end -1.8 1.6) (layer B.CrtYd) (width 0.05))
    (fp_circle (center -0.3 1.7) (end -0.2 1.7) (layer B.SilkS) (width 0.15))
    (fp_line (start 0.25 1.45) (end -0.25 1.45) (layer B.SilkS) (width 0.15))
    (fp_line (start 0.25 -1.45) (end 0.25 1.45) (layer B.SilkS) (width 0.15))
    (fp_line (start -0.25 -1.45) (end 0.25 -1.45) (layer B.SilkS) (width 0.15))
    (fp_line (start -0.25 1.45) (end -0.25 -1.45) (layer B.SilkS) (width 0.15))
    (pad 1 smd rect (at -1.1 0.95 90) (size 1.06 0.65) (layers B.Cu B.Paste B.Mask)
      (net 5 "Net-(D3-Pad1)"))
    (pad 2 smd rect (at -1.1 0 90) (size 1.06 0.65) (layers B.Cu B.Paste B.Mask)
      (net 1 GND))
    (pad 3 smd rect (at -1.1 -0.95 90) (size 1.06 0.65) (layers B.Cu B.Paste B.Mask)
      (net 3 +5V))
    (pad 4 smd rect (at 1.1 -0.95 90) (size 1.06 0.65) (layers B.Cu B.Paste B.Mask)
      (net 33 "Net-(C3-Pad2)"))
    (pad 5 smd rect (at 1.1 0.95 90) (size 1.06 0.65) (layers B.Cu B.Paste B.Mask)
      (net 32 "Net-(R10-Pad2)"))
    (model TO_SOT_Packages_SMD.3dshapes/SOT-23-5.wrl
      (at (xyz 0 0 0))
      (scale (xyz 1 1 1))
      (rotate (xyz 0 0 0))
    )
  )

  (module SMD_Packages:SOIC-8-N (layer B.Cu) (tedit 58A18DF2) (tstamp 587A32AB)
    (at 116.55802 90.04012 90)
    (descr "Module Narrow CMS SOJ 8 pins large")
    (tags "CMS SOJ")
    (path /5858DD41)
    (attr smd)
    (fp_text reference U2 (at -3.37638 1.13648 180) (layer B.SilkS)
      (effects (font (size 1 1) (thickness 0.15)) (justify mirror))
    )
    (fp_text value LM358 (at 0 -1.27 90) (layer B.Fab)
      (effects (font (size 1 1) (thickness 0.15)) (justify mirror))
    )
    (fp_line (start -2.54 2.286) (end 2.54 2.286) (layer B.SilkS) (width 0.15))
    (fp_line (start 2.54 2.286) (end 2.54 -2.286) (layer B.SilkS) (width 0.15))
    (fp_line (start 2.54 -2.286) (end -2.54 -2.286) (layer B.SilkS) (width 0.15))
    (fp_line (start -2.54 -2.286) (end -2.54 2.286) (layer B.SilkS) (width 0.15))
    (fp_line (start -2.54 0.762) (end -2.032 0.762) (layer B.SilkS) (width 0.15))
    (fp_line (start -2.032 0.762) (end -2.032 -0.508) (layer B.SilkS) (width 0.15))
    (fp_line (start -2.032 -0.508) (end -2.54 -0.508) (layer B.SilkS) (width 0.15))
    (pad 8 smd rect (at -1.905 3.175 90) (size 0.508 1.143) (layers B.Cu B.Paste B.Mask)
      (net 10 D9))
    (pad 7 smd rect (at -0.635 3.175 90) (size 0.508 1.143) (layers B.Cu B.Paste B.Mask))
    (pad 6 smd rect (at 0.635 3.175 90) (size 0.508 1.143) (layers B.Cu B.Paste B.Mask))
    (pad 5 smd rect (at 1.905 3.175 90) (size 0.508 1.143) (layers B.Cu B.Paste B.Mask))
    (pad 4 smd rect (at 1.905 -3.175 90) (size 0.508 1.143) (layers B.Cu B.Paste B.Mask)
      (net 1 GND))
    (pad 3 smd rect (at 0.635 -3.175 90) (size 0.508 1.143) (layers B.Cu B.Paste B.Mask)
      (net 29 "Net-(R17-Pad1)"))
    (pad 2 smd rect (at -0.635 -3.175 90) (size 0.508 1.143) (layers B.Cu B.Paste B.Mask)
      (net 30 "Net-(R19-Pad2)"))
    (pad 1 smd rect (at -1.905 -3.175 90) (size 0.508 1.143) (layers B.Cu B.Paste B.Mask)
      (net 6 COMP_OUT))
    (model SMD_Packages.3dshapes/SOIC-8-N.wrl
      (at (xyz 0 0 0))
      (scale (xyz 0.5 0.38 0.5))
      (rotate (xyz 0 0 0))
    )
  )

  (module 1pin_1mm:1pin1mm (layer F.Cu) (tedit 58AD8C0B) (tstamp 587A32C9)
    (at 128.7206 128.7615)
    (descr "module 1 pin (ou trou mecanique de percage)")
    (tags DEV)
    (path /5858DD72)
    (fp_text reference W5 (at -0.0025 1.7517) (layer F.SilkS)
      (effects (font (size 1 1) (thickness 0.15)))
    )
    (fp_text value LDR (at -0.00504 -1.52744) (layer F.Fab)
      (effects (font (size 0.5 0.5) (thickness 0.125)))
    )
    (fp_circle (center 0 0) (end 0 -1.2) (layer F.SilkS) (width 0.15))
    (pad 1 thru_hole circle (at 0 0) (size 2 2) (drill 1) (layers *.Cu *.Mask F.SilkS)
      (net 16 LDR))
  )

  (module 1pin_1mm:1pin1mm (layer F.Cu) (tedit 589898F7) (tstamp 587A32CF)
    (at 155.53 100.15948)
    (descr "module 1 pin (ou trou mecanique de percage)")
    (tags DEV)
    (path /587BBDB6)
    (fp_text reference W6 (at 0.03224 1.88766) (layer F.SilkS)
      (effects (font (size 1 1) (thickness 0.15)))
    )
    (fp_text value D10 (at -0.06062 -1.57662) (layer F.Fab)
      (effects (font (size 0.5 0.5) (thickness 0.125)))
    )
    (fp_circle (center 0 0) (end 0 -1.2) (layer F.SilkS) (width 0.15))
    (pad 1 thru_hole circle (at 0 0) (size 2 2) (drill 1) (layers *.Cu *.Mask F.SilkS)
      (net 20 "Net-(P4-Pad12)"))
  )

  (module 1pin_1mm:1pin1mm (layer F.Cu) (tedit 58AD8C5B) (tstamp 587A32D5)
    (at 138.8806 128.7615)
    (descr "module 1 pin (ou trou mecanique de percage)")
    (tags DEV)
    (path /5858DD8F)
    (fp_text reference W7 (at 0.0102 1.7517) (layer F.SilkS)
      (effects (font (size 1 1) (thickness 0.15)))
    )
    (fp_text value GND (at 0.02544 -1.5757) (layer F.Fab)
      (effects (font (size 0.5 0.5) (thickness 0.125)))
    )
    (fp_circle (center 0 0) (end 0 -1.2) (layer F.SilkS) (width 0.15))
    (pad 1 thru_hole circle (at 0 0) (size 2 2) (drill 1) (layers *.Cu *.Mask F.SilkS)
      (net 1 GND))
  )

  (module Wire_Pads:SolderWirePad_single_2-5mmDrill locked (layer F.Cu) (tedit 588A0C45) (tstamp 5880EA9B)
    (at 154.4853 125.64838)
    (fp_text reference H1 (at 0.9155 -1.48518) (layer F.SilkS)
      (effects (font (size 1 1) (thickness 0.15)))
    )
    (fp_text value SolderWirePad_single_2-5mmDrill (at 1.27 5.08) (layer F.Fab) hide
      (effects (font (size 1 1) (thickness 0.15)))
    )
    (pad "" np_thru_hole circle (at 0.8397 1.44662) (size 4 4) (drill 3) (layers *.Cu *.Mask F.SilkS))
  )

  (module Wire_Pads:SolderWirePad_single_2-5mmDrill locked (layer F.Cu) (tedit 58A19143) (tstamp 5880EAB8)
    (at 143.3728 106.09038)
    (fp_text reference H2 (at 6.4019 1.68474) (layer F.SilkS)
      (effects (font (size 1 1) (thickness 0.15)))
    )
    (fp_text value SolderWirePad_single_2-5mmDrill (at 1.27 5.08) (layer F.Fab) hide
      (effects (font (size 1 1) (thickness 0.15)))
    )
    (pad "" np_thru_hole circle (at 6.3012 -1.16438) (size 4 4) (drill 3) (layers *.Cu *.Mask F.SilkS))
  )

  (module Wire_Pads:SolderWirePad_single_2-5mmDrill locked (layer F.Cu) (tedit 58873FD9) (tstamp 5880EAC9)
    (at 131.9936 82.97638)
    (fp_text reference H3 (at 0.8255 2.62128) (layer F.SilkS)
      (effects (font (size 1 1) (thickness 0.15)))
    )
    (fp_text value SolderWirePad_single_2-5mmDrill (at 1.27 5.08) (layer F.Fab) hide
      (effects (font (size 1 1) (thickness 0.15)))
    )
    (pad "" np_thru_hole circle (at 0.83566 -0.34838) (size 4 4) (drill 3) (layers *.Cu *.Mask F.SilkS))
  )

  (module Wire_Pads:SolderWirePad_single_2-5mmDrill locked (layer F.Cu) (tedit 58A19168) (tstamp 588936A4)
    (at 100.4976 90.86308)
    (fp_text reference H4 (at -0.0751 2.29942) (layer F.SilkS)
      (effects (font (size 1 1) (thickness 0.15)))
    )
    (fp_text value SolderWirePad_single_2-5mmDrill (at 1.27 5.08) (layer F.Fab) hide
      (effects (font (size 1 1) (thickness 0.15)))
    )
    (pad "" np_thru_hole circle (at -0.1576 -0.06) (size 3 3) (drill 2) (layers *.Cu *.Mask F.SilkS))
  )

  (module Connect_JST:JST_PH_B2B-PH-K_02x2.00mm_Straight (layer F.Cu) (tedit 58AD8EA7) (tstamp 587A31FD)
    (at 144.28736 76.75918 270)
    (descr http://www.jst-mfg.com/product/pdf/eng/ePH.pdf)
    (tags "connector jst ph")
    (path /5858DD4C)
    (fp_text reference P8 (at 0.83312 -2.41394 270) (layer F.SilkS)
      (effects (font (size 1 1) (thickness 0.15)))
    )
    (fp_text value Switch (at 3.61442 0.53246) (layer F.Fab)
      (effects (font (size 0.5 0.5) (thickness 0.125)))
    )
    (fp_line (start -1.95 2.8) (end -1.95 -1.7) (layer F.SilkS) (width 0.15))
    (fp_line (start -1.95 -1.7) (end 3.95 -1.7) (layer F.SilkS) (width 0.15))
    (fp_line (start 3.95 -1.7) (end 3.95 2.8) (layer F.SilkS) (width 0.15))
    (fp_line (start 3.95 2.8) (end -1.95 2.8) (layer F.SilkS) (width 0.15))
    (fp_line (start 0.5 -1.7) (end 0.5 -1.2) (layer F.SilkS) (width 0.15))
    (fp_line (start 0.5 -1.2) (end -1.45 -1.2) (layer F.SilkS) (width 0.15))
    (fp_line (start -1.45 -1.2) (end -1.45 2.3) (layer F.SilkS) (width 0.15))
    (fp_line (start -1.45 2.3) (end 3.45 2.3) (layer F.SilkS) (width 0.15))
    (fp_line (start 3.45 2.3) (end 3.45 -1.2) (layer F.SilkS) (width 0.15))
    (fp_line (start 3.45 -1.2) (end 1.5 -1.2) (layer F.SilkS) (width 0.15))
    (fp_line (start 1.5 -1.2) (end 1.5 -1.7) (layer F.SilkS) (width 0.15))
    (fp_line (start -1.95 -0.5) (end -1.45 -0.5) (layer F.SilkS) (width 0.15))
    (fp_line (start -1.95 0.8) (end -1.45 0.8) (layer F.SilkS) (width 0.15))
    (fp_line (start 3.45 -0.5) (end 3.95 -0.5) (layer F.SilkS) (width 0.15))
    (fp_line (start 3.45 0.8) (end 3.95 0.8) (layer F.SilkS) (width 0.15))
    (fp_line (start -0.3 -1.7) (end -0.3 -1.9) (layer F.SilkS) (width 0.15))
    (fp_line (start -0.3 -1.9) (end -0.6 -1.9) (layer F.SilkS) (width 0.15))
    (fp_line (start -0.6 -1.9) (end -0.6 -1.7) (layer F.SilkS) (width 0.15))
    (fp_line (start -0.3 -1.8) (end -0.6 -1.8) (layer F.SilkS) (width 0.15))
    (fp_line (start 0.9 2.3) (end 0.9 1.8) (layer F.SilkS) (width 0.15))
    (fp_line (start 0.9 1.8) (end 1.1 1.8) (layer F.SilkS) (width 0.15))
    (fp_line (start 1.1 1.8) (end 1.1 2.3) (layer F.SilkS) (width 0.15))
    (fp_line (start 1 2.3) (end 1 1.8) (layer F.SilkS) (width 0.15))
    (fp_line (start -2.45 3.3) (end -2.45 -2.2) (layer F.CrtYd) (width 0.05))
    (fp_line (start -2.45 -2.2) (end 4.45 -2.2) (layer F.CrtYd) (width 0.05))
    (fp_line (start 4.45 -2.2) (end 4.45 3.3) (layer F.CrtYd) (width 0.05))
    (fp_line (start 4.45 3.3) (end -2.45 3.3) (layer F.CrtYd) (width 0.05))
    (pad 1 thru_hole rect (at 0 0 270) (size 1.2 1.7) (drill 0.7) (layers *.Cu *.Mask)
      (net 3 +5V))
    (pad 2 thru_hole oval (at 2 0 270) (size 1.2 1.7) (drill 0.7) (layers *.Cu *.Mask)
      (net 15 5V_SW))
  )

  (module Connect_JST:JST_PH_B2B-PH-K_02x2.00mm_Straight (layer F.Cu) (tedit 58A19161) (tstamp 589398C2)
    (at 101.02448 112.14138)
    (descr http://www.jst-mfg.com/product/pdf/eng/ePH.pdf)
    (tags "connector jst ph")
    (path /58C8FB0D)
    (fp_text reference D1 (at 1.02362 3.53822) (layer F.SilkS)
      (effects (font (size 1 1) (thickness 0.15)))
    )
    (fp_text value LED (at 1.01092 3.38582) (layer F.Fab)
      (effects (font (size 0.5 0.5) (thickness 0.125)))
    )
    (fp_line (start -1.95 2.8) (end -1.95 -1.7) (layer F.SilkS) (width 0.15))
    (fp_line (start -1.95 -1.7) (end 3.95 -1.7) (layer F.SilkS) (width 0.15))
    (fp_line (start 3.95 -1.7) (end 3.95 2.8) (layer F.SilkS) (width 0.15))
    (fp_line (start 3.95 2.8) (end -1.95 2.8) (layer F.SilkS) (width 0.15))
    (fp_line (start 0.5 -1.7) (end 0.5 -1.2) (layer F.SilkS) (width 0.15))
    (fp_line (start 0.5 -1.2) (end -1.45 -1.2) (layer F.SilkS) (width 0.15))
    (fp_line (start -1.45 -1.2) (end -1.45 2.3) (layer F.SilkS) (width 0.15))
    (fp_line (start -1.45 2.3) (end 3.45 2.3) (layer F.SilkS) (width 0.15))
    (fp_line (start 3.45 2.3) (end 3.45 -1.2) (layer F.SilkS) (width 0.15))
    (fp_line (start 3.45 -1.2) (end 1.5 -1.2) (layer F.SilkS) (width 0.15))
    (fp_line (start 1.5 -1.2) (end 1.5 -1.7) (layer F.SilkS) (width 0.15))
    (fp_line (start -1.95 -0.5) (end -1.45 -0.5) (layer F.SilkS) (width 0.15))
    (fp_line (start -1.95 0.8) (end -1.45 0.8) (layer F.SilkS) (width 0.15))
    (fp_line (start 3.45 -0.5) (end 3.95 -0.5) (layer F.SilkS) (width 0.15))
    (fp_line (start 3.45 0.8) (end 3.95 0.8) (layer F.SilkS) (width 0.15))
    (fp_line (start -0.3 -1.7) (end -0.3 -1.9) (layer F.SilkS) (width 0.15))
    (fp_line (start -0.3 -1.9) (end -0.6 -1.9) (layer F.SilkS) (width 0.15))
    (fp_line (start -0.6 -1.9) (end -0.6 -1.7) (layer F.SilkS) (width 0.15))
    (fp_line (start -0.3 -1.8) (end -0.6 -1.8) (layer F.SilkS) (width 0.15))
    (fp_line (start 0.9 2.3) (end 0.9 1.8) (layer F.SilkS) (width 0.15))
    (fp_line (start 0.9 1.8) (end 1.1 1.8) (layer F.SilkS) (width 0.15))
    (fp_line (start 1.1 1.8) (end 1.1 2.3) (layer F.SilkS) (width 0.15))
    (fp_line (start 1 2.3) (end 1 1.8) (layer F.SilkS) (width 0.15))
    (fp_line (start -2.45 3.3) (end -2.45 -2.2) (layer F.CrtYd) (width 0.05))
    (fp_line (start -2.45 -2.2) (end 4.45 -2.2) (layer F.CrtYd) (width 0.05))
    (fp_line (start 4.45 -2.2) (end 4.45 3.3) (layer F.CrtYd) (width 0.05))
    (fp_line (start 4.45 3.3) (end -2.45 3.3) (layer F.CrtYd) (width 0.05))
    (pad 1 thru_hole rect (at 0 0) (size 1.2 1.7) (drill 0.7) (layers *.Cu *.Mask)
      (net 4 "Net-(D1-Pad1)"))
    (pad 2 thru_hole oval (at 2 0) (size 1.2 1.7) (drill 0.7) (layers *.Cu *.Mask)
      (net 10 D9))
  )

  (module LEDs:LED-5MM-3 (layer F.Cu) (tedit 5894ED1F) (tstamp 589398FA)
    (at 109.954 112.17)
    (descr "3-lead LED 5mm - Lead pitch 100mil (2,54mm)")
    (tags "LED led 5mm 5MM 100mil 2.54mm 3-lead")
    (path /5858DD9A)
    (fp_text reference D2 (at 2.53096 3.86266) (layer F.SilkS)
      (effects (font (size 1 1) (thickness 0.15)))
    )
    (fp_text value Led_x2 (at 2.61478 -3.61256) (layer F.Fab)
      (effects (font (size 0.5 0.5) (thickness 0.125)))
    )
    (fp_arc (start 0 0) (end -0.5 1) (angle 125) (layer F.CrtYd) (width 0.05))
    (fp_arc (start 2.54 0) (end -0.5 -1.55) (angle 139) (layer F.CrtYd) (width 0.05))
    (fp_arc (start 5.08 0) (end 5.85 -0.8) (angle 90) (layer F.CrtYd) (width 0.05))
    (fp_arc (start 2.54 0) (end -0.5 1.55) (angle -139.8) (layer F.CrtYd) (width 0.05))
    (fp_arc (start 2.54 0) (end -0.254 1.51) (angle -135) (layer F.SilkS) (width 0.15))
    (fp_arc (start 2.54 0) (end -0.254 -1.51) (angle 135) (layer F.SilkS) (width 0.15))
    (fp_line (start -0.5 -1) (end -0.5 -1.55) (layer F.CrtYd) (width 0.05))
    (fp_line (start -0.5 1) (end -0.5 1.55) (layer F.CrtYd) (width 0.05))
    (fp_arc (start 2.286 0) (end 3.429 -1.143) (angle -90) (layer F.SilkS) (width 0.15))
    (fp_arc (start 2.286 0) (end 1.27 1.143) (angle -90) (layer F.SilkS) (width 0.15))
    (fp_arc (start 2.286 0) (end 0.381 1.016) (angle -90) (layer F.SilkS) (width 0.15))
    (fp_arc (start 2.286 0) (end 1.524 2.032) (angle -90) (layer F.SilkS) (width 0.15))
    (fp_arc (start 2.286 0) (end 4.318 -0.762) (angle -90) (layer F.SilkS) (width 0.15))
    (fp_arc (start 2.286 0) (end 3.302 -1.905) (angle -90) (layer F.SilkS) (width 0.15))
    (fp_arc (start 2.286 0) (end 0.762 1.524) (angle -90) (layer F.SilkS) (width 0.15))
    (fp_arc (start 2.286 0) (end 3.81 -1.524) (angle -90) (layer F.SilkS) (width 0.15))
    (fp_line (start -0.254 1) (end -0.254 1.51) (layer F.SilkS) (width 0.15))
    (fp_line (start -0.254 -1.51) (end -0.254 -1) (layer F.SilkS) (width 0.15))
    (pad 1 thru_hole circle (at 0 0 180) (size 1.6764 1.6764) (drill 0.8128) (layers *.Cu *.Mask F.SilkS)
      (net 22 "Net-(D2-Pad1)"))
    (pad 2 thru_hole circle (at 2.54 0 180) (size 1.6764 1.6764) (drill 0.8128) (layers *.Cu *.Mask F.SilkS)
      (net 1 GND))
    (pad 3 thru_hole circle (at 5.08 0 180) (size 1.6764 1.6764) (drill 0.8128) (layers *.Cu *.Mask F.SilkS)
      (net 23 "Net-(D2-Pad3)"))
    (model LEDs.3dshapes/LED-5MM-3.wrl
      (offset (xyz 2.539999961853027 0 0))
      (scale (xyz 4 4 4))
      (rotate (xyz 0 0 180))
    )
  )

  (module LEDs:LED-3MM (layer F.Cu) (tedit 5894ED15) (tstamp 589398FB)
    (at 111.22176 121.27)
    (descr "LED 3mm round vertical")
    (tags "LED  3mm round vertical")
    (path /587A3327)
    (fp_text reference D3 (at 1.35464 2.72556) (layer F.SilkS)
      (effects (font (size 1 1) (thickness 0.15)))
    )
    (fp_text value Red_status (at 1.27844 -2.4408) (layer F.Fab)
      (effects (font (size 0.5 0.5) (thickness 0.125)))
    )
    (fp_line (start -1.2 2.3) (end 3.8 2.3) (layer F.CrtYd) (width 0.05))
    (fp_line (start 3.8 2.3) (end 3.8 -2.2) (layer F.CrtYd) (width 0.05))
    (fp_line (start 3.8 -2.2) (end -1.2 -2.2) (layer F.CrtYd) (width 0.05))
    (fp_line (start -1.2 -2.2) (end -1.2 2.3) (layer F.CrtYd) (width 0.05))
    (fp_line (start -0.199 1.314) (end -0.199 1.114) (layer F.SilkS) (width 0.15))
    (fp_line (start -0.199 -1.28) (end -0.199 -1.1) (layer F.SilkS) (width 0.15))
    (fp_arc (start 1.301 0.034) (end -0.199 -1.286) (angle 108.5) (layer F.SilkS) (width 0.15))
    (fp_arc (start 1.301 0.034) (end 0.25 -1.1) (angle 85.7) (layer F.SilkS) (width 0.15))
    (fp_arc (start 1.311 0.034) (end 3.051 0.994) (angle 110) (layer F.SilkS) (width 0.15))
    (fp_arc (start 1.301 0.034) (end 2.335 1.094) (angle 87.5) (layer F.SilkS) (width 0.15))
    (fp_text user K (at -1.61716 0.6961) (layer F.SilkS)
      (effects (font (size 1 1) (thickness 0.15)))
    )
    (pad 1 thru_hole rect (at 0 0 90) (size 2 2) (drill 1.00076) (layers *.Cu *.Mask F.SilkS)
      (net 5 "Net-(D3-Pad1)"))
    (pad 2 thru_hole circle (at 2.54 0) (size 2 2) (drill 1.00076) (layers *.Cu *.Mask F.SilkS)
      (net 24 "Net-(D3-Pad2)"))
    (model LEDs.3dshapes/LED-3MM.wrl
      (offset (xyz 1.269999980926514 0 0))
      (scale (xyz 1 1 1))
      (rotate (xyz 0 0 90))
    )
  )

  (module Pin_Headers:Pin_Header_Straight_1x06 (layer F.Cu) (tedit 58AD8F15) (tstamp 5893990B)
    (at 155.53 118.44 180)
    (descr "Through hole pin header")
    (tags "pin header")
    (path /585C0CB4)
    (fp_text reference P1 (at 0.0022 -2.3831 180) (layer F.SilkS)
      (effects (font (size 1 1) (thickness 0.15)))
    )
    (fp_text value COM (at 0.0022 -2.1418 180) (layer F.Fab)
      (effects (font (size 0.5 0.5) (thickness 0.125)))
    )
    (fp_line (start -1.75 -1.75) (end -1.75 14.45) (layer F.CrtYd) (width 0.05))
    (fp_line (start 1.75 -1.75) (end 1.75 14.45) (layer F.CrtYd) (width 0.05))
    (fp_line (start -1.75 -1.75) (end 1.75 -1.75) (layer F.CrtYd) (width 0.05))
    (fp_line (start -1.75 14.45) (end 1.75 14.45) (layer F.CrtYd) (width 0.05))
    (fp_line (start 1.27 1.27) (end 1.27 13.97) (layer F.SilkS) (width 0.15))
    (fp_line (start 1.27 13.97) (end -1.27 13.97) (layer F.SilkS) (width 0.15))
    (fp_line (start -1.27 13.97) (end -1.27 1.27) (layer F.SilkS) (width 0.15))
    (fp_line (start 1.55 -1.55) (end 1.55 0) (layer F.SilkS) (width 0.15))
    (fp_line (start 1.27 1.27) (end -1.27 1.27) (layer F.SilkS) (width 0.15))
    (fp_line (start -1.55 0) (end -1.55 -1.55) (layer F.SilkS) (width 0.15))
    (fp_line (start -1.55 -1.55) (end 1.55 -1.55) (layer F.SilkS) (width 0.15))
    (pad 1 thru_hole rect (at 0 0 180) (size 2.032 1.7272) (drill 1.016) (layers *.Cu *.Mask F.SilkS)
      (net 48 DTR))
    (pad 2 thru_hole oval (at 0 2.54 180) (size 2.032 1.7272) (drill 1.016) (layers *.Cu *.Mask F.SilkS)
      (net 11 "1(Tx)"))
    (pad 3 thru_hole oval (at 0 5.08 180) (size 2.032 1.7272) (drill 1.016) (layers *.Cu *.Mask F.SilkS)
      (net 12 "0(Rx)"))
    (pad 4 thru_hole oval (at 0 7.62 180) (size 2.032 1.7272) (drill 1.016) (layers *.Cu *.Mask F.SilkS)
      (net 15 5V_SW))
    (pad 5 thru_hole oval (at 0 10.16 180) (size 2.032 1.7272) (drill 1.016) (layers *.Cu *.Mask F.SilkS)
      (net 1 GND))
    (pad 6 thru_hole oval (at 0 12.7 180) (size 2.032 1.7272) (drill 1.016) (layers *.Cu *.Mask F.SilkS)
      (net 37 /3V3_Unused))
    (model Pin_Headers.3dshapes/Pin_Header_Straight_1x06.wrl
      (offset (xyz 0 -6.349999904632568 0))
      (scale (xyz 1 1 1))
      (rotate (xyz 0 0 90))
    )
  )

  (module Socket_Arduino_Pro_Mini:Socket_Strip_Arduino_1x12 locked (layer F.Cu) (tedit 5894B3B5) (tstamp 5893991F)
    (at 146.5006 109.97238 180)
    (descr "Through hole socket strip")
    (tags "socket strip")
    (path /552014A1)
    (fp_text reference P3 (at 3.2537 -1.99882 180) (layer F.SilkS)
      (effects (font (size 1 1) (thickness 0.15)))
    )
    (fp_text value Digital (at -0.0102 -1.74482 180) (layer F.Fab)
      (effects (font (size 0.5 0.5) (thickness 0.125)))
    )
    (fp_line (start 1.27 -1.27) (end -1.27 -1.27) (layer F.SilkS) (width 0.15))
    (fp_line (start -1.27 -1.27) (end -1.27 1.27) (layer F.SilkS) (width 0.15))
    (fp_line (start -1.27 1.27) (end 1.27 1.27) (layer F.SilkS) (width 0.15))
    (fp_line (start -1.75 -1.75) (end -1.75 1.75) (layer F.CrtYd) (width 0.05))
    (fp_line (start 29.7 -1.75) (end 29.7 1.75) (layer F.CrtYd) (width 0.05))
    (fp_line (start -1.75 -1.75) (end 29.7 -1.75) (layer F.CrtYd) (width 0.05))
    (fp_line (start -1.75 1.75) (end 29.7 1.75) (layer F.CrtYd) (width 0.05))
    (fp_line (start 1.27 1.27) (end 29.21 1.27) (layer F.SilkS) (width 0.15))
    (fp_line (start 29.21 1.27) (end 29.21 -1.27) (layer F.SilkS) (width 0.15))
    (fp_line (start 29.21 -1.27) (end 1.27 -1.27) (layer F.SilkS) (width 0.15))
    (fp_line (start 1.27 1.27) (end 1.27 -1.27) (layer F.SilkS) (width 0.15))
    (pad 1 thru_hole oval (at 0 0 180) (size 1.7272 2.032) (drill 1.016) (layers *.Cu *.Mask F.SilkS)
      (net 25 "Net-(P3-Pad1)"))
    (pad 2 thru_hole oval (at 2.54 0 180) (size 1.7272 2.032) (drill 1.016) (layers *.Cu *.Mask F.SilkS)
      (net 26 "Net-(P3-Pad2)"))
    (pad 3 thru_hole oval (at 5.08 0 180) (size 1.7272 2.032) (drill 1.016) (layers *.Cu *.Mask F.SilkS)
      (net 27 "Net-(P3-Pad3)"))
    (pad 4 thru_hole oval (at 7.62 0 180) (size 1.7272 2.032) (drill 1.016) (layers *.Cu *.Mask F.SilkS)
      (net 1 GND))
    (pad 5 thru_hole oval (at 10.16 0 180) (size 1.7272 2.032) (drill 1.016) (layers *.Cu *.Mask F.SilkS)
      (net 6 COMP_OUT))
    (pad 6 thru_hole oval (at 12.7 0 180) (size 1.7272 2.032) (drill 1.016) (layers *.Cu *.Mask F.SilkS)
      (net 17 INT))
    (pad 7 thru_hole oval (at 15.24 0 180) (size 1.7272 2.032) (drill 1.016) (layers *.Cu *.Mask F.SilkS)
      (net 7 D4))
    (pad 8 thru_hole oval (at 17.78 0 180) (size 1.7272 2.032) (drill 1.016) (layers *.Cu *.Mask F.SilkS)
      (net 8 D5))
    (pad 9 thru_hole oval (at 20.32 0 180) (size 1.7272 2.032) (drill 1.016) (layers *.Cu *.Mask F.SilkS)
      (net 21 D6))
    (pad 10 thru_hole oval (at 22.86 0 180) (size 1.7272 2.032) (drill 1.016) (layers *.Cu *.Mask F.SilkS)
      (net 9 D7))
    (pad 11 thru_hole oval (at 25.4 0 180) (size 1.7272 2.032) (drill 1.016) (layers *.Cu *.Mask F.SilkS)
      (net 38 D8))
    (pad 12 thru_hole oval (at 27.94 0 180) (size 1.7272 2.032) (drill 1.016) (layers *.Cu *.Mask F.SilkS)
      (net 10 D9))
    (model ${KIPRJMOD}/Socket_Arduino_Pro_Mini.3dshapes/Socket_header_Arduino_1x12.wrl
      (offset (xyz 13.96999979019165 0 0))
      (scale (xyz 1 1 1))
      (rotate (xyz 0 0 180))
    )
  )

  (module Socket_Arduino_Pro_Mini:Socket_Strip_Arduino_1x02 (layer F.Cu) (tedit 58A19090) (tstamp 58939939)
    (at 127.4506 122.67238 180)
    (descr "Through hole socket strip")
    (tags "socket strip")
    (path /552112EB)
    (fp_text reference P6 (at 4.8158 -0.57642 180) (layer F.SilkS)
      (effects (font (size 1 1) (thickness 0.15)))
    )
    (fp_text value ADC (at 0.0406 1.69688 180) (layer F.Fab)
      (effects (font (size 0.5 0.5) (thickness 0.125)))
    )
    (fp_line (start 1.27 -1.27) (end -1.27 -1.27) (layer F.SilkS) (width 0.15))
    (fp_line (start -1.27 -1.27) (end -1.27 1.27) (layer F.SilkS) (width 0.15))
    (fp_line (start -1.27 1.27) (end 1.27 1.27) (layer F.SilkS) (width 0.15))
    (fp_line (start 3.81 1.27) (end 1.27 1.27) (layer F.SilkS) (width 0.15))
    (fp_line (start -1.75 -1.75) (end -1.75 1.75) (layer F.CrtYd) (width 0.05))
    (fp_line (start 4.3 -1.75) (end 4.3 1.75) (layer F.CrtYd) (width 0.05))
    (fp_line (start -1.75 -1.75) (end 4.3 -1.75) (layer F.CrtYd) (width 0.05))
    (fp_line (start -1.75 1.75) (end 4.3 1.75) (layer F.CrtYd) (width 0.05))
    (fp_line (start 1.27 1.27) (end 1.27 -1.27) (layer F.SilkS) (width 0.15))
    (fp_line (start 1.27 -1.27) (end 3.81 -1.27) (layer F.SilkS) (width 0.15))
    (fp_line (start 3.81 -1.27) (end 3.81 1.27) (layer F.SilkS) (width 0.15))
    (pad 1 thru_hole circle (at 0 0 180) (size 1.778 1.778) (drill 1.016) (layers *.Cu *.Mask F.SilkS)
      (net 45 /A7))
    (pad 2 thru_hole circle (at 2.54 0 180) (size 1.778 1.778) (drill 1.016) (layers *.Cu *.Mask F.SilkS)
      (net 46 /A6))
  )

  (module Connect_JST:JST_PH_B2B-PH-K_02x2.00mm_Straight (layer F.Cu) (tedit 58AD8E75) (tstamp 58939969)
    (at 101.13528 76.87244 270)
    (descr http://www.jst-mfg.com/product/pdf/eng/ePH.pdf)
    (tags "connector jst ph")
    (path /5858DD4B)
    (fp_text reference P7 (at 1.07292 -2.48 270) (layer F.SilkS)
      (effects (font (size 1 1) (thickness 0.15)))
    )
    (fp_text value Battery (at 1.01196 3.18928 270) (layer F.Fab)
      (effects (font (size 0.5 0.5) (thickness 0.125)))
    )
    (fp_line (start -1.95 2.8) (end -1.95 -1.7) (layer F.SilkS) (width 0.15))
    (fp_line (start -1.95 -1.7) (end 3.95 -1.7) (layer F.SilkS) (width 0.15))
    (fp_line (start 3.95 -1.7) (end 3.95 2.8) (layer F.SilkS) (width 0.15))
    (fp_line (start 3.95 2.8) (end -1.95 2.8) (layer F.SilkS) (width 0.15))
    (fp_line (start 0.5 -1.7) (end 0.5 -1.2) (layer F.SilkS) (width 0.15))
    (fp_line (start 0.5 -1.2) (end -1.45 -1.2) (layer F.SilkS) (width 0.15))
    (fp_line (start -1.45 -1.2) (end -1.45 2.3) (layer F.SilkS) (width 0.15))
    (fp_line (start -1.45 2.3) (end 3.45 2.3) (layer F.SilkS) (width 0.15))
    (fp_line (start 3.45 2.3) (end 3.45 -1.2) (layer F.SilkS) (width 0.15))
    (fp_line (start 3.45 -1.2) (end 1.5 -1.2) (layer F.SilkS) (width 0.15))
    (fp_line (start 1.5 -1.2) (end 1.5 -1.7) (layer F.SilkS) (width 0.15))
    (fp_line (start -1.95 -0.5) (end -1.45 -0.5) (layer F.SilkS) (width 0.15))
    (fp_line (start -1.95 0.8) (end -1.45 0.8) (layer F.SilkS) (width 0.15))
    (fp_line (start 3.45 -0.5) (end 3.95 -0.5) (layer F.SilkS) (width 0.15))
    (fp_line (start 3.45 0.8) (end 3.95 0.8) (layer F.SilkS) (width 0.15))
    (fp_line (start -0.3 -1.7) (end -0.3 -1.9) (layer F.SilkS) (width 0.15))
    (fp_line (start -0.3 -1.9) (end -0.6 -1.9) (layer F.SilkS) (width 0.15))
    (fp_line (start -0.6 -1.9) (end -0.6 -1.7) (layer F.SilkS) (width 0.15))
    (fp_line (start -0.3 -1.8) (end -0.6 -1.8) (layer F.SilkS) (width 0.15))
    (fp_line (start 0.9 2.3) (end 0.9 1.8) (layer F.SilkS) (width 0.15))
    (fp_line (start 0.9 1.8) (end 1.1 1.8) (layer F.SilkS) (width 0.15))
    (fp_line (start 1.1 1.8) (end 1.1 2.3) (layer F.SilkS) (width 0.15))
    (fp_line (start 1 2.3) (end 1 1.8) (layer F.SilkS) (width 0.15))
    (fp_line (start -2.45 3.3) (end -2.45 -2.2) (layer F.CrtYd) (width 0.05))
    (fp_line (start -2.45 -2.2) (end 4.45 -2.2) (layer F.CrtYd) (width 0.05))
    (fp_line (start 4.45 -2.2) (end 4.45 3.3) (layer F.CrtYd) (width 0.05))
    (fp_line (start 4.45 3.3) (end -2.45 3.3) (layer F.CrtYd) (width 0.05))
    (pad 1 thru_hole rect (at 0 0 270) (size 1.2 1.7) (drill 0.7) (layers *.Cu *.Mask)
      (net 3 +5V))
    (pad 2 thru_hole oval (at 2 0 270) (size 1.2 1.7) (drill 0.7) (layers *.Cu *.Mask)
      (net 1 GND))
  )

  (module Socket_Encoder:Socket_Encoder_Alps_3Pin (layer F.Cu) (tedit 58AD91C8) (tstamp 5893996A)
    (at 133.549 89.628 270)
    (descr "Through hole socket strip")
    (tags "socket strip")
    (path /585EC1E5)
    (fp_text reference P9 (at 7.0035 -0.0126) (layer F.SilkS)
      (effects (font (size 1 1) (thickness 0.15)))
    )
    (fp_text value Encoder (at 2.64296 -1.80612 270) (layer F.Fab)
      (effects (font (size 0.5 0.5) (thickness 0.125)))
    )
    (fp_line (start 0 -1.55) (end -1.55 -1.55) (layer F.SilkS) (width 0.15))
    (fp_line (start -1.55 -1.55) (end -1.55 1.55) (layer F.SilkS) (width 0.15))
    (fp_line (start -1.55 1.55) (end 0 1.55) (layer F.SilkS) (width 0.15))
    (fp_line (start -1.75 -1.75) (end -1.75 1.75) (layer F.CrtYd) (width 0.05))
    (fp_line (start 6.75 -1.75) (end 6.75 1.75) (layer F.CrtYd) (width 0.05))
    (fp_line (start -1.75 -1.75) (end 6.75 -1.75) (layer F.CrtYd) (width 0.05))
    (fp_line (start -1.75 1.75) (end 6.75 1.75) (layer F.CrtYd) (width 0.05))
    (fp_line (start 1.25 -1.27) (end 6.25 -1.27) (layer F.SilkS) (width 0.15))
    (fp_line (start 6.25 -1.27) (end 6.25 1.27) (layer F.SilkS) (width 0.15))
    (fp_line (start 6.25 1.27) (end 1.25 1.27) (layer F.SilkS) (width 0.15))
    (fp_line (start 1.25 1.27) (end 1.25 -1.27) (layer F.SilkS) (width 0.15))
    (pad 1 thru_hole oval (at 0 0 270) (size 1.7272 2.032) (drill 1.016) (layers *.Cu *.Mask F.SilkS)
      (net 1 GND))
    (pad 2 thru_hole oval (at 2.5 0 270) (size 1.7272 2.032) (drill 1.016) (layers *.Cu *.Mask F.SilkS)
      (net 17 INT))
    (pad 3 thru_hole oval (at 5 0 270) (size 1.7272 2.032) (drill 1.016) (layers *.Cu *.Mask F.SilkS)
      (net 7 D4))
    (model Socket_Strips.3dshapes/Socket_Strip_Straight_1x03.wrl
      (offset (xyz 2.539999961853027 0 0))
      (scale (xyz 1 1 1))
      (rotate (xyz 0 0 180))
    )
  )

  (module Connect_JST:JST_PH_B2B-PH-K_02x2.00mm_Straight (layer F.Cu) (tedit 5894EBE8) (tstamp 5893999B)
    (at 101.1718 83.9156 270)
    (descr http://www.jst-mfg.com/product/pdf/eng/ePH.pdf)
    (tags "connector jst ph")
    (path /5858DD56)
    (fp_text reference R2 (at 0.95888 -2.51206 270) (layer F.SilkS)
      (effects (font (size 1 1) (thickness 0.15)))
    )
    (fp_text value Photores (at 1.0046 3.175 270) (layer F.Fab)
      (effects (font (size 0.5 0.5) (thickness 0.125)))
    )
    (fp_line (start -1.95 2.8) (end -1.95 -1.7) (layer F.SilkS) (width 0.15))
    (fp_line (start -1.95 -1.7) (end 3.95 -1.7) (layer F.SilkS) (width 0.15))
    (fp_line (start 3.95 -1.7) (end 3.95 2.8) (layer F.SilkS) (width 0.15))
    (fp_line (start 3.95 2.8) (end -1.95 2.8) (layer F.SilkS) (width 0.15))
    (fp_line (start 0.5 -1.7) (end 0.5 -1.2) (layer F.SilkS) (width 0.15))
    (fp_line (start 0.5 -1.2) (end -1.45 -1.2) (layer F.SilkS) (width 0.15))
    (fp_line (start -1.45 -1.2) (end -1.45 2.3) (layer F.SilkS) (width 0.15))
    (fp_line (start -1.45 2.3) (end 3.45 2.3) (layer F.SilkS) (width 0.15))
    (fp_line (start 3.45 2.3) (end 3.45 -1.2) (layer F.SilkS) (width 0.15))
    (fp_line (start 3.45 -1.2) (end 1.5 -1.2) (layer F.SilkS) (width 0.15))
    (fp_line (start 1.5 -1.2) (end 1.5 -1.7) (layer F.SilkS) (width 0.15))
    (fp_line (start -1.95 -0.5) (end -1.45 -0.5) (layer F.SilkS) (width 0.15))
    (fp_line (start -1.95 0.8) (end -1.45 0.8) (layer F.SilkS) (width 0.15))
    (fp_line (start 3.45 -0.5) (end 3.95 -0.5) (layer F.SilkS) (width 0.15))
    (fp_line (start 3.45 0.8) (end 3.95 0.8) (layer F.SilkS) (width 0.15))
    (fp_line (start -0.3 -1.7) (end -0.3 -1.9) (layer F.SilkS) (width 0.15))
    (fp_line (start -0.3 -1.9) (end -0.6 -1.9) (layer F.SilkS) (width 0.15))
    (fp_line (start -0.6 -1.9) (end -0.6 -1.7) (layer F.SilkS) (width 0.15))
    (fp_line (start -0.3 -1.8) (end -0.6 -1.8) (layer F.SilkS) (width 0.15))
    (fp_line (start 0.9 2.3) (end 0.9 1.8) (layer F.SilkS) (width 0.15))
    (fp_line (start 0.9 1.8) (end 1.1 1.8) (layer F.SilkS) (width 0.15))
    (fp_line (start 1.1 1.8) (end 1.1 2.3) (layer F.SilkS) (width 0.15))
    (fp_line (start 1 2.3) (end 1 1.8) (layer F.SilkS) (width 0.15))
    (fp_line (start -2.45 3.3) (end -2.45 -2.2) (layer F.CrtYd) (width 0.05))
    (fp_line (start -2.45 -2.2) (end 4.45 -2.2) (layer F.CrtYd) (width 0.05))
    (fp_line (start 4.45 -2.2) (end 4.45 3.3) (layer F.CrtYd) (width 0.05))
    (fp_line (start 4.45 3.3) (end -2.45 3.3) (layer F.CrtYd) (width 0.05))
    (pad 1 thru_hole rect (at 0 0 270) (size 1.2 1.7) (drill 0.7) (layers *.Cu *.Mask)
      (net 16 LDR))
    (pad 2 thru_hole oval (at 2 0 270) (size 1.2 1.7) (drill 0.7) (layers *.Cu *.Mask)
      (net 10 D9))
  )

  (module 1pin_1mm:1pin1mm (layer F.Cu) (tedit 5894EE30) (tstamp 589399B9)
    (at 143.46104 106.2583)
    (descr "module 1 pin (ou trou mecanique de percage)")
    (tags DEV)
    (path /585CE00A)
    (fp_text reference W2 (at 0.00176 1.8521) (layer F.SilkS)
      (effects (font (size 1 1) (thickness 0.15)))
    )
    (fp_text value "1(Tx)" (at 0.00176 -1.7547) (layer F.Fab)
      (effects (font (size 0.5 0.5) (thickness 0.125)))
    )
    (fp_circle (center 0 0) (end 0 -1.2) (layer F.SilkS) (width 0.15))
    (pad 1 thru_hole circle (at 0 0) (size 2 2) (drill 1) (layers *.Cu *.Mask F.SilkS)
      (net 25 "Net-(P3-Pad1)"))
  )

  (module 1pin_1mm:1pin1mm (layer F.Cu) (tedit 5894EE25) (tstamp 589399BF)
    (at 140.92104 106.2583)
    (descr "module 1 pin (ou trou mecanique de percage)")
    (tags DEV)
    (path /585CEADF)
    (fp_text reference W3 (at 0.00176 1.9029) (layer F.SilkS)
      (effects (font (size 1 1) (thickness 0.15)))
    )
    (fp_text value "0(Rx)" (at 0.00176 -1.7547) (layer F.Fab)
      (effects (font (size 0.5 0.5) (thickness 0.125)))
    )
    (fp_circle (center 0 0) (end 0 -1.2) (layer F.SilkS) (width 0.15))
    (pad 1 thru_hole circle (at 0 0) (size 2 2) (drill 1) (layers *.Cu *.Mask F.SilkS)
      (net 26 "Net-(P3-Pad2)"))
  )

  (module 1pin_1mm:1pin1mm (layer F.Cu) (tedit 5894EE18) (tstamp 589399C5)
    (at 138.38104 106.2583)
    (descr "module 1 pin (ou trou mecanique de percage)")
    (tags DEV)
    (path /585CF474)
    (fp_text reference W4 (at 0.00176 1.9029) (layer F.SilkS)
      (effects (font (size 1 1) (thickness 0.15)))
    )
    (fp_text value Reset (at -0.04904 -1.6531) (layer F.Fab)
      (effects (font (size 0.5 0.5) (thickness 0.125)))
    )
    (fp_circle (center 0 0) (end 0 -1.2) (layer F.SilkS) (width 0.15))
    (pad 1 thru_hole circle (at 0 0) (size 2 2) (drill 1) (layers *.Cu *.Mask F.SilkS)
      (net 27 "Net-(P3-Pad3)"))
  )

  (module 1pin_1mm:1pin1mm (layer F.Cu) (tedit 58AD8C4D) (tstamp 589399CB)
    (at 133.8006 128.7615)
    (descr "module 1 pin (ou trou mecanique de percage)")
    (tags DEV)
    (path /5858DD8C)
    (fp_text reference W8 (at 0.0102 1.7517) (layer F.SilkS)
      (effects (font (size 1 1) (thickness 0.15)))
    )
    (fp_text value VBUS (at 0.06608 -1.5503) (layer F.Fab)
      (effects (font (size 0.5 0.5) (thickness 0.125)))
    )
    (fp_circle (center 0 0) (end 0 -1.2) (layer F.SilkS) (width 0.15))
    (pad 1 thru_hole circle (at 0 0) (size 2 2) (drill 1) (layers *.Cu *.Mask F.SilkS)
      (net 33 "Net-(C3-Pad2)"))
  )

  (module 1pin_1mm:1pin1mm (layer F.Cu) (tedit 58AD8C32) (tstamp 589399D1)
    (at 131.2606 128.7615)
    (descr "module 1 pin (ou trou mecanique de percage)")
    (tags DEV)
    (path /5858DD69)
    (fp_text reference W9 (at -0.0025 1.7644) (layer F.SilkS)
      (effects (font (size 1 1) (thickness 0.15)))
    )
    (fp_text value COMP_OUT (at -0.06092 -1.5503) (layer F.Fab)
      (effects (font (size 0.4 0.4) (thickness 0.075)))
    )
    (fp_circle (center 0 0) (end 0 -1.2) (layer F.SilkS) (width 0.15))
    (pad 1 thru_hole circle (at 0 0) (size 2 2) (drill 1) (layers *.Cu *.Mask F.SilkS)
      (net 6 COMP_OUT))
  )

  (module MicroUSBcustomAB:AB2_USB_MICRO_SMD_wurth (layer B.Cu) (tedit 58AD847C) (tstamp 58A18CF1)
    (at 105.136 131.6435 180)
    (path /5858DD8A)
    (fp_text reference J1 (at -4.4464 0.97972 180) (layer B.SilkS)
      (effects (font (size 0.8128 0.8128) (thickness 0.0762)) (justify mirror))
    )
    (fp_text value MICROUSB (at 0 0.90424 180) (layer B.SilkS)
      (effects (font (size 0.5 0.5) (thickness 0.125)) (justify mirror))
    )
    (fp_arc (start 2.49936 2.19882) (end 2.49936 2.50108) (angle -90) (layer B.SilkS) (width 0.0508))
    (fp_arc (start 2.49936 2.19882) (end 2.19964 2.19882) (angle -90) (layer B.SilkS) (width 0.0508))
    (fp_arc (start -2.49936 2.19882) (end -2.49936 2.50108) (angle -90) (layer B.SilkS) (width 0.0508))
    (fp_arc (start -2.49936 2.19882) (end -2.79908 2.19882) (angle -90) (layer B.SilkS) (width 0.0508))
    (fp_line (start 2.79908 1.1498) (end 2.79908 2.19882) (layer B.SilkS) (width 0.0508))
    (fp_line (start 2.19964 1.1498) (end 2.19964 2.19882) (layer B.SilkS) (width 0.0508))
    (fp_line (start -2.19964 1.1498) (end -2.19964 2.19882) (layer B.SilkS) (width 0.0508))
    (fp_line (start -2.79908 1.1498) (end -2.79908 2.19882) (layer B.SilkS) (width 0.0508))
    (fp_line (start 2.19964 1.65018) (end 2.79908 1.65018) (layer B.SilkS) (width 0.0508))
    (fp_line (start -2.79908 1.65018) (end -2.19964 1.65018) (layer B.SilkS) (width 0.0508))
    (fp_line (start 2.19964 1.55112) (end 2.79908 1.55112) (layer B.SilkS) (width 0.0508))
    (fp_line (start -2.79908 1.55112) (end -2.19964 1.55112) (layer B.SilkS) (width 0.0508))
    (fp_line (start 2.19964 1.1498) (end 2.79908 1.1498) (layer B.SilkS) (width 0.0508))
    (fp_line (start -2.79908 1.1498) (end -2.19964 1.1498) (layer B.SilkS) (width 0.0508))
    (fp_line (start 4.09956 -0.09988) (end 4.24942 0.04998) (layer B.SilkS) (width 0.0508))
    (fp_line (start 4.09956 -0.09988) (end 3.64998 0.3497) (layer B.SilkS) (width 0.0508))
    (fp_line (start 3.64998 0.3497) (end 3.64998 0.54908) (layer B.SilkS) (width 0.0508))
    (fp_line (start -4.24942 0.04998) (end -4.09956 -0.09988) (layer B.SilkS) (width 0.0508))
    (fp_line (start -4.09956 -0.09988) (end -3.64998 0.3497) (layer B.SilkS) (width 0.0508))
    (fp_line (start -3.64998 0.3497) (end -3.64998 0.54908) (layer B.SilkS) (width 0.0508))
    (fp_line (start 3.79984 0.49956) (end 4.24942 0.04998) (layer B.SilkS) (width 0.0508))
    (fp_line (start -3.79984 0.49956) (end -4.24942 0.04998) (layer B.SilkS) (width 0.0508))
    (fp_line (start 1.99898 0.54908) (end 3.79984 0.54908) (layer B.SilkS) (width 0.0508))
    (fp_line (start -1.00076 0.54908) (end 1.00076 0.54908) (layer B.SilkS) (width 0.0508))
    (fp_line (start -3.79984 0.54908) (end -1.99898 0.54908) (layer B.SilkS) (width 0.0508))
    (fp_arc (start -3.2004 0.19984) (end -3.2004 -0.04908) (angle -90) (layer B.SilkS) (width 0.0508))
    (fp_arc (start 3.2004 0.19984) (end 3.44932 0.19984) (angle -90) (layer B.SilkS) (width 0.0508))
    (fp_line (start 1.99898 -0.04908) (end 3.2004 -0.04908) (layer B.SilkS) (width 0.0508))
    (fp_line (start -1.00076 -0.04908) (end 1.00076 -0.04908) (layer B.SilkS) (width 0.0508))
    (fp_line (start -3.2004 -0.04908) (end -1.99898 -0.04908) (layer B.SilkS) (width 0.0508))
    (fp_line (start 3.44932 1.29966) (end 3.44932 0.19984) (layer B.SilkS) (width 0.0508))
    (fp_line (start -3.44932 1.29966) (end -3.44932 0.19984) (layer B.SilkS) (width 0.0508))
    (fp_line (start -3.79984 5.2011) (end -3.79984 0.49956) (layer B.SilkS) (width 0.0508))
    (fp_line (start 3.79984 5.2011) (end 3.79984 0.49956) (layer B.SilkS) (width 0.0508))
    (fp_arc (start -3.44932 5.2011) (end -3.79984 5.2011) (angle -90) (layer B.SilkS) (width 0.0508))
    (fp_arc (start 3.44932 5.2011) (end 3.44932 5.54908) (angle -90) (layer B.SilkS) (width 0.0508))
    (fp_line (start -3.44932 5.54908) (end -1.89992 5.54908) (layer B.SilkS) (width 0.09906))
    (fp_line (start 3.44932 5.54908) (end 1.89992 5.54908) (layer B.SilkS) (width 0.09906))
    (fp_line (start -3.44932 1.29966) (end -3.44932 5.54908) (layer B.SilkS) (width 0.09906))
    (fp_line (start 3.44932 1.29966) (end 3.44932 5.54908) (layer B.SilkS) (width 0.09906))
    (fp_line (start -3.44932 1.29966) (end 3.44932 1.29966) (layer B.SilkS) (width 0.09906))
    (fp_line (start -0.94996 3.69996) (end 0.94996 3.69996) (layer B.SilkS) (width 0.0508))
    (fp_line (start 0.94996 3.69996) (end 0.94996 1.80004) (layer B.SilkS) (width 0.0508))
    (fp_line (start 0.94996 1.80004) (end -0.94996 1.80004) (layer B.SilkS) (width 0.0508))
    (fp_line (start -0.94996 1.80004) (end -0.94996 3.69996) (layer B.SilkS) (width 0.0508))
    (pad 1 smd rect (at -1.3 5.38408 180) (size 0.4 1.35) (layers B.Cu B.Paste B.Mask)
      (net 33 "Net-(C3-Pad2)"))
    (pad 2 smd rect (at -0.65 5.38408 180) (size 0.4 1.35) (layers B.Cu B.Paste B.Mask)
      (net 34 /D-_Unused))
    (pad 3 smd rect (at 0 5.38408 180) (size 0.4 1.35) (layers B.Cu B.Paste B.Mask)
      (net 35 /D+_Unused))
    (pad 4 smd rect (at 0.65 5.38408 180) (size 0.4 1.35) (layers B.Cu B.Paste B.Mask)
      (net 36 /ID_Unused))
    (pad 5 smd rect (at 1.3 5.38408 180) (size 0.4 1.35) (layers B.Cu B.Paste B.Mask)
      (net 1 GND))
    (pad SH thru_hole circle (at -4.175 2.57908 180) (size 1.7 1.7) (drill 1) (layers *.Cu *.Mask B.SilkS))
    (pad SH thru_hole circle (at 4.175 2.57908 180) (size 1.7 1.7) (drill 1) (layers *.Cu *.Mask B.SilkS))
    (pad "" thru_hole circle (at -2.225 5.69908 180) (size 0.55 0.55) (drill 0.55) (layers *.Cu *.Mask B.SilkS))
    (pad "" thru_hole circle (at 2.225 5.69908 180) (size 0.55 0.55) (drill 0.55) (layers *.Cu *.Mask B.SilkS))
  )

  (module TC33:MF_Passives-TC33 (layer B.Cu) (tedit 5AE32F2C) (tstamp 5AE32DDC)
    (at 109.5 76.83)
    (descr "DESCRIPTION: TC33 POTENIOMETER PACKAGE. BASED ON BOURNS TC33 SERIES SMD TRIMPOT POTENTIOMETERS.")
    (tags "DESCRIPTION: TC33 POTENIOMETER PACKAGE. BASED ON BOURNS TC33 SERIES SMD TRIMPOT POTENTIOMETERS.")
    (path /5AD8A06E)
    (solder_mask_margin 0.127)
    (clearance 0.127)
    (attr smd)
    (fp_text reference RV1 (at -1.26 2.41) (layer B.SilkS)
      (effects (font (size 1.016 1.016) (thickness 0.1524)) (justify mirror))
    )
    (fp_text value 10K (at 0.53848 3.937) (layer B.Fab)
      (effects (font (size 1.016 1.016) (thickness 0.1524)) (justify mirror))
    )
    (fp_line (start -0.99822 1.4986) (end 1.49352 1.4986) (layer B.SilkS) (width 0.127))
    (fp_line (start 1.74752 1.2446) (end 1.74752 0.99822) (layer B.SilkS) (width 0.127))
    (fp_line (start 1.74752 -0.99822) (end 1.74752 -1.2446) (layer B.SilkS) (width 0.127))
    (fp_line (start 1.49352 -1.4986) (end -0.99822 -1.4986) (layer B.SilkS) (width 0.127))
    (fp_line (start -1.99898 -0.24892) (end -1.99898 0.24892) (layer B.SilkS) (width 0.127))
    (fp_line (start 0.49784 0) (end -0.49784 0) (layer B.SilkS) (width 0.127))
    (fp_line (start 0 0.49784) (end 0 -0.49784) (layer B.SilkS) (width 0.127))
    (fp_arc (start 1.49352 1.2446) (end 1.49352 1.4986) (angle -90) (layer B.SilkS) (width 0.127))
    (fp_arc (start 1.49352 -1.2446) (end 1.74752 -1.2446) (angle -90) (layer B.SilkS) (width 0.127))
    (pad 1 smd rect (at -1.79832 0.99822 90) (size 1.19888 1.19888) (layers B.Cu B.Paste B.Mask)
      (net 16 LDR))
    (pad 2 smd rect (at 1.4478 0 90) (size 1.59766 1.4986) (layers B.Cu B.Paste B.Mask)
      (net 1 GND))
    (pad 3 smd rect (at -1.79832 -0.99822 90) (size 1.19888 1.19888) (layers B.Cu B.Paste B.Mask)
      (net 47 /Unused))
  )

  (module Switch_updated:SW_PUSH_6mm_4mm_updated (layer F.Cu) (tedit 5AEA0448) (tstamp 5AE32DDD)
    (at 152.549 92.128)
    (descr https://www.omron.com/ecb/products/pdf/en-b3f.pdf)
    (tags "tact sw push 6mm")
    (path /5860652D)
    (fp_text reference SW1 (at 0 0) (layer F.SilkS)
      (effects (font (size 1 1) (thickness 0.15)))
    )
    (fp_text value SW_PUSH (at 0 4.30856) (layer F.Fab)
      (effects (font (size 1 1) (thickness 0.15)))
    )
    (fp_text user %R (at 0 0) (layer F.Fab)
      (effects (font (size 1 1) (thickness 0.15)))
    )
    (fp_line (start 3 -3) (end 3 3) (layer F.Fab) (width 0.1))
    (fp_line (start 3 3) (end -3 3) (layer F.Fab) (width 0.1))
    (fp_line (start -3 3) (end -3 -3) (layer F.Fab) (width 0.1))
    (fp_line (start -3 -3) (end 3 -3) (layer F.Fab) (width 0.1))
    (fp_line (start -4.5 -3.25) (end -4.5 -3.5) (layer F.CrtYd) (width 0.05))
    (fp_line (start -4.5 -3.5) (end -4.25 -3.5) (layer F.CrtYd) (width 0.05))
    (fp_line (start -4.5 -3.5) (end 4.5 -3.5) (layer F.CrtYd) (width 0.05))
    (fp_line (start -4.5 3.5) (end -4.5 -3.5) (layer F.CrtYd) (width 0.05))
    (fp_line (start 4.5 3.5) (end -4.5 3.5) (layer F.CrtYd) (width 0.05))
    (fp_line (start 4.5 -3.5) (end 4.5 3.5) (layer F.CrtYd) (width 0.05))
    (fp_line (start -2 3) (end 2 3) (layer F.SilkS) (width 0.12))
    (fp_line (start -3.5 -0.5) (end -3.5 0.5) (layer F.SilkS) (width 0.12))
    (fp_line (start 2 -3) (end -2 -3) (layer F.SilkS) (width 0.12))
    (fp_line (start 3.5 0.5) (end 3.5 -0.5) (layer F.SilkS) (width 0.12))
    (fp_circle (center 0 0) (end -1.75 0) (layer F.Fab) (width 0.1))
    (pad 2 thru_hole circle (at -3.25 2.25 90) (size 2 2) (drill 1.1) (layers *.Cu *.Mask)
      (net 8 D5))
    (pad 1 thru_hole circle (at -3.25 -2.25 90) (size 2 2) (drill 1.1) (layers *.Cu *.Mask)
      (net 1 GND))
    (pad 2 thru_hole circle (at 3.25 2.25 90) (size 2 2) (drill 1.1) (layers *.Cu *.Mask)
      (net 8 D5))
    (pad 1 thru_hole circle (at 3.25 -2.25 90) (size 2 2) (drill 1.1) (layers *.Cu *.Mask)
      (net 1 GND))
    (model ${KISYS3DMOD}/Buttons_Switches_THT.3dshapes/SW_PUSH_6mm.wrl
      (offset (xyz 0.1269999980926514 0 0))
      (scale (xyz 0.3937 0.3937 0.3937))
      (rotate (xyz 0 0 0))
    )
  )

  (dimension 54.18836 (width 0.3) (layer Cmts.User)
    (gr_text "54.188 mm" (at 132.23092 137.0448) (layer Cmts.User)
      (effects (font (size 1.5 1.5) (thickness 0.3)))
    )
    (feature1 (pts (xy 159.3251 125.77102) (xy 159.3251 138.3948)))
    (feature2 (pts (xy 105.13674 125.77102) (xy 105.13674 138.3948)))
    (crossbar (pts (xy 105.13674 135.6948) (xy 159.3251 135.6948)))
    (arrow1a (pts (xy 159.3251 135.6948) (xy 158.198596 136.281221)))
    (arrow1b (pts (xy 159.3251 135.6948) (xy 158.198596 135.108379)))
    (arrow2a (pts (xy 105.13674 135.6948) (xy 106.263244 136.281221)))
    (arrow2b (pts (xy 105.13674 135.6948) (xy 106.263244 135.108379)))
  )
  (dimension 11.00074 (width 0.3) (layer Cmts.User)
    (gr_text "11.001 mm" (at 144.31624 72.1948) (layer Cmts.User)
      (effects (font (size 1.5 1.5) (thickness 0.3)))
    )
    (feature1 (pts (xy 136.21364 82.62912) (xy 136.21364 70.8664)))
    (feature2 (pts (xy 147.21438 82.62912) (xy 147.21438 70.8664)))
    (crossbar (pts (xy 147.21438 73.5664) (xy 136.21364 73.5664)))
    (arrow1a (pts (xy 136.21364 73.5664) (xy 137.340144 72.979979)))
    (arrow1b (pts (xy 136.21364 73.5664) (xy 137.340144 74.152821)))
    (arrow2a (pts (xy 147.21438 73.5664) (xy 146.087876 72.979979)))
    (arrow2b (pts (xy 147.21438 73.5664) (xy 146.087876 74.152821)))
  )
  (dimension 18.9992 (width 0.3) (layer Cmts.User)
    (gr_text "18.999 mm" (at 164.5486 92.12872 270) (layer Cmts.User)
      (effects (font (size 1.5 1.5) (thickness 0.3)))
    )
    (feature1 (pts (xy 146.9299 101.62832) (xy 165.8986 101.62832)))
    (feature2 (pts (xy 146.9299 82.62912) (xy 165.8986 82.62912)))
    (crossbar (pts (xy 163.1986 82.62912) (xy 163.1986 101.62832)))
    (arrow1a (pts (xy 163.1986 101.62832) (xy 162.612179 100.501816)))
    (arrow1b (pts (xy 163.1986 101.62832) (xy 163.785021 100.501816)))
    (arrow2a (pts (xy 163.1986 82.62912) (xy 162.612179 83.755624)))
    (arrow2b (pts (xy 163.1986 82.62912) (xy 163.785021 83.755624)))
  )
  (dimension 57.29986 (width 0.3) (layer Cmts.User)
    (gr_text "57.300 mm" (at 91.135 102.44493 90) (layer Cmts.User)
      (effects (font (size 1.5 1.5) (thickness 0.3)))
    )
    (feature1 (pts (xy 97.34148 73.795) (xy 89.785 73.795)))
    (feature2 (pts (xy 97.34148 131.09486) (xy 89.785 131.09486)))
    (crossbar (pts (xy 92.485 131.09486) (xy 92.485 73.795)))
    (arrow1a (pts (xy 92.485 73.795) (xy 93.071421 74.921504)))
    (arrow1b (pts (xy 92.485 73.795) (xy 91.898579 74.921504)))
    (arrow2a (pts (xy 92.485 131.09486) (xy 93.071421 129.968356)))
    (arrow2b (pts (xy 92.485 131.09486) (xy 91.898579 129.968356)))
  )
  (gr_text "ver 4.0" (at 124.24008 96.39592) (layer F.SilkS)
    (effects (font (size 0.7 0.7) (thickness 0.1)))
  )
  (dimension 3.02006 (width 0.3) (layer Cmts.User)
    (gr_text "3.020 mm" (at 158.43864 68.69976) (layer Cmts.User)
      (effects (font (size 1.5 1.5) (thickness 0.3)))
    )
    (feature1 (pts (xy 159.3251 73.795) (xy 159.3251 69.38812)))
    (feature2 (pts (xy 156.30504 73.795) (xy 156.30504 69.38812)))
    (crossbar (pts (xy 156.30504 72.08812) (xy 159.3251 72.08812)))
    (arrow1a (pts (xy 159.3251 72.08812) (xy 158.198596 72.674541)))
    (arrow1b (pts (xy 159.3251 72.08812) (xy 158.198596 71.501699)))
    (arrow2a (pts (xy 156.30504 72.08812) (xy 157.431544 72.674541)))
    (arrow2b (pts (xy 156.30504 72.08812) (xy 157.431544 71.501699)))
  )
  (dimension 3.020061 (width 0.3) (layer Cmts.User)
    (gr_text "3.020 mm" (at 165.48968 76.50264 270.0481882) (layer Cmts.User)
      (effects (font (size 1.5 1.5) (thickness 0.3)))
    )
    (feature1 (pts (xy 159.3251 73.795) (xy 164.026085 73.791046)))
    (feature2 (pts (xy 159.32764 76.81506) (xy 164.028625 76.811106)))
    (crossbar (pts (xy 161.328626 76.813377) (xy 161.326086 73.793317)))
    (arrow1a (pts (xy 161.326086 73.793317) (xy 161.913454 74.919327)))
    (arrow1b (pts (xy 161.326086 73.793317) (xy 160.740613 74.920314)))
    (arrow2a (pts (xy 161.328626 76.813377) (xy 161.914099 75.68638)))
    (arrow2b (pts (xy 161.328626 76.813377) (xy 160.741258 75.687367)))
  )
  (gr_line (start 156.325 73.795) (end 159.325 76.795) (angle 90) (layer Edge.Cuts) (width 0.1))
  (gr_text DripOMeter (at 116.615 93.353) (layer F.SilkS)
    (effects (font (size 2.7 2.7) (thickness 0.5)))
  )
  (dimension 4.02082 (width 0.3) (layer Cmts.User)
    (gr_text "4.021 mm" (at 165.89608 131.5292 270) (layer Cmts.User)
      (effects (font (size 1.5 1.5) (thickness 0.3)))
    )
    (feature1 (pts (xy 159.3251 131.09486) (xy 164.8572 131.09486)))
    (feature2 (pts (xy 159.3251 127.07404) (xy 164.8572 127.07404)))
    (crossbar (pts (xy 162.1572 127.07404) (xy 162.1572 131.09486)))
    (arrow1a (pts (xy 162.1572 131.09486) (xy 161.570779 129.968356)))
    (arrow1b (pts (xy 162.1572 131.09486) (xy 162.743621 129.968356)))
    (arrow2a (pts (xy 162.1572 127.07404) (xy 161.570779 128.200544)))
    (arrow2b (pts (xy 162.1572 127.07404) (xy 162.743621 128.200544)))
  )
  (dimension 4.01828 (width 0.3) (layer Cmts.User)
    (gr_text "4.018 mm" (at 159.1092 133.98792) (layer Cmts.User)
      (effects (font (size 1.5 1.5) (thickness 0.3)))
    )
    (feature1 (pts (xy 159.3251 131.09486) (xy 159.3251 135.12328)))
    (feature2 (pts (xy 155.30682 131.09486) (xy 155.30682 135.12328)))
    (crossbar (pts (xy 155.30682 132.42328) (xy 159.3251 132.42328)))
    (arrow1a (pts (xy 159.3251 132.42328) (xy 158.198596 133.009701)))
    (arrow1b (pts (xy 159.3251 132.42328) (xy 158.198596 131.836859)))
    (arrow2a (pts (xy 155.30682 132.42328) (xy 156.433324 133.009701)))
    (arrow2b (pts (xy 155.30682 132.42328) (xy 156.433324 131.836859)))
  )
  (gr_text UTSAAH-IISc (at 125.4542 106.6626) (layer B.SilkS)
    (effects (font (size 2.5 2.5) (thickness 0.4)) (justify mirror))
  )
  (dimension 61.9887 (width 0.3) (layer Cmts.User)
    (gr_text "61.989 mm" (at 128.42998 68.48314) (layer Cmts.User)
      (effects (font (size 1.5 1.5) (thickness 0.3)))
    )
    (feature1 (pts (xy 97.3353 73.79428) (xy 97.3353 67.726241)))
    (feature2 (pts (xy 159.324 73.79428) (xy 159.324 67.726241)))
    (crossbar (pts (xy 159.324 70.426241) (xy 97.3353 70.426241)))
    (arrow1a (pts (xy 97.3353 70.426241) (xy 98.461804 69.83982)))
    (arrow1b (pts (xy 97.3353 70.426241) (xy 98.461804 71.012662)))
    (arrow2a (pts (xy 159.324 70.426241) (xy 158.197496 69.83982)))
    (arrow2b (pts (xy 159.324 70.426241) (xy 158.197496 71.012662)))
  )
  (gr_line (start 130.499 97.528) (end 130.499 95.728) (angle 90) (layer Edge.Cuts) (width 0.1))
  (gr_line (start 130.499 97.528) (end 132.599 97.528) (angle 90) (layer Edge.Cuts) (width 0.1))
  (gr_line (start 132.599 95.728) (end 132.599 97.528) (angle 90) (layer Edge.Cuts) (width 0.1))
  (gr_line (start 130.499 95.728) (end 132.599 95.728) (angle 90) (layer Edge.Cuts) (width 0.1))
  (gr_line (start 130.499 88.528) (end 130.499 86.728) (angle 90) (layer Edge.Cuts) (width 0.1))
  (gr_line (start 130.499 86.728) (end 132.599 86.728) (angle 90) (layer Edge.Cuts) (width 0.1))
  (gr_line (start 132.599 88.528) (end 132.599 86.728) (angle 90) (layer Edge.Cuts) (width 0.1))
  (gr_line (start 130.499 88.528) (end 132.599 88.528) (angle 90) (layer Edge.Cuts) (width 0.1))
  (gr_line (start 155.325 131.095) (end 159.324 127.095) (angle 90) (layer Edge.Cuts) (width 0.1))
  (gr_line (start 147.214 82.628) (end 136.214 82.628) (angle 90) (layer Edge.Cuts) (width 0.1))
  (gr_line (start 147.214 101.628) (end 147.214 82.628) (angle 90) (layer Edge.Cuts) (width 0.1))
  (gr_line (start 136.214 101.628) (end 147.214 101.628) (angle 90) (layer Edge.Cuts) (width 0.1))
  (gr_line (start 136.214 82.628) (end 136.214 101.628) (angle 90) (layer Edge.Cuts) (width 0.1))
  (gr_line (start 159.325 76.795) (end 159.325 127.095) (angle 90) (layer Edge.Cuts) (width 0.1))
  (gr_line (start 97.336 131.095) (end 97.336 73.795) (angle 90) (layer Edge.Cuts) (width 0.1))
  (gr_line (start 155.325 131.095) (end 97.336 131.095) (angle 90) (layer Edge.Cuts) (width 0.1))
  (gr_line (start 97.336 73.795) (end 156.325 73.795) (angle 90) (layer Edge.Cuts) (width 0.1))
  (gr_line (start 118.5606 115.05238) (end 123.6406 115.05238) (angle 90) (layer Dwgs.User) (width 0.15))
  (gr_line (start 118.5606 120.13238) (end 118.5606 115.05238) (angle 90) (layer Dwgs.User) (width 0.15))
  (gr_line (start 123.6406 120.13238) (end 118.5606 120.13238) (angle 90) (layer Dwgs.User) (width 0.15))
  (gr_line (start 123.6406 115.05238) (end 123.6406 120.13238) (angle 90) (layer Dwgs.User) (width 0.15))
  (gr_circle (center 121.1006 117.59238) (end 121.1006 116.32238) (layer Dwgs.User) (width 0.15))
  (gr_line (start 117.2906 111.24238) (end 117.2906 108.70238) (angle 90) (layer Dwgs.User) (width 0.2))
  (gr_line (start 117.2906 126.48238) (end 117.2906 108.70238) (angle 90) (layer F.SilkS) (width 0.1))
  (gr_line (start 150.3106 126.48238) (end 117.2906 126.48238) (angle 90) (layer F.SilkS) (width 0.1))
  (gr_line (start 150.3106 108.70238) (end 150.3106 126.48238) (angle 90) (layer F.SilkS) (width 0.1))
  (gr_line (start 117.2906 108.70238) (end 150.3106 108.70238) (angle 90) (layer F.SilkS) (width 0.1))

  (segment (start 110.9478 76.83) (end 111.33 76.83) (width 0.3) (layer B.Cu) (net 1))
  (segment (start 111.33 76.83) (end 113.0201 78.5201) (width 0.3) (layer B.Cu) (net 1) (tstamp 5AE37954))
  (segment (start 109.7316 107.49572) (end 107.58 105.34412) (width 0.3) (layer B.Cu) (net 1))
  (segment (start 107.58 105.34412) (end 107.58 101.3614) (width 0.3) (layer B.Cu) (net 1) (tstamp 5AE3619F))
  (segment (start 103.836 126.25942) (end 103.836 124.854) (width 0.3) (layer B.Cu) (net 1))
  (segment (start 103.836 124.854) (end 104.31 124.38) (width 0.3) (layer B.Cu) (net 1) (tstamp 5AE33D7C))
  (via (at 104.31 124.38) (size 0.6) (drill 0.4) (layers F.Cu B.Cu) (net 1))
  (segment (start 104.31 124.38) (end 104.37206 124.38) (width 0.3) (layer F.Cu) (net 1) (tstamp 5AE33D8D))
  (segment (start 104.37206 124.38) (end 106.52612 122.22594) (width 0.3) (layer F.Cu) (net 1) (tstamp 5AE33D8E))
  (segment (start 107.82152 114.943) (end 106.52612 116.2384) (width 0.3) (layer F.Cu) (net 1) (tstamp 58AD6E13))
  (segment (start 106.52612 116.2384) (end 106.52612 116.3146) (width 0.3) (layer F.Cu) (net 1))
  (segment (start 106.52612 116.3146) (end 106.52612 122.22594) (width 0.3) (layer F.Cu) (net 1) (tstamp 58AD6D30))
  (segment (start 112.49258 114.943) (end 107.82152 114.943) (width 0.3) (layer F.Cu) (net 1) (tstamp 58AD6E51))
  (segment (start 118.15424 113.90668) (end 117.11792 114.943) (width 0.3) (layer F.Cu) (net 1) (tstamp 58AD6DD0))
  (segment (start 117.11792 114.943) (end 112.49258 114.943) (width 0.3) (layer F.Cu) (net 1) (tstamp 58AD6DED))
  (segment (start 123.50348 113.90668) (end 125.33228 115.73548) (width 0.3) (layer B.Cu) (net 1))
  (segment (start 125.33228 115.73548) (end 125.35514 115.75834) (width 0.3) (layer B.Cu) (net 1) (tstamp 5896318B))
  (via (at 123.50348 113.90668) (size 0.6) (drill 0.4) (layers F.Cu B.Cu) (net 1))
  (segment (start 125.35514 115.75834) (end 125.75468 115.75834) (width 0.3) (layer B.Cu) (net 1) (tstamp 588CB198))
  (segment (start 125.75468 115.75834) (end 127.08488 115.75834) (width 0.3) (layer B.Cu) (net 1) (tstamp 588CB191))
  (segment (start 123.50348 113.90668) (end 118.15424 113.90668) (width 0.3) (layer F.Cu) (net 1))
  (segment (start 123.73602 88.32816) (end 123.73602 89.64602) (width 0.3) (layer B.Cu) (net 1))
  (segment (start 129.832 89.628) (end 130.058 89.628) (width 0.3) (layer F.Cu) (net 1) (tstamp 5AE3379C))
  (segment (start 128.88 90.58) (end 129.832 89.628) (width 0.3) (layer F.Cu) (net 1) (tstamp 5AE3379B))
  (via (at 128.88 90.58) (size 0.6) (drill 0.4) (layers F.Cu B.Cu) (net 1))
  (segment (start 126.99 90.58) (end 128.88 90.58) (width 0.3) (layer B.Cu) (net 1) (tstamp 5AE33790))
  (segment (start 126.57 90.16) (end 126.99 90.58) (width 0.3) (layer B.Cu) (net 1) (tstamp 5AE3378A))
  (segment (start 124.25 90.16) (end 126.57 90.16) (width 0.3) (layer B.Cu) (net 1) (tstamp 5AE33775))
  (segment (start 123.73602 89.64602) (end 124.25 90.16) (width 0.3) (layer B.Cu) (net 1) (tstamp 5AE33770))
  (segment (start 133.549 89.628) (end 130.058 89.628) (width 0.3) (layer F.Cu) (net 1))
  (segment (start 130.058 89.628) (end 129.06498 88.63498) (width 0.3) (layer F.Cu) (net 1) (tstamp 5AE334AA))
  (segment (start 129.06498 88.63498) (end 129.06498 85.90754) (width 0.3) (layer F.Cu) (net 1) (tstamp 5AE334CF))
  (segment (start 129.06498 85.90754) (end 129.06498 85.90754) (width 0.3) (layer F.Cu) (net 1) (tstamp 58875357))
  (segment (start 149.549 90.128) (end 155.549 90.128) (width 0.3) (layer F.Cu) (net 1) (status 30))
  (segment (start 122.272 76.43) (end 115.1102 76.43) (width 0.3) (layer B.Cu) (net 1))
  (segment (start 115.1102 76.43) (end 113.0201 78.5201) (width 0.3) (layer B.Cu) (net 1) (tstamp 5AE33258))
  (segment (start 113.0201 78.5201) (end 112.984 78.5562) (width 0.3) (layer B.Cu) (net 1) (tstamp 5AE37957))
  (segment (start 112.984 79.753) (end 112.984 78.5562) (width 0.3) (layer B.Cu) (net 1) (status 10))
  (segment (start 137.86464 112.55032) (end 136.66576 113.7492) (width 0.3) (layer F.Cu) (net 1))
  (via (at 132.7175 115.19374) (size 0.6) (drill 0.4) (layers F.Cu B.Cu) (net 1))
  (segment (start 134.16204 113.7492) (end 132.7175 115.19374) (width 0.3) (layer F.Cu) (net 1) (tstamp 5894B53E))
  (via (at 137.86464 112.55032) (size 0.6) (drill 0.4) (layers F.Cu B.Cu) (net 1))
  (segment (start 136.66576 113.7492) (end 134.16204 113.7492) (width 0.3) (layer F.Cu) (net 1) (tstamp 58AD71E7))
  (segment (start 138.8806 111.43272) (end 137.86464 112.44868) (width 0.3) (layer B.Cu) (net 1))
  (segment (start 112.494 112.17) (end 112.494 114.943) (width 0.3) (layer F.Cu) (net 1))
  (segment (start 114.94334 83.39548) (end 113.94436 83.39548) (width 0.3) (layer B.Cu) (net 1))
  (segment (start 127.81898 118.2392) (end 127.81898 116.49244) (width 0.3) (layer B.Cu) (net 1))
  (segment (start 127.81898 116.49244) (end 127.08488 115.75834) (width 0.3) (layer B.Cu) (net 1) (tstamp 5898956A))
  (segment (start 147.11024 80.95962) (end 148.739 82.58838) (width 0.3) (layer F.Cu) (net 1))
  (segment (start 148.739 82.58838) (end 148.739 83.02464) (width 0.3) (layer F.Cu) (net 1) (tstamp 58988EC6))
  (segment (start 148.739 89.588) (end 148.739 83.02464) (width 0.3) (layer F.Cu) (net 1) (status 10))
  (segment (start 148.75616 83.03044) (end 148.75616 83.02464) (width 0.3) (layer F.Cu) (net 1) (tstamp 58988EB8))
  (segment (start 148.75616 83.02464) (end 153.89348 83.02464) (width 0.3) (layer F.Cu) (net 1) (tstamp 58988EB9))
  (segment (start 153.89348 83.02464) (end 156.87544 80.04268) (width 0.3) (layer F.Cu) (net 1) (tstamp 58874557))
  (segment (start 148.739 83.02464) (end 148.7448 83.03044) (width 0.3) (layer F.Cu) (net 1) (tstamp 58988EAF))
  (segment (start 148.7448 83.03044) (end 148.75616 83.03044) (width 0.3) (layer F.Cu) (net 1) (tstamp 58988EB7))
  (segment (start 111.29624 107.18512) (end 110.0422 107.18512) (width 0.3) (layer B.Cu) (net 1))
  (segment (start 112.49766 109.64456) (end 112.49766 112.16634) (width 0.3) (layer F.Cu) (net 1) (tstamp 5891EFC0))
  (segment (start 111.88044 109.64456) (end 111.87396 109.63808) (width 0.3) (layer F.Cu) (net 1) (tstamp 5891EF3F))
  (segment (start 112.49766 109.64456) (end 111.88044 109.64456) (width 0.3) (layer F.Cu) (net 1) (tstamp 5891EF3E))
  (segment (start 111.87396 109.63808) (end 109.7316 107.49572) (width 0.3) (layer F.Cu) (net 1) (tstamp 588CB087))
  (via (at 109.7316 107.49572) (size 0.6) (drill 0.4) (layers F.Cu B.Cu) (net 1))
  (segment (start 110.0422 107.18512) (end 109.7316 107.49572) (width 0.3) (layer B.Cu) (net 1) (tstamp 5896323E))
  (segment (start 105.95208 99.73348) (end 107.58 101.3614) (width 0.3) (layer B.Cu) (net 1))
  (segment (start 107.58 101.3614) (end 108.00698 101.78838) (width 0.3) (layer B.Cu) (net 1) (tstamp 5AE361CB))
  (segment (start 108.00698 101.78838) (end 109.6797 101.78838) (width 0.3) (layer B.Cu) (net 1) (tstamp 58963233) (status 20))
  (segment (start 111.05748 82.90852) (end 111.54444 83.39548) (width 0.3) (layer B.Cu) (net 1))
  (segment (start 109.85242 82.95352) (end 111.00668 82.95932) (width 0.3) (layer F.Cu) (net 1) (tstamp 588751D7))
  (segment (start 111.05748 82.90852) (end 111.00668 82.95932) (width 0.3) (layer F.Cu) (net 1))
  (via (at 111.05748 82.90852) (size 0.6) (drill 0.4) (layers F.Cu B.Cu) (net 1))
  (segment (start 111.54444 83.39548) (end 113.94436 83.39548) (width 0.3) (layer B.Cu) (net 1) (tstamp 58963221))
  (segment (start 138.8806 109.97238) (end 138.8806 111.43272) (width 0.3) (layer B.Cu) (net 1))
  (segment (start 138.8806 111.43272) (end 138.8806 111.36156) (width 0.3) (layer B.Cu) (net 1) (tstamp 58AD71B0))
  (segment (start 139.2845 111.76546) (end 141.70766 111.76546) (width 0.3) (layer B.Cu) (net 1) (tstamp 5894C051))
  (segment (start 138.8806 111.36156) (end 139.2845 111.76546) (width 0.3) (layer B.Cu) (net 1) (tstamp 589631BC))
  (segment (start 143.9606 117.17308) (end 143.9606 122.0746) (width 0.3) (layer B.Cu) (net 1) (tstamp 5894C090))
  (segment (start 143.00306 116.21554) (end 143.9606 117.17308) (width 0.3) (layer B.Cu) (net 1) (tstamp 5894C08F))
  (via (at 143.00306 116.21554) (size 0.6) (drill 0.4) (layers F.Cu B.Cu) (net 1))
  (segment (start 143.00306 113.06086) (end 143.00306 115.13) (width 0.3) (layer F.Cu) (net 1) (tstamp 5894C06F))
  (segment (start 143.00306 115.13) (end 143.00306 116.21554) (width 0.3) (layer F.Cu) (net 1) (tstamp 5EBBB215))
  (segment (start 142.57634 112.63414) (end 143.00306 113.06086) (width 0.3) (layer F.Cu) (net 1) (tstamp 5894C06E))
  (via (at 142.57634 112.63414) (size 0.6) (drill 0.4) (layers F.Cu B.Cu) (net 1))
  (segment (start 141.70766 111.76546) (end 142.57634 112.63414) (width 0.3) (layer B.Cu) (net 1) (tstamp 5894C05F))
  (segment (start 107.29828 95.5501) (end 110.0201 95.5501) (width 0.3) (layer B.Cu) (net 1) (tstamp 58962F27))
  (segment (start 105.95208 96.8963) (end 107.29828 95.5501) (width 0.3) (layer B.Cu) (net 1) (tstamp 58962F25))
  (segment (start 105.95208 99.68814) (end 105.95208 99.73348) (width 0.3) (layer B.Cu) (net 1) (tstamp 58962F24))
  (segment (start 105.95208 99.73348) (end 105.95208 96.8963) (width 0.3) (layer B.Cu) (net 1) (tstamp 58963231))
  (segment (start 110.0201 95.5501) (end 110.0201 96.446) (width 0.3) (layer B.Cu) (net 1) (tstamp 58962F2B))
  (segment (start 101.13528 78.87244) (end 101.13528 80.14404) (width 0.3) (layer B.Cu) (net 1))
  (via (at 105.32978 84.33854) (size 0.6) (drill 0.4) (layers F.Cu B.Cu) (net 1))
  (segment (start 101.13528 80.14404) (end 105.32978 84.33854) (width 0.3) (layer B.Cu) (net 1))
  (segment (start 106.21878 83.32944) (end 105.32978 84.21844) (width 0.3) (layer F.Cu) (net 1))
  (segment (start 128.2725 82.39548) (end 128.54686 82.12112) (width 0.3) (layer B.Cu) (net 1))
  (segment (start 132.71746 113.76118) (end 132.7175 113.76122) (width 0.3) (layer B.Cu) (net 1))
  (segment (start 132.7175 113.76122) (end 132.7175 115.19374) (width 0.3) (layer B.Cu) (net 1) (tstamp 5894B53A))
  (segment (start 128.31492 113.76372) (end 128.31492 114.5283) (width 0.3) (layer B.Cu) (net 1))
  (segment (start 128.31492 114.5283) (end 127.08488 115.75834) (width 0.3) (layer B.Cu) (net 1) (tstamp 5894925F))
  (segment (start 128.2725 82.39548) (end 126.73758 82.39548) (width 0.3) (layer B.Cu) (net 1))
  (segment (start 126.73758 82.39548) (end 126.2913 82.84176) (width 0.3) (layer B.Cu) (net 1) (tstamp 58866061))
  (segment (start 126.2913 82.84176) (end 126.2913 85.6256) (width 0.3) (layer B.Cu) (net 1) (tstamp 58866064))
  (segment (start 126.2913 85.6256) (end 125.74266 86.17424) (width 0.3) (layer B.Cu) (net 1) (tstamp 58866067))
  (segment (start 125.74266 86.17424) (end 123.99514 86.17424) (width 0.3) (layer B.Cu) (net 1) (tstamp 5886606A))
  (segment (start 123.99514 86.17424) (end 123.8529 86.17424) (width 0.3) (layer B.Cu) (net 1) (tstamp 5886606E))
  (segment (start 138.8806 128.7615) (end 140.41148 128.7615) (width 0.3) (layer B.Cu) (net 1) (status 10))
  (segment (start 140.41148 128.7615) (end 143.9606 125.21238) (width 0.3) (layer B.Cu) (net 1) (tstamp 588A03BB))
  (segment (start 112.8812 96.38068) (end 110.0201 96.38068) (width 0.3) (layer B.Cu) (net 1) (tstamp 588CAB83))
  (segment (start 110.0201 96.38068) (end 110.0201 96.54256) (width 0.3) (layer B.Cu) (net 1) (tstamp 588CAB87))
  (segment (start 110.02184 96.5443) (end 110.0201 96.54256) (width 0.3) (layer B.Cu) (net 1) (tstamp 58866375))
  (segment (start 114.79018 105.96592) (end 114.79018 104.1119) (width 0.3) (layer B.Cu) (net 1) (tstamp 5889FC21))
  (segment (start 113.57098 107.18512) (end 114.79018 105.96592) (width 0.3) (layer B.Cu) (net 1) (tstamp 5889FC1D))
  (segment (start 111.29624 107.18512) (end 113.57098 107.18512) (width 0.3) (layer B.Cu) (net 1) (tstamp 5896323C))
  (segment (start 114.79018 104.1119) (end 115.0137 103.88838) (width 0.3) (layer B.Cu) (net 1) (tstamp 5889FC27))
  (segment (start 149.0406 124.21162) (end 146.90358 122.0746) (width 0.3) (layer B.Cu) (net 1))
  (segment (start 146.90358 122.0746) (end 143.9606 122.0746) (width 0.3) (layer B.Cu) (net 1) (tstamp 58893B92))
  (segment (start 143.9606 122.36162) (end 143.9606 125.21238) (width 0.3) (layer B.Cu) (net 1) (tstamp 58865616) (status 20))
  (segment (start 143.9606 122.0746) (end 143.9606 122.36162) (width 0.3) (layer B.Cu) (net 1) (tstamp 58893B96))
  (segment (start 112.984 79.753) (end 112.77052 79.96648) (width 0.3) (layer F.Cu) (net 1) (status 30))
  (segment (start 112.77052 79.96648) (end 110.55346 79.96648) (width 0.3) (layer F.Cu) (net 1) (tstamp 588751CA) (status 10))
  (segment (start 110.55346 79.96648) (end 109.85242 80.66752) (width 0.3) (layer F.Cu) (net 1) (tstamp 588751CE))
  (segment (start 109.85242 80.66752) (end 109.85242 82.95352) (width 0.3) (layer F.Cu) (net 1) (tstamp 588663F4))
  (segment (start 109.85242 82.95352) (end 109.85242 83.32944) (width 0.3) (layer F.Cu) (net 1) (tstamp 588751DA))
  (segment (start 110.0201 93.56056) (end 110.0201 95.5501) (width 0.3) (layer B.Cu) (net 1))
  (segment (start 110.0201 96.446) (end 110.0201 96.54256) (width 0.3) (layer B.Cu) (net 1) (tstamp 58874D30))
  (segment (start 110.0201 96.54256) (end 110.02184 96.5443) (width 0.3) (layer B.Cu) (net 1) (tstamp 58874CD9))
  (segment (start 111.92506 85.07696) (end 112.8039 85.9558) (width 0.3) (layer B.Cu) (net 1))
  (segment (start 110.0201 92.27536) (end 109.16154 91.4168) (width 0.3) (layer B.Cu) (net 1) (tstamp 5886622E))
  (via (at 109.16154 91.4168) (size 0.6) (drill 0.4) (layers F.Cu B.Cu) (net 1))
  (segment (start 109.16154 91.4168) (end 109.16154 85.97104) (width 0.3) (layer F.Cu) (net 1) (tstamp 58866236))
  (segment (start 109.16154 85.97104) (end 110.05562 85.07696) (width 0.3) (layer F.Cu) (net 1) (tstamp 58866237))
  (segment (start 110.05562 85.07696) (end 111.92506 85.07696) (width 0.3) (layer F.Cu) (net 1) (tstamp 58866238))
  (via (at 111.92506 85.07696) (size 0.6) (drill 0.4) (layers F.Cu B.Cu) (net 1))
  (segment (start 110.0201 93.56056) (end 110.0201 92.27536) (width 0.3) (layer B.Cu) (net 1))
  (segment (start 112.8039 85.9558) (end 113.47446 85.9558) (width 0.3) (layer B.Cu) (net 1) (tstamp 58874570))
  (segment (start 113.47446 85.9558) (end 113.47446 85.28524) (width 0.3) (layer B.Cu) (net 1))
  (segment (start 113.94436 84.81534) (end 113.94436 83.39548) (width 0.3) (layer B.Cu) (net 1) (tstamp 588661E7))
  (segment (start 113.47446 85.28524) (end 113.94436 84.81534) (width 0.3) (layer B.Cu) (net 1) (tstamp 588661E3))
  (segment (start 110.02184 97.68806) (end 110.02184 96.5443) (width 0.3) (layer B.Cu) (net 1) (status 10))
  (segment (start 110.0201 93.56056) (end 110.0201 94.4496) (width 0.3) (layer B.Cu) (net 1))
  (segment (start 113.38302 86.53492) (end 113.38302 86.59588) (width 0.3) (layer B.Cu) (net 1) (tstamp 58866242))
  (segment (start 120.00226 85.9558) (end 113.47446 85.9558) (width 0.3) (layer B.Cu) (net 1) (tstamp 588660D6))
  (segment (start 113.38302 86.04724) (end 113.38302 86.62128) (width 0.3) (layer B.Cu) (net 1) (tstamp 588660DC))
  (segment (start 113.47446 85.9558) (end 113.38302 86.04724) (width 0.3) (layer B.Cu) (net 1) (tstamp 588660DB))
  (segment (start 113.38302 86.62128) (end 113.38302 88.13512) (width 0.3) (layer B.Cu) (net 1) (tstamp 58866245) (status 20))
  (segment (start 147.11024 80.95962) (end 147.0685 80.95962) (width 0.3) (layer F.Cu) (net 1) (tstamp 58988EC4))
  (segment (start 114.1835 97.68298) (end 112.8812 96.38068) (width 0.3) (layer B.Cu) (net 1) (tstamp 588CAB74))
  (segment (start 109.85242 83.32944) (end 106.21878 83.32944) (width 0.3) (layer F.Cu) (net 1) (tstamp 588663FA))
  (segment (start 106.21878 83.32944) (end 106.2899 83.32944) (width 0.3) (layer F.Cu) (net 1) (tstamp 58962EEB))
  (segment (start 122.37462 88.32816) (end 120.00226 85.9558) (width 0.3) (layer B.Cu) (net 1) (tstamp 588660CF))
  (segment (start 106.2899 83.32944) (end 106.2761 83.32944) (width 0.3) (layer F.Cu) (net 1) (tstamp 588A0697))
  (segment (start 112.494 112.17) (end 112.49766 112.17366) (width 0.3) (layer F.Cu) (net 1))
  (segment (start 112.494 112.17) (end 112.49766 112.16634) (width 0.3) (layer F.Cu) (net 1))
  (segment (start 127.08488 115.75834) (end 127.16362 115.6796) (width 0.3) (layer F.Cu) (net 1))
  (segment (start 127.16362 115.6796) (end 128.74604 115.6796) (width 0.3) (layer F.Cu) (net 1) (tstamp 588CB1B6))
  (via (at 127.08488 115.75834) (size 0.6) (drill 0.4) (layers F.Cu B.Cu) (net 1))
  (segment (start 129.2573 115.16834) (end 130.61946 115.16834) (width 0.3) (layer F.Cu) (net 1) (tstamp 588CB1D7))
  (segment (start 128.74604 115.6796) (end 129.2573 115.16834) (width 0.3) (layer F.Cu) (net 1) (tstamp 588CB1C5))
  (via (at 130.61946 115.16834) (size 0.6) (drill 0.4) (layers F.Cu B.Cu) (net 1))
  (segment (start 130.61946 115.16834) (end 130.64486 115.19374) (width 0.3) (layer B.Cu) (net 1) (tstamp 58865E36))
  (segment (start 130.64486 115.19374) (end 132.7175 115.19374) (width 0.3) (layer B.Cu) (net 1) (tstamp 58865E37))
  (segment (start 132.7175 115.19374) (end 132.71746 115.1937) (width 0.3) (layer B.Cu) (net 1) (tstamp 58865DC8))
  (segment (start 123.8529 88.21128) (end 123.73602 88.32816) (width 0.3) (layer B.Cu) (net 1) (tstamp 58866077))
  (segment (start 123.8529 86.17424) (end 123.8529 88.21128) (width 0.3) (layer B.Cu) (net 1) (tstamp 58866074))
  (segment (start 123.73602 88.32816) (end 122.37462 88.32816) (width 0.3) (layer B.Cu) (net 1))
  (segment (start 116.25826 97.68298) (end 114.1835 97.68298) (width 0.3) (layer B.Cu) (net 1) (status 10))
  (segment (start 129.06498 82.05944) (end 132.36444 78.75998) (width 0.3) (layer F.Cu) (net 1) (tstamp 588659FE))
  (segment (start 132.36444 78.75998) (end 134.31262 78.75998) (width 0.3) (layer F.Cu) (net 1) (tstamp 58865A05))
  (segment (start 129.06498 85.90754) (end 129.06498 82.05944) (width 0.3) (layer F.Cu) (net 1) (tstamp 588659F9))
  (segment (start 136.51226 80.95962) (end 147.11024 80.95962) (width 0.3) (layer F.Cu) (net 1) (tstamp 58865A10))
  (segment (start 134.31262 78.75998) (end 136.51226 80.95962) (width 0.3) (layer F.Cu) (net 1) (tstamp 58865A0A))
  (segment (start 149.0406 124.21162) (end 149.0406 122.92) (width 0.3) (layer B.Cu) (net 1))
  (segment (start 149.0406 122.92) (end 149.0406 121.40238) (width 0.3) (layer B.Cu) (net 1) (tstamp 5EBBB203))
  (segment (start 143.00306 115.13) (end 144.8 115.13) (width 0.3) (layer F.Cu) (net 1))
  (segment (start 144.8 115.13) (end 147.4 112.53) (width 0.3) (layer F.Cu) (net 1) (tstamp 5EBBB217))
  (segment (start 147.4 112.53) (end 151.75 112.53) (width 0.2) (layer F.Cu) (net 1) (tstamp 5EBBB219))
  (segment (start 151.75 112.53) (end 153.13 111.15) (width 0.3) (layer F.Cu) (net 1) (tstamp 5EBBB21B))
  (segment (start 153.13 111.15) (end 153.13 110.68) (width 0.3) (layer F.Cu) (net 1) (tstamp 5EBBB21D))
  (segment (start 153.13 110.68) (end 155.53 108.28) (width 0.3) (layer F.Cu) (net 1) (tstamp 5EBBB21F) (status 800000))
  (segment (start 126.91648 99.84448) (end 126.61676 99.84448) (width 0.3) (layer B.Cu) (net 2) (tstamp 5AE37150))
  (segment (start 127.9815 100.9095) (end 126.91648 99.84448) (width 0.3) (layer B.Cu) (net 2))
  (segment (start 125.77424 99.84448) (end 126.61676 99.84448) (width 0.3) (layer B.Cu) (net 2))
  (via (at 127.9815 100.9095) (size 0.6) (drill 0.4) (layers F.Cu B.Cu) (net 2))
  (segment (start 133.41346 106.4663) (end 135.08224 108.13508) (width 0.3) (layer B.Cu) (net 2))
  (segment (start 135.08224 108.78278) (end 135.08224 111.6283) (width 0.2) (layer B.Cu) (net 2) (tstamp 5889393B))
  (segment (start 135.08224 108.13508) (end 135.08224 108.78278) (width 0.3) (layer B.Cu) (net 2) (tstamp 58893B03))
  (via (at 133.41346 106.4663) (size 0.6) (drill 0.4) (layers F.Cu B.Cu) (net 2))
  (segment (start 132.6043 105.65714) (end 133.41346 106.4663) (width 0.3) (layer F.Cu) (net 2) (tstamp 58A1998A))
  (segment (start 132.6043 103.5003) (end 132.6043 105.65714) (width 0.3) (layer F.Cu) (net 2) (tstamp 58A1996D))
  (segment (start 130.4199 101.3159) (end 132.6043 103.5003) (width 0.3) (layer F.Cu) (net 2) (tstamp 58A19962))
  (segment (start 128.3879 101.3159) (end 130.4199 101.3159) (width 0.3) (layer F.Cu) (net 2) (tstamp 58A19958))
  (segment (start 127.9815 100.9095) (end 128.3879 101.3159) (width 0.3) (layer F.Cu) (net 2))
  (segment (start 115.404 79.753) (end 115.404 87.564) (width 0.3) (layer F.Cu) (net 2))
  (segment (start 121.65 97.69) (end 123.36324 97.69) (width 0.3) (layer B.Cu) (net 2) (tstamp 5AE365B3))
  (via (at 121.65 97.69) (size 0.6) (drill 0.4) (layers F.Cu B.Cu) (net 2))
  (segment (start 121.87 97.47) (end 121.65 97.69) (width 0.3) (layer F.Cu) (net 2) (tstamp 5AE3656A))
  (segment (start 121.87 92.57) (end 121.87 97.47) (width 0.3) (layer F.Cu) (net 2) (tstamp 5AE36569))
  (via (at 121.87 92.57) (size 0.6) (drill 0.4) (layers F.Cu B.Cu) (net 2))
  (segment (start 121.24 93.2) (end 121.87 92.57) (width 0.3) (layer B.Cu) (net 2) (tstamp 5AE36560))
  (segment (start 116.73 93.2) (end 121.24 93.2) (width 0.3) (layer B.Cu) (net 2) (tstamp 5AE36556))
  (segment (start 115.32 91.79) (end 116.73 93.2) (width 0.3) (layer B.Cu) (net 2) (tstamp 5AE3650A))
  (segment (start 115.32 91.51) (end 115.32 91.79) (width 0.3) (layer B.Cu) (net 2) (tstamp 5AE364E5))
  (segment (start 115.32 88.92) (end 115.32 91.51) (width 0.3) (layer B.Cu) (net 2) (tstamp 5AE364D4))
  (segment (start 116.04 88.2) (end 115.32 88.92) (width 0.3) (layer B.Cu) (net 2) (tstamp 5AE364D3))
  (via (at 116.04 88.2) (size 0.6) (drill 0.4) (layers F.Cu B.Cu) (net 2))
  (segment (start 115.404 87.564) (end 116.04 88.2) (width 0.3) (layer F.Cu) (net 2) (tstamp 5AE364C4))
  (segment (start 123.36324 97.69) (end 123.37026 97.68298) (width 0.3) (layer B.Cu) (net 2) (tstamp 5AE365B4))
  (segment (start 136.83848 114.05184) (end 136.83848 112.74844) (width 0.3) (layer B.Cu) (net 2))
  (segment (start 136.83848 112.74844) (end 135.71834 111.6283) (width 0.3) (layer B.Cu) (net 2) (tstamp 58AD76B4))
  (segment (start 135.71834 111.6283) (end 135.08224 111.6283) (width 0.3) (layer B.Cu) (net 2) (tstamp 58AD76C0))
  (segment (start 135.08224 111.6283) (end 135.08224 111.648278) (width 0.2) (layer B.Cu) (net 2) (tstamp 58AD76C8))
  (segment (start 139.41298 120.0147) (end 140.35274 120.95446) (width 0.3) (layer B.Cu) (net 2) (tstamp 588655A5))
  (segment (start 139.41298 118.32302) (end 139.41298 120.0147) (width 0.3) (layer B.Cu) (net 2) (status 10))
  (segment (start 139.41298 118.32302) (end 139.42314 118.31286) (width 0.3) (layer B.Cu) (net 2) (status 30))
  (segment (start 139.42314 118.31286) (end 141.84372 118.31286) (width 0.3) (layer B.Cu) (net 2) (tstamp 5886558A) (status 10))
  (via (at 141.84372 118.31286) (size 0.6) (drill 0.4) (layers F.Cu B.Cu) (net 2))
  (segment (start 139.40786 118.3179) (end 139.41298 118.32302) (width 0.3) (layer B.Cu) (net 2) (tstamp 58865544) (status 30))
  (segment (start 140.35274 120.95446) (end 140.35274 123.74024) (width 0.3) (layer B.Cu) (net 2) (tstamp 588655AB))
  (segment (start 141.84372 118.31286) (end 145.76294 118.31286) (width 0.3) (layer F.Cu) (net 2) (tstamp 58865594))
  (segment (start 145.76294 118.31286) (end 146.31246 118.86238) (width 0.3) (layer F.Cu) (net 2) (tstamp 58865595))
  (segment (start 137.734 115.28518) (end 137.73146 115.28518) (width 0.3) (layer B.Cu) (net 2))
  (segment (start 136.88818 114.10154) (end 136.83848 114.05184) (width 0.3) (layer B.Cu) (net 2) (tstamp 58893991))
  (segment (start 136.83848 114.05184) (end 137.734 114.94736) (width 0.3) (layer B.Cu) (net 2) (tstamp 58AD76B2))
  (segment (start 137.734 114.94736) (end 137.734 115.28518) (width 0.3) (layer B.Cu) (net 2) (tstamp 58893992))
  (segment (start 139.41298 116.9667) (end 139.41298 118.32302) (width 0.3) (layer B.Cu) (net 2) (tstamp 588939C2) (status 20))
  (segment (start 137.73146 115.28518) (end 139.41298 116.9667) (width 0.3) (layer B.Cu) (net 2) (tstamp 588939C1))
  (segment (start 136.3406 128.7615) (end 136.3406 126.92672) (width 0.3) (layer B.Cu) (net 2) (status 10))
  (segment (start 136.36 126.97) (end 136.36 126.92672) (width 0.3) (layer B.Cu) (net 2) (tstamp 58932C04))
  (segment (start 136.36 126.94612) (end 136.36 126.97) (width 0.3) (layer B.Cu) (net 2) (tstamp 58932C03))
  (segment (start 136.3406 126.92672) (end 136.36 126.94612) (width 0.3) (layer B.Cu) (net 2) (tstamp 58932C02))
  (segment (start 136.36 126.92672) (end 138.8781 126.92672) (width 0.3) (layer B.Cu) (net 2) (tstamp 58932C05))
  (segment (start 138.8806 125.21238) (end 138.8806 126.92422) (width 0.3) (layer B.Cu) (net 2))
  (segment (start 138.8806 126.92422) (end 138.8781 126.92672) (width 0.3) (layer B.Cu) (net 2) (tstamp 588A03D7))
  (segment (start 140.35274 123.74024) (end 138.8806 125.21238) (width 0.3) (layer B.Cu) (net 2) (tstamp 588655B2) (status 20))
  (segment (start 146.31246 118.86238) (end 149.0406 118.86238) (width 0.3) (layer F.Cu) (net 2) (tstamp 58865599))
  (segment (start 123.37026 97.68298) (end 123.37026 99.84448) (width 0.3) (layer B.Cu) (net 2) (status 10))
  (segment (start 123.37026 99.84448) (end 125.77424 99.84448) (width 0.3) (layer B.Cu) (net 2) (tstamp 58893931))
  (segment (start 125.77424 99.84448) (end 125.73754 99.84448) (width 0.3) (layer B.Cu) (net 2) (tstamp 588A073A))
  (segment (start 108.02184 97.68806) (end 108.02184 97.89184) (width 0.3) (layer B.Cu) (net 3))
  (segment (start 108.02184 97.89184) (end 109.84 99.71) (width 0.3) (layer B.Cu) (net 3) (tstamp 5AE3624F))
  (segment (start 109.76342 99.71) (end 108.88722 100.5862) (width 0.3) (layer F.Cu) (net 3) (tstamp 5AE36276))
  (segment (start 111.44 99.71) (end 109.76342 99.71) (width 0.3) (layer F.Cu) (net 3) (tstamp 5AE36275))
  (via (at 111.44 99.71) (size 0.6) (drill 0.4) (layers F.Cu B.Cu) (net 3))
  (segment (start 109.84 99.71) (end 111.44 99.71) (width 0.3) (layer B.Cu) (net 3) (tstamp 5AE36265))
  (segment (start 112.96392 105.85924) (end 113.90118 104.92198) (width 0.3) (layer B.Cu) (net 3) (tstamp 58874717))
  (segment (start 113.90118 104.92198) (end 113.90118 104.0509) (width 0.3) (layer B.Cu) (net 3) (tstamp 58874718))
  (via (at 112.96392 105.85924) (size 0.6) (drill 0.4) (layers F.Cu B.Cu) (net 3))
  (segment (start 112.90804 105.80336) (end 112.96392 105.85924) (width 0.3) (layer F.Cu) (net 3) (tstamp 588748B7))
  (segment (start 109.67208 105.80336) (end 112.90804 105.80336) (width 0.3) (layer F.Cu) (net 3))
  (segment (start 106.278977 87.83802) (end 106.7079 88.27736) (width 0.3) (layer F.Cu) (net 3) (tstamp 58946FA0))
  (segment (start 108.88722 105.0185) (end 109.67208 105.80336) (width 0.3) (layer F.Cu) (net 3) (tstamp 588748D6))
  (segment (start 108.88722 104.293529) (end 108.88722 105.0185) (width 0.3) (layer F.Cu) (net 3))
  (segment (start 108.88722 100.5862) (end 108.88722 104.293529) (width 0.3) (layer F.Cu) (net 3) (tstamp 5887322F))
  (segment (start 106.7079 98.40688) (end 108.88722 100.5862) (width 0.3) (layer F.Cu) (net 3) (tstamp 58873221))
  (segment (start 106.7079 88.27736) (end 106.7079 98.40688) (width 0.3) (layer F.Cu) (net 3) (tstamp 58873219))
  (segment (start 114.0637 103.88838) (end 113.98838 103.88838) (width 0.3) (layer B.Cu) (net 3))
  (segment (start 144.28736 76.75918) (end 142.4214 76.75918) (width 0.3) (layer F.Cu) (net 3))
  (segment (start 103.14084 74.86688) (end 140.5291 74.86688) (width 0.3) (layer F.Cu) (net 3) (tstamp 5894BAEF))
  (segment (start 103.14084 74.86688) (end 101.13528 76.87244) (width 0.3) (layer F.Cu) (net 3))
  (segment (start 142.4214 76.75918) (end 140.5291 74.86688) (width 0.3) (layer F.Cu) (net 3) (tstamp 589633C0))
  (segment (start 106.20608 87.77008) (end 98.84008 87.77008) (width 0.3) (layer B.Cu) (net 3) (tstamp 589473FC))
  (segment (start 106.22132 87.78532) (end 106.20608 87.77008) (width 0.3) (layer B.Cu) (net 3))
  (via (at 106.22132 87.78532) (size 0.6) (drill 0.4) (layers F.Cu B.Cu) (net 3))
  (segment (start 106.27402 87.83802) (end 106.22132 87.78532) (width 0.3) (layer F.Cu) (net 3) (tstamp 58946F9D))
  (segment (start 101.13424 76.87348) (end 98.81468 76.87348) (width 0.3) (layer F.Cu) (net 3) (tstamp 58946F95))
  (segment (start 98.84008 87.77008) (end 98.84516 87.77516) (width 0.3) (layer B.Cu) (net 3) (tstamp 58946F9A))
  (via (at 98.84008 87.77008) (size 0.6) (drill 0.4) (layers F.Cu B.Cu) (net 3))
  (segment (start 98.89596 87.78024) (end 98.84008 87.77008) (width 0.3) (layer F.Cu) (net 3) (tstamp 58946F98))
  (segment (start 98.81468 87.69896) (end 98.89596 87.78024) (width 0.3) (layer F.Cu) (net 3) (tstamp 58946F97))
  (segment (start 98.81468 76.87348) (end 98.81468 87.69896) (width 0.3) (layer F.Cu) (net 3) (tstamp 58946F96))
  (segment (start 101.13528 76.87244) (end 101.13424 76.87348) (width 0.3) (layer F.Cu) (net 3))
  (segment (start 113.90118 104.0509) (end 114.0637 103.88838) (width 0.3) (layer B.Cu) (net 3) (tstamp 5887472B))
  (segment (start 108.02184 97.68806) (end 108.02184 98.11262) (width 0.3) (layer B.Cu) (net 3))
  (segment (start 108.02184 97.68806) (end 108.02184 97.71778) (width 0.3) (layer B.Cu) (net 3) (status 30))
  (segment (start 107.53212 93.56056) (end 104.1933 96.89938) (width 0.3) (layer B.Cu) (net 4) (tstamp 5889FBD2))
  (segment (start 108.1201 93.56056) (end 107.53212 93.56056) (width 0.3) (layer B.Cu) (net 4))
  (segment (start 101.02448 112.14138) (end 101.02448 98.87496) (width 0.3) (layer F.Cu) (net 4))
  (segment (start 101.02448 98.87496) (end 101.79736 98.10208) (width 0.3) (layer F.Cu) (net 4) (tstamp 5894734C))
  (segment (start 104.1933 98.10208) (end 101.79736 98.10208) (width 0.3) (layer F.Cu) (net 4))
  (via (at 104.1933 98.10208) (size 0.6) (drill 0.4) (layers F.Cu B.Cu) (net 4))
  (segment (start 104.1933 96.89938) (end 104.1933 98.10208) (width 0.3) (layer B.Cu) (net 4) (tstamp 5889FBD7))
  (segment (start 113.858 124.50538) (end 113.857 124.50438) (width 0.3) (layer F.Cu) (net 5))
  (segment (start 118.18362 114.74416) (end 118.69162 115.25216) (width 0.3) (layer B.Cu) (net 5) (tstamp 58893DB3))
  (segment (start 115.97382 117.9852) (end 115.97382 122.38956) (width 0.3) (layer F.Cu) (net 5) (tstamp 58893DBA))
  (segment (start 115.97382 122.38956) (end 113.858 124.50538) (width 0.3) (layer F.Cu) (net 5) (tstamp 58893D9A))
  (segment (start 118.70686 115.25216) (end 115.97382 117.9852) (width 0.3) (layer F.Cu) (net 5) (tstamp 58893DB6))
  (via (at 118.69162 115.25216) (size 0.6) (drill 0.4) (layers F.Cu B.Cu) (net 5))
  (segment (start 118.69162 115.25216) (end 118.70686 115.25216) (width 0.3) (layer F.Cu) (net 5))
  (segment (start 115.61678 105.17996) (end 115.61678 106.64482) (width 0.3) (layer B.Cu) (net 5))
  (via (at 118.18362 112.69184) (size 0.6) (drill 0.4) (layers F.Cu B.Cu) (net 5))
  (segment (start 118.18362 112.0162) (end 118.18362 112.69184) (width 0.3) (layer F.Cu) (net 5) (tstamp 58893D46))
  (segment (start 116.99998 110.83256) (end 118.18362 112.0162) (width 0.3) (layer F.Cu) (net 5) (tstamp 58893D45))
  (via (at 115.79966 106.8277) (size 0.6) (drill 0.4) (layers F.Cu B.Cu) (net 5))
  (segment (start 116.99998 108.03348) (end 116.99998 110.83256) (width 0.3) (layer F.Cu) (net 5) (tstamp 58893D44))
  (segment (start 115.79966 106.8277) (end 116.99998 108.03348) (width 0.3) (layer F.Cu) (net 5))
  (segment (start 115.61678 106.64482) (end 115.79966 106.8277) (width 0.3) (layer B.Cu) (net 5) (tstamp 589630E6))
  (segment (start 118.18362 114.74416) (end 118.18362 112.69184) (width 0.3) (layer B.Cu) (net 5))
  (segment (start 113.857 124.50438) (end 111.22176 124.50438) (width 0.3) (layer F.Cu) (net 5) (tstamp 5AE35D5A))
  (segment (start 111.22176 121.27) (end 111.22176 124.50438) (width 0.3) (layer F.Cu) (net 5))
  (segment (start 111.22176 127.34256) (end 111.22176 124.50438) (width 0.3) (layer F.Cu) (net 5))
  (segment (start 111.22176 124.50438) (end 111.22076 124.50538) (width 0.3) (layer F.Cu) (net 5) (tstamp 58AD6EF1))
  (segment (start 115.9637 104.83304) (end 115.9637 103.88838) (width 0.3) (layer B.Cu) (net 5))
  (segment (start 115.9637 104.83304) (end 115.61678 105.17996) (width 0.3) (layer B.Cu) (net 5) (tstamp 58893D00))
  (segment (start 115.61678 105.17996) (end 115.6233 105.17344) (width 0.3) (layer B.Cu) (net 5) (tstamp 589630E4))
  (segment (start 111.22176 121.27) (end 111.2175 121.27426) (width 0.3) (layer B.Cu) (net 5))
  (segment (start 129.29358 100.18996) (end 129.27834 100.18996) (width 0.3) (layer B.Cu) (net 6))
  (segment (start 127.86864 95.3411) (end 128.18106 95.65352) (width 0.3) (layer B.Cu) (net 6) (tstamp 5886541D))
  (segment (start 128.18106 95.65352) (end 128.18106 99.09268) (width 0.3) (layer B.Cu) (net 6) (tstamp 58865421))
  (via (at 129.29358 100.18996) (size 0.6) (drill 0.4) (layers F.Cu B.Cu) (net 6))
  (segment (start 136.3406 109.97238) (end 136.3406 107.61036) (width 0.3) (layer B.Cu) (net 6) (tstamp 58893B08))
  (via (at 134.5336 105.80336) (size 0.6) (drill 0.4) (layers F.Cu B.Cu) (net 6))
  (segment (start 134.5336 105.80336) (end 136.3406 107.61036) (width 0.3) (layer B.Cu) (net 6))
  (segment (start 133.51506 104.78482) (end 134.5336 105.80336) (width 0.3) (layer F.Cu) (net 6) (tstamp 58893B29))
  (segment (start 133.51506 102.654405) (end 133.51506 104.78482) (width 0.3) (layer F.Cu) (net 6) (tstamp 58893B28))
  (segment (start 131.059544 100.18996) (end 133.51506 102.654405) (width 0.3) (layer F.Cu) (net 6) (tstamp 58893B27))
  (segment (start 129.29358 100.18996) (end 131.059544 100.18996) (width 0.3) (layer F.Cu) (net 6))
  (segment (start 114.66102 95.3411) (end 127.86864 95.3411) (width 0.3) (layer B.Cu) (net 6) (tstamp 58962E68))
  (segment (start 113.38302 94.0631) (end 114.66102 95.3411) (width 0.3) (layer B.Cu) (net 6) (tstamp 58962E67))
  (segment (start 113.38302 94.0631) (end 113.38302 91.94512) (width 0.3) (layer B.Cu) (net 6))
  (segment (start 129.27834 100.18996) (end 128.18106 99.09268) (width 0.3) (layer B.Cu) (net 6) (tstamp 5AE37141))
  (segment (start 131.2606 128.7615) (end 131.2606 130.00008) (width 0.3) (layer B.Cu) (net 6))
  (segment (start 145.21794 123.93714) (end 145.23064 123.94984) (width 0.2) (layer B.Cu) (net 6) (tstamp 58AD7A22))
  (segment (start 145.23064 123.94984) (end 145.23064 127.26962) (width 0.2) (layer B.Cu) (net 6) (tstamp 58AD7A33))
  (segment (start 138.13622 111.768) (end 143.37098 111.768) (width 0.3) (layer F.Cu) (net 6) (tstamp 58AD7201))
  (segment (start 138.13622 111.768) (end 136.3406 109.97238) (width 0.3) (layer F.Cu) (net 6))
  (segment (start 145.22446 113.62148) (end 143.37098 111.768) (width 0.3) (layer F.Cu) (net 6))
  (via (at 145.22446 113.62148) (size 0.6) (drill 0.4) (layers F.Cu B.Cu) (net 6))
  (segment (start 145.22048 121.00344) (end 145.22446 113.62148) (width 0.3) (layer B.Cu) (net 6) (tstamp 58893B6C))
  (segment (start 145.2154 121.00852) (end 145.22048 121.00344) (width 0.3) (layer B.Cu) (net 6) (tstamp 58893B6B))
  (via (at 145.2154 121.00852) (size 0.6) (drill 0.4) (layers F.Cu B.Cu) (net 6))
  (segment (start 145.21794 123.02782) (end 145.2154 121.00852) (width 0.3) (layer F.Cu) (net 6) (tstamp 58893B68))
  (via (at 145.21794 123.02782) (size 0.6) (drill 0.4) (layers F.Cu B.Cu) (net 6))
  (segment (start 145.21794 123.02782) (end 145.21794 123.93714) (width 0.2) (layer B.Cu) (net 6))
  (segment (start 142.08866 130.4116) (end 145.23064 127.26962) (width 0.3) (layer B.Cu) (net 6) (tstamp 58AD7A8D))
  (segment (start 131.67212 130.4116) (end 142.08866 130.4116) (width 0.3) (layer B.Cu) (net 6) (tstamp 58AD7A6C))
  (segment (start 131.2606 130.00008) (end 131.67212 130.4116) (width 0.3) (layer B.Cu) (net 6) (tstamp 58AD7A66))
  (segment (start 131.2606 128.7615) (end 131.2606 129.4362) (width 0.3) (layer B.Cu) (net 6))
  (segment (start 131.2606 109.97238) (end 133.55914 112.27092) (width 0.3) (layer B.Cu) (net 7))
  (segment (start 137.42666 116.36722) (end 137.42666 118.2367) (width 0.3) (layer B.Cu) (net 7) (tstamp 58865D54) (status 10))
  (segment (start 136.8196 115.53156) (end 136.8196 115.76016) (width 0.3) (layer B.Cu) (net 7) (tstamp 588939A5))
  (segment (start 136.8196 115.76016) (end 137.42666 116.36722) (width 0.3) (layer B.Cu) (net 7) (tstamp 588939A6))
  (segment (start 135.96362 114.67558) (end 136.8196 115.53156) (width 0.3) (layer B.Cu) (net 7) (tstamp 588939A4))
  (segment (start 135.96362 113.09278) (end 135.96362 114.67558) (width 0.3) (layer B.Cu) (net 7) (tstamp 58AD765C))
  (segment (start 135.14176 112.27092) (end 135.96362 113.09278) (width 0.3) (layer B.Cu) (net 7) (tstamp 58AD7652))
  (segment (start 133.55914 112.27092) (end 135.14176 112.27092) (width 0.3) (layer B.Cu) (net 7) (tstamp 58AD75E8))
  (segment (start 131.2606 109.97238) (end 129.11954 112.11344) (width 0.3) (layer F.Cu) (net 7))
  (segment (start 133.549 94.628) (end 134.74442 95.82342) (width 0.3) (layer F.Cu) (net 7))
  (segment (start 134.74442 95.82342) (end 134.74442 104.23872) (width 0.3) (layer F.Cu) (net 7) (tstamp 58988BF1))
  (segment (start 130.68042 107.02764) (end 133.46934 104.23872) (width 0.3) (layer B.Cu) (net 7) (tstamp 58893B3A))
  (segment (start 133.46934 104.23872) (end 134.74442 104.23872) (width 0.3) (layer B.Cu) (net 7) (tstamp 58893B3B))
  (segment (start 134.74442 104.23872) (end 134.752191 104.246491) (width 0.3) (layer F.Cu) (net 7) (tstamp 58893A73))
  (via (at 134.74442 104.23872) (size 0.6) (drill 0.4) (layers F.Cu B.Cu) (net 7))
  (segment (start 130.68042 107.09368) (end 130.68042 107.02764) (width 0.3) (layer B.Cu) (net 7))
  (segment (start 126.31492 113.76372) (end 126.31492 113.17804) (width 0.3) (layer B.Cu) (net 7))
  (segment (start 126.31492 113.17804) (end 127.37952 112.11344) (width 0.3) (layer B.Cu) (net 7) (tstamp 589631B0))
  (segment (start 129.11954 112.11344) (end 127.37952 112.11344) (width 0.3) (layer F.Cu) (net 7) (tstamp 589631AA))
  (via (at 127.37952 112.11344) (size 0.6) (drill 0.4) (layers F.Cu B.Cu) (net 7))
  (segment (start 131.2606 109.97238) (end 131.2606 108.35966) (width 0.3) (layer B.Cu) (net 7))
  (segment (start 130.68042 107.77948) (end 130.68042 107.09368) (width 0.3) (layer B.Cu) (net 7) (tstamp 58893A6E))
  (segment (start 130.68042 107.09368) (end 130.68042 107.04796) (width 0.3) (layer B.Cu) (net 7) (tstamp 58893B38))
  (segment (start 131.2606 108.35966) (end 130.68042 107.77948) (width 0.3) (layer B.Cu) (net 7) (tstamp 58893A6D))
  (segment (start 131.54402 110.2558) (end 131.2606 109.97238) (width 0.3) (layer B.Cu) (net 7) (tstamp 58865D6E) (status 30))
  (segment (start 137.51298 118.32302) (end 137.42666 118.2367) (width 0.3) (layer B.Cu) (net 7) (status 30))
  (segment (start 149.549 94.128) (end 155.549 94.128) (width 0.3) (layer F.Cu) (net 8) (status 30))
  (segment (start 148.739 94.668) (end 148.739 101.36172) (width 0.3) (layer F.Cu) (net 8) (status 10))
  (segment (start 148.739 101.36172) (end 148.73636 101.35908) (width 0.3) (layer F.Cu) (net 8) (tstamp 58988E62))
  (segment (start 128.7206 109.57166) (end 130.13178 108.16048) (width 0.3) (layer F.Cu) (net 8) (tstamp 588938F7))
  (segment (start 148.70536 101.39536) (end 146.29888 103.80184) (width 0.3) (layer F.Cu) (net 8) (tstamp 58988E74))
  (segment (start 146.29888 103.80184) (end 136.06014 103.80184) (width 0.3) (layer F.Cu) (net 8) (tstamp 588938E8))
  (segment (start 130.13178 108.16048) (end 134.15514 108.16048) (width 0.3) (layer F.Cu) (net 8) (tstamp 588938F8))
  (segment (start 134.15514 108.16048) (end 136.06014 106.25548) (width 0.3) (layer F.Cu) (net 8) (tstamp 588938FA))
  (segment (start 136.06014 106.25548) (end 136.06014 103.80184) (width 0.3) (layer F.Cu) (net 8) (tstamp 588938FB))
  (segment (start 128.7206 109.97238) (end 128.7206 109.57166) (width 0.3) (layer F.Cu) (net 8))
  (segment (start 128.7206 109.8917) (end 128.7206 109.97238) (width 0.3) (layer F.Cu) (net 8) (tstamp 588938EC))
  (segment (start 116.80296 105.71264) (end 118.78484 103.73076) (width 0.3) (layer B.Cu) (net 9))
  (segment (start 123.63954 109.97132) (end 123.63954 107.10892) (width 0.3) (layer F.Cu) (net 9))
  (segment (start 117.92454 107.10892) (end 123.63954 107.10892) (width 0.3) (layer F.Cu) (net 9) (tstamp 58893CBA))
  (via (at 116.80296 105.71264) (size 0.6) (drill 0.4) (layers F.Cu B.Cu) (net 9))
  (segment (start 116.80296 105.97972) (end 117.92454 107.10892) (width 0.3) (layer F.Cu) (net 9) (tstamp 58962F7B))
  (segment (start 116.80296 105.71264) (end 116.80296 105.97972) (width 0.3) (layer F.Cu) (net 9))
  (segment (start 118.78484 103.73076) (end 120.07846 103.73076) (width 0.3) (layer B.Cu) (net 9) (tstamp 58962F93))
  (segment (start 123.63954 109.97132) (end 123.6406 109.97238) (width 0.3) (layer F.Cu) (net 9) (tstamp 58893CBE))
  (segment (start 104.62 94.58) (end 104.62 94.33) (width 0.3) (layer B.Cu) (net 10))
  (segment (start 118.46512 91.94512) (end 116.56 90.04) (width 0.3) (layer B.Cu) (net 10) (tstamp 5AE341CD))
  (via (at 116.56 90.04) (size 0.6) (drill 0.4) (layers F.Cu B.Cu) (net 10))
  (segment (start 116.56 90.04) (end 114.48 92.12) (width 0.3) (layer F.Cu) (net 10) (tstamp 5AE341DA))
  (segment (start 114.48 92.12) (end 112.79 92.12) (width 0.3) (layer F.Cu) (net 10) (tstamp 5AE341DB))
  (segment (start 112.79 92.12) (end 111.59 93.32) (width 0.3) (layer F.Cu) (net 10) (tstamp 5AE341F9))
  (segment (start 111.59 93.32) (end 109.3 93.32) (width 0.3) (layer F.Cu) (net 10) (tstamp 5AE34201))
  (segment (start 109.3 93.32) (end 107.89 91.91) (width 0.3) (layer F.Cu) (net 10) (tstamp 5AE34211))
  (segment (start 107.89 91.91) (end 107.89 91.06) (width 0.3) (layer F.Cu) (net 10) (tstamp 5AE3421D))
  (via (at 107.89 91.06) (size 0.6) (drill 0.4) (layers F.Cu B.Cu) (net 10))
  (segment (start 118.46512 91.94512) (end 119.73302 91.94512) (width 0.3) (layer B.Cu) (net 10))
  (via (at 104.62 94.58) (size 0.6) (drill 0.4) (layers F.Cu B.Cu) (net 10))
  (segment (start 104.62 94.33) (end 107.89 91.06) (width 0.3) (layer B.Cu) (net 10) (tstamp 5AE343C0))
  (segment (start 104.58954 92.60116) (end 104.58954 94.54954) (width 0.3) (layer F.Cu) (net 10))
  (segment (start 104.58954 94.54954) (end 104.62 94.58) (width 0.3) (layer F.Cu) (net 10) (tstamp 5AE3433F))
  (segment (start 104.58535 92.60535) (end 104.58954 92.60116) (width 0.3) (layer F.Cu) (net 10) (tstamp 5AE342B9))
  (segment (start 104.62 94.58) (end 104.61535 94.57535) (width 0.3) (layer F.Cu) (net 10) (tstamp 5AE342A3))
  (segment (start 118.5606 109.97238) (end 118.5606 110.7906) (width 0.3) (layer B.Cu) (net 10))
  (segment (start 118.5606 110.7906) (end 122.18 114.41) (width 0.3) (layer B.Cu) (net 10) (tstamp 5AE33C44))
  (segment (start 106.42586 108.74) (end 103.02448 112.14138) (width 0.3) (layer F.Cu) (net 10) (tstamp 5AE33D20))
  (segment (start 107.91 108.74) (end 106.42586 108.74) (width 0.3) (layer F.Cu) (net 10) (tstamp 5AE33D1F))
  (via (at 107.91 108.74) (size 0.6) (drill 0.4) (layers F.Cu B.Cu) (net 10))
  (segment (start 107.91 121.88) (end 107.91 108.74) (width 0.3) (layer B.Cu) (net 10) (tstamp 5AE33CF7))
  (segment (start 109.62 123.59) (end 107.91 121.88) (width 0.3) (layer B.Cu) (net 10) (tstamp 5AE33CD2))
  (segment (start 114.77 123.59) (end 109.62 123.59) (width 0.3) (layer B.Cu) (net 10) (tstamp 5AE33CC7))
  (segment (start 115.19 123.17) (end 114.77 123.59) (width 0.3) (layer B.Cu) (net 10) (tstamp 5AE33CB7))
  (segment (start 119.32 123.17) (end 115.19 123.17) (width 0.3) (layer B.Cu) (net 10) (tstamp 5AE33C99))
  (segment (start 120.06 122.43) (end 119.32 123.17) (width 0.3) (layer B.Cu) (net 10) (tstamp 5AE33C98))
  (via (at 120.06 122.43) (size 0.6) (drill 0.4) (layers F.Cu B.Cu) (net 10))
  (segment (start 122.88 119.61) (end 120.06 122.43) (width 0.3) (layer F.Cu) (net 10) (tstamp 5AE33C7B))
  (segment (start 122.88 116.86) (end 122.88 119.61) (width 0.3) (layer F.Cu) (net 10) (tstamp 5AE33C6F))
  (segment (start 122.18 116.16) (end 122.88 116.86) (width 0.3) (layer F.Cu) (net 10) (tstamp 5AE33C6E))
  (via (at 122.18 116.16) (size 0.6) (drill 0.4) (layers F.Cu B.Cu) (net 10))
  (segment (start 122.18 114.41) (end 122.18 116.16) (width 0.3) (layer B.Cu) (net 10) (tstamp 5AE33C4E))
  (segment (start 101.1718 85.9156) (end 101.18676 85.90064) (width 0.3) (layer F.Cu) (net 10))
  (segment (start 101.18676 85.90064) (end 103.44764 85.90064) (width 0.3) (layer F.Cu) (net 10) (tstamp 58AD7418))
  (segment (start 103.44764 85.90064) (end 103.44764 87.79586) (width 0.3) (layer F.Cu) (net 10) (tstamp 58AD741D))
  (segment (start 100.0034 107.38396) (end 103.02448 110.40504) (width 0.3) (layer B.Cu) (net 10))
  (segment (start 103.02448 110.40504) (end 103.02448 112.14138) (width 0.3) (layer B.Cu) (net 10) (tstamp 58947355))
  (segment (start 104.58954 92.60116) (end 101.2977 95.893) (width 0.3) (layer F.Cu) (net 10))
  (segment (start 103.44764 87.79586) (end 104.58954 88.93776) (width 0.3) (layer F.Cu) (net 10) (tstamp 58AD73CE))
  (segment (start 104.58954 88.93776) (end 104.58954 92.60116) (width 0.3) (layer F.Cu) (net 10) (tstamp 58893BC8))
  (segment (start 101.2977 95.893) (end 100.0034 95.893) (width 0.3) (layer F.Cu) (net 10) (tstamp 58947319))
  (via (at 100.0034 95.893) (size 0.6) (drill 0.4) (layers F.Cu B.Cu) (net 10))
  (segment (start 100.0034 95.893) (end 100.0034 107.38396) (width 0.3) (layer B.Cu) (net 10) (tstamp 5894731C))
  (segment (start 100.0034 107.38396) (end 100.0034 107.39158) (width 0.3) (layer B.Cu) (net 10) (tstamp 58947353))
  (segment (start 149.0406 113.78238) (end 150.62238 113.78238) (width 0.3) (layer B.Cu) (net 11))
  (segment (start 154.42 115.9) (end 155.53 115.9) (width 0.3) (layer F.Cu) (net 11) (tstamp 5AE369E2))
  (segment (start 151.65 118.67) (end 154.42 115.9) (width 0.3) (layer F.Cu) (net 11) (tstamp 5AE369E1))
  (via (at 151.65 118.67) (size 0.6) (drill 0.4) (layers F.Cu B.Cu) (net 11))
  (segment (start 152.02 118.3) (end 151.65 118.67) (width 0.3) (layer B.Cu) (net 11) (tstamp 5AE369DA))
  (segment (start 152.02 115.18) (end 152.02 118.3) (width 0.3) (layer B.Cu) (net 11) (tstamp 5AE369C7))
  (segment (start 150.62238 113.78238) (end 152.02 115.18) (width 0.3) (layer B.Cu) (net 11) (tstamp 5AE369C1))
  (segment (start 149.0406 116.32238) (end 149.0406 116.3194) (width 0.3) (layer F.Cu) (net 12))
  (segment (start 149.0406 116.3194) (end 152 113.36) (width 0.3) (layer F.Cu) (net 12) (tstamp 5AE3698C))
  (segment (start 152 113.36) (end 155.53 113.36) (width 0.3) (layer F.Cu) (net 12) (tstamp 5AE3699B))
  (segment (start 137.6106 122.67238) (end 136.86896 121.93074) (width 0.3) (layer F.Cu) (net 13))
  (segment (start 131.780526 115.902686) (end 133.71428 115.90149) (width 0.3) (layer F.Cu) (net 13) (tstamp 5889376B))
  (segment (start 131.58974 115.7119) (end 131.780526 115.902686) (width 0.3) (layer F.Cu) (net 13) (tstamp 5889376A))
  (segment (start 131.58974 115.7119) (end 131.58974 113.85262) (width 0.3) (layer F.Cu) (net 13))
  (segment (start 133.71428 115.90312) (end 133.71428 115.90149) (width 0.3) (layer F.Cu) (net 13) (tstamp 5894BEC7))
  (segment (start 136.86896 119.0578) (end 133.71428 115.90312) (width 0.3) (layer F.Cu) (net 13) (tstamp 5894BEB9))
  (segment (start 136.86896 121.93074) (end 136.86896 119.0578) (width 0.3) (layer F.Cu) (net 13) (tstamp 5894BEAA))
  (segment (start 117.81278 105.082) (end 118.6967 105.96592) (width 0.3) (layer F.Cu) (net 13))
  (segment (start 123.9291 105.96592) (end 124.92224 106.95906) (width 0.3) (layer F.Cu) (net 13) (tstamp 58893C52))
  (segment (start 118.6967 105.96592) (end 123.9291 105.96592) (width 0.3) (layer F.Cu) (net 13) (tstamp 58893C51))
  (segment (start 117.81278 105.0947) (end 117.81278 105.082) (width 0.3) (layer F.Cu) (net 13) (tstamp 58893C4B))
  (segment (start 117.81278 105.082) (end 117.81278 79.74178) (width 0.3) (layer F.Cu) (net 13) (tstamp 58893C4F) (status 20))
  (segment (start 124.92224 106.95906) (end 124.92224 113.85008) (width 0.2) (layer F.Cu) (net 13) (tstamp 58893C55))
  (segment (start 124.92224 113.85008) (end 124.9197 113.85262) (width 0.3) (layer F.Cu) (net 13) (tstamp 5889389C))
  (segment (start 124.9197 113.85262) (end 131.58974 113.85262) (width 0.3) (layer F.Cu) (net 13) (tstamp 58893714))
  (segment (start 131.58974 113.85262) (end 131.5491 113.85262) (width 0.3) (layer F.Cu) (net 13) (tstamp 58893768))
  (segment (start 117.81278 79.74178) (end 117.824 79.753) (width 0.3) (layer F.Cu) (net 13) (tstamp 588650F5) (status 30))
  (segment (start 127.48002 107.64232) (end 127.48002 106.54466) (width 0.3) (layer F.Cu) (net 14))
  (segment (start 127.48002 106.54466) (end 125.82686 104.8915) (width 0.3) (layer F.Cu) (net 14) (tstamp 58AD72C9))
  (segment (start 129.99462 111.22444) (end 129.99462 113.98906) (width 0.3) (layer B.Cu) (net 14))
  (segment (start 131.19896 122.608) (end 135.00622 122.608) (width 0.3) (layer B.Cu) (net 14) (tstamp 58989368) (status 20))
  (segment (start 129.33786 116.18142) (end 129.33786 120.7469) (width 0.3) (layer B.Cu) (net 14) (tstamp 58989357))
  (segment (start 129.33786 120.7469) (end 131.19896 122.608) (width 0.3) (layer B.Cu) (net 14) (tstamp 5898935A))
  (segment (start 129.33786 114.87442) (end 129.33786 116.18142) (width 0.3) (layer B.Cu) (net 14) (tstamp 58989617))
  (segment (start 129.99462 114.21766) (end 129.33786 114.87442) (width 0.3) (layer B.Cu) (net 14) (tstamp 589895F8))
  (segment (start 129.99462 113.98906) (end 129.99462 114.21766) (width 0.3) (layer B.Cu) (net 14) (tstamp 589895E5))
  (segment (start 129.99462 108.89962) (end 129.99462 111.22444) (width 0.2) (layer B.Cu) (net 14) (tstamp 588939FE))
  (segment (start 129.99462 111.22444) (end 129.99462 111.22372) (width 0.2) (layer B.Cu) (net 14) (tstamp 589895E3))
  (segment (start 128.73732 107.64232) (end 129.99462 108.89962) (width 0.3) (layer B.Cu) (net 14) (tstamp 588939FC))
  (segment (start 127.48002 107.64232) (end 128.73732 107.64232) (width 0.3) (layer B.Cu) (net 14))
  (via (at 127.48002 107.64232) (size 0.6) (drill 0.4) (layers F.Cu B.Cu) (net 14))
  (segment (start 127.48002 107.64232) (end 127.47494 107.64232) (width 0.3) (layer F.Cu) (net 14) (tstamp 588937E1))
  (segment (start 125.72742 104.8915) (end 125.82686 104.8915) (width 0.3) (layer F.Cu) (net 14))
  (segment (start 120.244 100.09642) (end 122.06474 101.91716) (width 0.3) (layer F.Cu) (net 14) (tstamp 5886513E))
  (segment (start 122.06474 101.91716) (end 122.06474 104.8915) (width 0.3) (layer F.Cu) (net 14) (tstamp 58865163))
  (segment (start 122.06474 104.8915) (end 125.72742 104.8915) (width 0.3) (layer F.Cu) (net 14) (tstamp 58865182))
  (segment (start 125.72742 104.8915) (end 125.68678 104.8915) (width 0.3) (layer F.Cu) (net 14) (tstamp 58893C17))
  (segment (start 120.244 79.753) (end 120.244 100.09642) (width 0.3) (layer F.Cu) (net 14) (status 10))
  (segment (start 134.9986 122.60038) (end 135.0706 122.67238) (width 0.3) (layer B.Cu) (net 14) (tstamp 5886525F) (status 30))
  (segment (start 155.53 110.82) (end 153.16 110.82) (width 0.3) (layer B.Cu) (net 15))
  (segment (start 152.974155 110.634155) (end 152.974155 110.628422) (width 0.3) (layer B.Cu) (net 15) (tstamp 5AE36827))
  (segment (start 153.16 110.82) (end 152.974155 110.634155) (width 0.3) (layer B.Cu) (net 15) (tstamp 5AE36816))
  (segment (start 138.22532 120.28462) (end 138.58346 119.92648) (width 0.3) (layer F.Cu) (net 15))
  (segment (start 134.01802 118.2392) (end 134.01802 120.2861) (width 0.3) (layer B.Cu) (net 15))
  (via (at 138.22532 120.28462) (size 0.6) (drill 0.4) (layers F.Cu B.Cu) (net 15))
  (segment (start 134.0195 120.28462) (end 138.22532 120.28462) (width 0.3) (layer B.Cu) (net 15) (tstamp 589631F0))
  (segment (start 134.01802 120.2861) (end 134.0195 120.28462) (width 0.3) (layer B.Cu) (net 15) (tstamp 589631EF))
  (segment (start 146.5006 120.48016) (end 146.5006 125.21238) (width 0.3) (layer F.Cu) (net 15) (tstamp 58AD7062))
  (segment (start 145.94692 119.92648) (end 146.5006 120.48016) (width 0.3) (layer F.Cu) (net 15) (tstamp 58AD7055))
  (segment (start 138.58346 119.92648) (end 145.94692 119.92648) (width 0.3) (layer F.Cu) (net 15) (tstamp 58AD703D))
  (segment (start 144.28736 78.75918) (end 146.56566 78.75918) (width 0.3) (layer B.Cu) (net 15))
  (segment (start 153.1518 78.05386) (end 153.1518 108.40686) (width 0.3) (layer B.Cu) (net 15) (tstamp 588937FC))
  (segment (start 153.1518 108.40686) (end 152.974 108.58466) (width 0.3) (layer B.Cu) (net 15) (tstamp 588937FD))
  (segment (start 152.974 108.58466) (end 152.974155 110.628422) (width 0.3) (layer B.Cu) (net 15) (tstamp 588937FE))
  (segment (start 152.974155 110.628422) (end 152.9751 123.08878) (width 0.3) (layer B.Cu) (net 15) (tstamp 5AE36828))
  (segment (start 146.50064 126.9953) (end 146.50064 125.21242) (width 0.3) (layer B.Cu) (net 15) (tstamp 5894B9C9))
  (segment (start 146.50064 126.9953) (end 149.06858 126.9953) (width 0.3) (layer B.Cu) (net 15) (tstamp 5894B9D0))
  (segment (start 149.06858 126.9953) (end 152.9751 123.08878) (width 0.3) (layer B.Cu) (net 15) (tstamp 5894B9D7))
  (segment (start 152.59626 77.49832) (end 153.1518 78.05386) (width 0.3) (layer B.Cu) (net 15) (tstamp 589633B8))
  (segment (start 147.82652 77.49832) (end 152.59626 77.49832) (width 0.3) (layer B.Cu) (net 15) (tstamp 589633B6))
  (segment (start 146.56566 78.75918) (end 147.82652 77.49832) (width 0.3) (layer B.Cu) (net 15) (tstamp 589633B5))
  (segment (start 146.5006 125.21238) (end 146.50064 125.21242) (width 0.3) (layer B.Cu) (net 15))
  (segment (start 106.53 81.42) (end 107.70168 80.24832) (width 0.3) (layer B.Cu) (net 16))
  (segment (start 106.53 86.21306) (end 106.53 81.42) (width 0.3) (layer B.Cu) (net 16) (tstamp 5AE33265))
  (segment (start 107.70168 80.24832) (end 107.70168 77.82822) (width 0.3) (layer B.Cu) (net 16) (tstamp 5AE3795C))
  (segment (start 128.7206 128.7615) (end 118.44288 128.7615) (width 0.3) (layer B.Cu) (net 16))
  (segment (start 116.06272 126.38134) (end 116.06272 124.83538) (width 0.3) (layer B.Cu) (net 16) (tstamp 58962F54))
  (segment (start 116.06272 124.83538) (end 108.85626 124.83538) (width 0.3) (layer B.Cu) (net 16) (tstamp 58893BAE))
  (segment (start 108.85626 124.83538) (end 106.07724 122.05636) (width 0.3) (layer B.Cu) (net 16) (tstamp 58893BAF))
  (segment (start 106.07724 122.05636) (end 106.07724 110.37208) (width 0.3) (layer B.Cu) (net 16) (tstamp 58893BB0))
  (segment (start 106.07724 110.37208) (end 105.02388 109.31872) (width 0.3) (layer B.Cu) (net 16) (tstamp 58893BB2))
  (segment (start 105.02388 109.31872) (end 105.02134 109.31872) (width 0.3) (layer B.Cu) (net 16) (tstamp 58893BB4))
  (segment (start 105.02134 109.31872) (end 101.8438 106.14118) (width 0.3) (layer B.Cu) (net 16) (tstamp 58893BB5))
  (segment (start 101.8438 106.14118) (end 101.8438 95.34614) (width 0.3) (layer B.Cu) (net 16) (tstamp 58893BB7))
  (segment (start 101.8438 95.34614) (end 108.1201 89.06984) (width 0.3) (layer B.Cu) (net 16) (tstamp 58893BB9))
  (segment (start 118.44288 128.7615) (end 116.06272 126.38134) (width 0.3) (layer B.Cu) (net 16) (tstamp 5896316F))
  (segment (start 101.1718 83.9156) (end 102.29064 83.9156) (width 0.3) (layer B.Cu) (net 16) (status 10))
  (segment (start 102.29064 83.9156) (end 104.5881 86.21306) (width 0.3) (layer B.Cu) (net 16) (tstamp 589471CC))
  (segment (start 104.5881 86.21306) (end 106.53 86.21306) (width 0.3) (layer B.Cu) (net 16) (tstamp 589471CD))
  (segment (start 106.53 86.21306) (end 108.1201 86.21306) (width 0.3) (layer B.Cu) (net 16) (tstamp 5AE332B4))
  (segment (start 108.3716 84.3404) (end 108.1201 84.5919) (width 0.3) (layer B.Cu) (net 16))
  (segment (start 108.1201 84.5919) (end 108.1201 86.21306) (width 0.3) (layer B.Cu) (net 16) (tstamp 5886640F))
  (segment (start 108.29028 84.25908) (end 108.3716 84.3404) (width 0.3) (layer B.Cu) (net 16) (tstamp 588663DE))
  (segment (start 108.1201 86.21306) (end 108.1201 89.06984) (width 0.3) (layer B.Cu) (net 16) (tstamp 589471D1))
  (segment (start 133.549 92.128) (end 130.97942 92.128) (width 0.3) (layer F.Cu) (net 17))
  (segment (start 130.97942 92.128) (end 126.74198 96.36544) (width 0.3) (layer F.Cu) (net 17) (tstamp 5AE337E3))
  (segment (start 128.2725 84.39548) (end 128.2725 85.7725) (width 0.3) (layer B.Cu) (net 17))
  (segment (start 129.04 88.61) (end 132.558 92.128) (width 0.3) (layer B.Cu) (net 17) (tstamp 5AE3372B))
  (segment (start 129.04 86.54) (end 129.04 88.61) (width 0.3) (layer B.Cu) (net 17) (tstamp 5AE3371D))
  (segment (start 128.2725 85.7725) (end 129.04 86.54) (width 0.3) (layer B.Cu) (net 17) (tstamp 5AE33715))
  (segment (start 132.558 92.128) (end 133.549 92.128) (width 0.3) (layer B.Cu) (net 17) (tstamp 5AE33758))
  (via (at 126.74198 96.36544) (size 0.6) (drill 0.4) (layers F.Cu B.Cu) (net 17))
  (segment (start 126.74198 96.36544) (end 125.42444 97.68298) (width 0.3) (layer B.Cu) (net 17) (tstamp 58962E7F))
  (segment (start 126.54894 101.4556) (end 126.54894 99.04006) (width 0.3) (layer F.Cu) (net 17) (tstamp 58A197EA))
  (segment (start 126.54894 99.04006) (end 126.74198 98.84702) (width 0.3) (layer F.Cu) (net 17) (tstamp 58A197F0))
  (segment (start 126.74198 98.84702) (end 126.74198 96.36544) (width 0.3) (layer F.Cu) (net 17) (tstamp 58A197F2))
  (segment (start 126.54894 99.04006) (end 126.54894 101.4556) (width 0.3) (layer F.Cu) (net 17))
  (segment (start 126.74198 98.84702) (end 126.54894 99.04006) (width 0.3) (layer F.Cu) (net 17))
  (segment (start 126.74198 98.84702) (end 126.74198 98.84194) (width 0.3) (layer F.Cu) (net 17) (tstamp 58962EA9))
  (segment (start 129.75442 102.31412) (end 127.40746 102.31412) (width 0.3) (layer F.Cu) (net 17) (tstamp 58A197E1))
  (segment (start 131.7026 104.2623) (end 129.75442 102.31412) (width 0.3) (layer F.Cu) (net 17) (tstamp 58A197D3))
  (segment (start 131.7026 106.62996) (end 131.7026 104.2623) (width 0.3) (layer F.Cu) (net 17) (tstamp 58A197C8))
  (segment (start 127.40746 102.31412) (end 126.54894 101.4556) (width 0.3) (layer F.Cu) (net 17) (tstamp 58A197E8))
  (segment (start 127.40746 102.31412) (end 129.6071 102.3192) (width 0.3) (layer F.Cu) (net 17) (tstamp 58962EBE))
  (segment (start 126.54894 101.4556) (end 127.40746 102.31412) (width 0.3) (layer F.Cu) (net 17) (tstamp 58962EBD))
  (segment (start 132.18918 107.11654) (end 131.7026 106.62996) (width 0.3) (layer F.Cu) (net 17))
  (via (at 132.18918 107.11654) (size 0.6) (drill 0.4) (layers F.Cu B.Cu) (net 17))
  (segment (start 133.04262 107.96998) (end 132.18918 107.11654) (width 0.3) (layer B.Cu) (net 17) (tstamp 58893AFF))
  (segment (start 133.04262 109.2144) (end 133.04262 107.96998) (width 0.3) (layer B.Cu) (net 17) (tstamp 58893AFE))
  (segment (start 133.8006 109.97238) (end 133.04262 109.2144) (width 0.3) (layer B.Cu) (net 17))
  (segment (start 125.27026 97.68298) (end 125.42444 97.68298) (width 0.3) (layer B.Cu) (net 17))
  (segment (start 113.76176 127.34256) (end 115.0968 127.34256) (width 0.3) (layer F.Cu) (net 18))
  (segment (start 120.70694 118.28056) (end 120.75592 118.23158) (width 0.3) (layer B.Cu) (net 18))
  (via (at 120.70694 118.28056) (size 0.6) (drill 0.4) (layers F.Cu B.Cu) (net 18))
  (segment (start 120.75592 118.23158) (end 125.91898 118.2392) (width 0.3) (layer B.Cu) (net 18) (tstamp 5898952C))
  (segment (start 117.78848 121.19902) (end 120.70694 118.28056) (width 0.3) (layer F.Cu) (net 18) (tstamp 58AD6FC6))
  (segment (start 117.78848 122.36488) (end 117.78848 121.19902) (width 0.3) (layer F.Cu) (net 18) (tstamp 58AD6FBF))
  (segment (start 116.06382 124.08954) (end 117.78848 122.36488) (width 0.3) (layer F.Cu) (net 18) (tstamp 58AD6F99))
  (segment (start 116.06382 126.37554) (end 116.06382 124.08954) (width 0.3) (layer F.Cu) (net 18) (tstamp 58AD6F83))
  (segment (start 115.0968 127.34256) (end 116.06382 126.37554) (width 0.3) (layer F.Cu) (net 18) (tstamp 58AD6F7A))
  (segment (start 113.77772 127.35852) (end 113.76176 127.34256) (width 0.3) (layer F.Cu) (net 18) (tstamp 5891EE00))
  (segment (start 125.91898 118.31612) (end 125.91898 118.62786) (width 0.3) (layer B.Cu) (net 18) (status 30))
  (segment (start 130.88362 116.64662) (end 132.83362 116.64662) (width 0.3) (layer B.Cu) (net 19))
  (segment (start 132.83362 116.64662) (end 134.61746 114.86278) (width 0.3) (layer B.Cu) (net 19) (tstamp 5894C02B))
  (via (at 130.88362 116.64662) (size 0.6) (drill 0.4) (layers F.Cu B.Cu) (net 19))
  (segment (start 130.88362 116.64662) (end 130.876 116.65424) (width 0.3) (layer F.Cu) (net 19) (tstamp 58865CD3))
  (segment (start 130.88362 116.64662) (end 132.11802 117.88102) (width 0.3) (layer B.Cu) (net 19) (tstamp 58865C9F) (status 10))
  (segment (start 132.11802 118.2392) (end 132.11802 117.88102) (width 0.3) (layer B.Cu) (net 19) (status 30))
  (segment (start 130.88362 116.64662) (end 129.82554 117.7047) (width 0.3) (layer F.Cu) (net 19))
  (segment (start 129.82554 124.10744) (end 128.7206 125.21238) (width 0.3) (layer F.Cu) (net 19) (tstamp 589893D5))
  (segment (start 129.82554 117.7047) (end 129.82554 124.10744) (width 0.3) (layer F.Cu) (net 19) (tstamp 589893C5))
  (segment (start 134.61746 114.86278) (end 134.61746 113.76118) (width 0.3) (layer B.Cu) (net 19) (tstamp 5894C036))
  (segment (start 154.08652 121.97808) (end 158.33594 121.97808) (width 0.3) (layer F.Cu) (net 20) (tstamp 58893B4A))
  (segment (start 149.06748 126.99712) (end 154.08652 121.97808) (width 0.3) (layer F.Cu) (net 20) (tstamp 58893B48))
  (segment (start 118.55556 126.99712) (end 149.06748 126.99712) (width 0.3) (layer F.Cu) (net 20) (tstamp 5889FE5A))
  (segment (start 118.55556 126.99712) (end 118.55556 125.21742) (width 0.3) (layer F.Cu) (net 20))
  (segment (start 118.55556 125.21742) (end 118.5606 125.21238) (width 0.3) (layer F.Cu) (net 20) (tstamp 5889FE5C))
  (segment (start 158.33594 100.16964) (end 155.54774 100.16964) (width 0.3) (layer F.Cu) (net 20) (tstamp 58893B4D))
  (segment (start 158.33594 121.97808) (end 158.33594 100.16964) (width 0.3) (layer F.Cu) (net 20) (tstamp 58893B4C))
  (segment (start 124.0434 103.73838) (end 125.40848 105.10346) (width 0.3) (layer B.Cu) (net 21))
  (segment (start 125.40848 106.05808) (end 125.40848 105.10346) (width 0.3) (layer B.Cu) (net 21) (tstamp 588A07B6))
  (via (at 125.40848 106.05808) (size 0.6) (drill 0.4) (layers F.Cu B.Cu) (net 21))
  (segment (start 125.88092 106.53052) (end 125.40848 106.05808) (width 0.3) (layer F.Cu) (net 21) (tstamp 588A07AF))
  (segment (start 125.88092 106.53052) (end 125.88092 109.6727) (width 0.3) (layer F.Cu) (net 21) (tstamp 588A07AC))
  (segment (start 126.1806 109.97238) (end 125.88092 109.6727) (width 0.3) (layer F.Cu) (net 21))
  (segment (start 109.95512 112.16888) (end 109.95512 109.7868) (width 0.3) (layer B.Cu) (net 22) (tstamp 5891EF13))
  (segment (start 109.95512 109.7868) (end 111.14892 108.593) (width 0.3) (layer B.Cu) (net 22) (tstamp 5891EF1B))
  (segment (start 115.45676 108.593) (end 111.14892 108.593) (width 0.3) (layer B.Cu) (net 22) (tstamp 5889FD54))
  (segment (start 118.3041 105.74566) (end 115.45676 108.593) (width 0.3) (layer B.Cu) (net 22) (tstamp 5889FD4A))
  (segment (start 118.3041 105.74566) (end 118.3041 105.74566) (width 0.3) (layer B.Cu) (net 22) (tstamp 5889FD47))
  (segment (start 120.76282 105.74566) (end 118.3041 105.74566) (width 0.3) (layer B.Cu) (net 22) (tstamp 5889FD44))
  (segment (start 121.54768 104.9608) (end 120.76282 105.74566) (width 0.3) (layer B.Cu) (net 22) (tstamp 5889FD38))
  (segment (start 121.54768 102.41572) (end 121.54768 104.9608) (width 0.3) (layer B.Cu) (net 22) (tstamp 5889FD32))
  (segment (start 120.96272 101.83076) (end 121.54768 102.41572) (width 0.3) (layer B.Cu) (net 22) (tstamp 5889FD2C))
  (segment (start 109.954 112.17) (end 109.95512 112.16888) (width 0.3) (layer B.Cu) (net 22))
  (segment (start 120.07846 101.83076) (end 120.96272 101.83076) (width 0.3) (layer B.Cu) (net 22))
  (segment (start 120.05048 101.85874) (end 120.07846 101.83076) (width 0.3) (layer B.Cu) (net 22) (tstamp 58874565))
  (segment (start 120.07846 101.83076) (end 120.07846 102.22196) (width 0.3) (layer B.Cu) (net 22))
  (segment (start 115.034 112.17) (end 115.03512 112.16888) (width 0.3) (layer B.Cu) (net 23))
  (segment (start 115.03512 112.16888) (end 115.03512 110.3641) (width 0.3) (layer B.Cu) (net 23) (tstamp 5891EF53))
  (segment (start 124.0434 101.83838) (end 124.0409 101.83588) (width 0.3) (layer B.Cu) (net 23))
  (segment (start 124.0409 101.83588) (end 122.8623 101.83588) (width 0.3) (layer B.Cu) (net 23) (tstamp 5889FD09))
  (segment (start 118.37666 107.02256) (end 115.03512 110.3641) (width 0.3) (layer B.Cu) (net 23) (tstamp 58893CAB))
  (segment (start 122.18412 107.02256) (end 118.37666 107.02256) (width 0.3) (layer B.Cu) (net 23) (tstamp 58893CAA))
  (segment (start 122.34922 106.85746) (end 122.18412 107.02256) (width 0.3) (layer B.Cu) (net 23) (tstamp 5889FD27))
  (segment (start 122.34922 102.34896) (end 122.34922 106.85746) (width 0.3) (layer B.Cu) (net 23) (tstamp 5889FD1C))
  (segment (start 122.8623 101.83588) (end 122.34922 102.34896) (width 0.3) (layer B.Cu) (net 23) (tstamp 5889FD16))
  (segment (start 124.0434 101.83838) (end 123.75388 101.83838) (width 0.3) (layer B.Cu) (net 23))
  (segment (start 116.33786 118.6939) (end 117.30986 118.6939) (width 0.3) (layer B.Cu) (net 24) (tstamp 5891EE5C) (status 20))
  (segment (start 113.76176 121.27) (end 116.33786 118.6939) (width 0.3) (layer B.Cu) (net 24))
  (segment (start 146.5006 109.97238) (end 146.5006 109.29786) (width 0.3) (layer B.Cu) (net 25))
  (segment (start 146.5006 109.29786) (end 143.46104 106.2583) (width 0.3) (layer B.Cu) (net 25) (tstamp 58939D24))
  (segment (start 143.9606 109.97238) (end 143.9606 109.29786) (width 0.3) (layer B.Cu) (net 26))
  (segment (start 143.9606 109.29786) (end 140.92104 106.2583) (width 0.3) (layer B.Cu) (net 26) (tstamp 58939D27))
  (segment (start 141.4206 109.97238) (end 141.4206 109.29786) (width 0.3) (layer B.Cu) (net 27))
  (segment (start 141.4206 109.29786) (end 138.38104 106.2583) (width 0.3) (layer B.Cu) (net 27) (tstamp 58939D2A))
  (segment (start 127.47604 88.96896) (end 127.0787 88.57162) (width 0.3) (layer B.Cu) (net 28))
  (segment (start 127.0787 88.57162) (end 127.0787 88.3053) (width 0.3) (layer B.Cu) (net 28) (tstamp 58963040))
  (segment (start 127.48112 92.06776) (end 127.49636 92.05252) (width 0.3) (layer F.Cu) (net 28))
  (via (at 127.48112 92.06776) (size 0.6) (drill 0.4) (layers F.Cu B.Cu) (net 28))
  (segment (start 127.48112 92.06776) (end 127.46842 92.08046) (width 0.3) (layer B.Cu) (net 28) (tstamp 5886615F))
  (segment (start 125.63856 92.07974) (end 127.46842 92.08046) (width 0.3) (layer B.Cu) (net 28) (tstamp 58866160) (status 20))
  (segment (start 127.49636 92.05252) (end 127.49636 88.96896) (width 0.3) (layer F.Cu) (net 28) (tstamp 5896303A))
  (segment (start 127.49636 88.96896) (end 127.52684 88.99944) (width 0.3) (layer F.Cu) (net 28))
  (segment (start 127.49128 88.96896) (end 127.47604 88.96896) (width 0.3) (layer B.Cu) (net 28) (tstamp 58874BE9))
  (segment (start 127.47604 88.96896) (end 127.49636 88.96896) (width 0.3) (layer B.Cu) (net 28) (tstamp 5896303E))
  (via (at 127.49636 88.96896) (size 0.6) (drill 0.4) (layers F.Cu B.Cu) (net 28))
  (segment (start 124.272 84.34548) (end 122.42546 84.34548) (width 0.3) (layer B.Cu) (net 28) (status 10))
  (via (at 127.0787 86.69748) (size 0.6) (drill 0.4) (layers F.Cu B.Cu) (net 28))
  (segment (start 127.0787 86.69748) (end 127.0787 88.3053) (width 0.3) (layer B.Cu) (net 28) (tstamp 58874BDB))
  (segment (start 126.09318 85.71196) (end 127.0787 86.69748) (width 0.3) (layer F.Cu) (net 28) (tstamp 588767EE))
  (segment (start 122.03934 85.71196) (end 126.09318 85.71196) (width 0.3) (layer F.Cu) (net 28))
  (via (at 122.03934 85.71196) (size 0.6) (drill 0.4) (layers F.Cu B.Cu) (net 28))
  (segment (start 122.03934 84.7316) (end 122.03934 85.71196) (width 0.3) (layer B.Cu) (net 28) (tstamp 588660B0))
  (segment (start 122.42546 84.34548) (end 122.03934 84.7316) (width 0.3) (layer B.Cu) (net 28) (tstamp 5886609E))
  (segment (start 127.0787 88.3053) (end 125.65888 88.3053) (width 0.3) (layer B.Cu) (net 28) (tstamp 58874BDC))
  (segment (start 125.65888 88.3053) (end 125.63602 88.32816) (width 0.3) (layer B.Cu) (net 28) (tstamp 58874BE1))
  (segment (start 114.78256 93.74344) (end 115.27858 94.23946) (width 0.3) (layer B.Cu) (net 29))
  (via (at 114.78256 93.74344) (size 0.6) (drill 0.4) (layers F.Cu B.Cu) (net 29))
  (segment (start 113.67004 94.85596) (end 114.78256 93.74344) (width 0.3) (layer F.Cu) (net 29) (tstamp 588767A8))
  (segment (start 123.73856 93.69704) (end 123.73856 92.07974) (width 0.3) (layer B.Cu) (net 29) (tstamp 58963099))
  (segment (start 123.19614 94.23946) (end 123.73856 93.69704) (width 0.3) (layer B.Cu) (net 29) (tstamp 58963098))
  (segment (start 115.27858 94.23946) (end 123.19614 94.23946) (width 0.3) (layer B.Cu) (net 29) (tstamp 58963097))
  (segment (start 113.38302 89.40512) (end 111.77194 89.40512) (width 0.3) (layer B.Cu) (net 29))
  (via (at 112.2705 94.85596) (size 0.6) (drill 0.4) (layers F.Cu B.Cu) (net 29))
  (segment (start 113.55828 94.85596) (end 112.2705 94.85596) (width 0.3) (layer F.Cu) (net 29) (tstamp 588767A6))
  (segment (start 113.55828 94.85596) (end 113.59638 94.85596) (width 0.3) (layer F.Cu) (net 29) (tstamp 58866120))
  (segment (start 112.2705 93.27824) (end 112.2705 94.85596) (width 0.3) (layer B.Cu) (net 29) (tstamp 58962FDF))
  (segment (start 110.60536 91.6131) (end 112.2705 93.27824) (width 0.3) (layer B.Cu) (net 29) (tstamp 58962FDE))
  (segment (start 110.60536 90.5717) (end 110.60536 91.6131) (width 0.3) (layer B.Cu) (net 29) (tstamp 58962FDD))
  (segment (start 111.77194 89.40512) (end 110.60536 90.5717) (width 0.3) (layer B.Cu) (net 29) (tstamp 58962FDB))
  (segment (start 110.23858 86.82448) (end 111.32562 86.82448) (width 0.3) (layer B.Cu) (net 30) (tstamp 58875172))
  (segment (start 110.0201 87.04296) (end 110.23858 86.82448) (width 0.3) (layer B.Cu) (net 30))
  (segment (start 110.0201 89.22986) (end 110.0201 87.04296) (width 0.3) (layer B.Cu) (net 30))
  (segment (start 111.32562 86.82448) (end 112.02666 87.52552) (width 0.3) (layer F.Cu) (net 30))
  (via (at 111.32562 86.82448) (size 0.6) (drill 0.4) (layers F.Cu B.Cu) (net 30))
  (segment (start 112.0927 90.67512) (end 113.38302 90.67512) (width 0.3) (layer B.Cu) (net 30) (tstamp 588661DA) (status 20))
  (segment (start 112.02666 90.74116) (end 112.0927 90.67512) (width 0.3) (layer B.Cu) (net 30) (tstamp 588661D9) (status 30))
  (via (at 112.02666 90.74116) (size 0.6) (drill 0.4) (layers F.Cu B.Cu) (net 30) (status 30))
  (segment (start 112.02666 87.52552) (end 112.02666 90.74116) (width 0.3) (layer F.Cu) (net 30) (tstamp 58875186))
  (segment (start 124.272 76.43) (end 124.272 82.44548) (width 0.3) (layer B.Cu) (net 31))
  (segment (start 116.94334 83.39548) (end 117.94232 83.39548) (width 0.3) (layer B.Cu) (net 31))
  (segment (start 109.30882 81.50318) (end 108.3716 82.4404) (width 0.3) (layer B.Cu) (net 31) (tstamp 58866180))
  (segment (start 117.1219 81.50318) (end 109.30882 81.50318) (width 0.3) (layer B.Cu) (net 31) (tstamp 5886617C))
  (segment (start 117.94232 82.3236) (end 117.1219 81.50318) (width 0.3) (layer B.Cu) (net 31) (tstamp 58866175))
  (segment (start 117.94232 83.39548) (end 117.94232 82.3236) (width 0.3) (layer B.Cu) (net 31))
  (segment (start 121.21892 83.39548) (end 117.94232 83.39548) (width 0.3) (layer B.Cu) (net 31) (tstamp 58866090))
  (segment (start 122.14602 82.46838) (end 121.21892 83.39548) (width 0.3) (layer B.Cu) (net 31) (tstamp 5886608A))
  (segment (start 122.39748 82.46838) (end 122.14602 82.46838) (width 0.3) (layer B.Cu) (net 31) (tstamp 58866089))
  (segment (start 124.272 82.44548) (end 124.2491 82.46838) (width 0.3) (layer B.Cu) (net 31) (status 30))
  (segment (start 124.2491 82.46838) (end 122.39748 82.46838) (width 0.3) (layer B.Cu) (net 31) (tstamp 58866084) (status 10))
  (segment (start 118.15826 97.68298) (end 118.15826 99.49382) (width 0.3) (layer B.Cu) (net 32) (status 10))
  (segment (start 118.15826 99.49382) (end 115.9637 101.68838) (width 0.3) (layer B.Cu) (net 32) (tstamp 58866168))
  (segment (start 109.91 116.91) (end 110.76922 116.05078) (width 0.3) (layer B.Cu) (net 33))
  (via (at 109.91 116.91) (size 0.6) (drill 0.4) (layers F.Cu B.Cu) (net 33))
  (segment (start 108.31 118.51) (end 109.91 116.91) (width 0.3) (layer F.Cu) (net 33) (tstamp 5AE33E93))
  (segment (start 108.31 122.51) (end 108.31 118.51) (width 0.3) (layer F.Cu) (net 33) (tstamp 5AE33E48))
  (segment (start 106.44 124.38) (end 108.31 122.51) (width 0.3) (layer F.Cu) (net 33) (tstamp 5AE33E47))
  (via (at 106.44 124.38) (size 0.6) (drill 0.4) (layers F.Cu B.Cu) (net 33))
  (segment (start 106.436 124.384) (end 106.44 124.38) (width 0.3) (layer B.Cu) (net 33) (tstamp 5AE33DF6))
  (segment (start 106.436 126.25942) (end 106.436 124.384) (width 0.3) (layer B.Cu) (net 33))
  (segment (start 110.76922 116.05078) (end 116.56674 116.05078) (width 0.3) (layer B.Cu) (net 33) (tstamp 5AE36377))
  (segment (start 109.6797 103.78838) (end 111.9637 103.78838) (width 0.3) (layer B.Cu) (net 33) (status 10))
  (segment (start 111.9637 103.78838) (end 114.0637 101.68838) (width 0.3) (layer B.Cu) (net 33) (tstamp 5AE36226))
  (segment (start 114.43568 109.29658) (end 114.43568 99.63432) (width 0.3) (layer F.Cu) (net 33))
  (segment (start 116.56674 113.6095) (end 116.6658 113.51044) (width 0.3) (layer F.Cu) (net 33))
  (segment (start 116.6658 113.51044) (end 116.6658 111.5267) (width 0.3) (layer F.Cu) (net 33) (tstamp 58AD6B9C))
  (segment (start 116.6658 111.5267) (end 114.43568 109.29658) (width 0.3) (layer F.Cu) (net 33) (tstamp 58AD6BA4))
  (via (at 116.56674 113.6095) (size 0.6) (drill 0.4) (layers F.Cu B.Cu) (net 33))
  (segment (start 116.56674 113.6095) (end 116.56674 116.05078) (width 0.3) (layer B.Cu) (net 33))
  (segment (start 114.44 101.31208) (end 114.0637 101.68838) (width 0.3) (layer B.Cu) (net 33) (tstamp 5AE35FA9))
  (segment (start 114.44 99.63) (end 114.44 101.31208) (width 0.3) (layer B.Cu) (net 33) (tstamp 5AE35FA8))
  (via (at 114.44 99.63) (size 0.6) (drill 0.4) (layers F.Cu B.Cu) (net 33))
  (segment (start 114.43568 99.63432) (end 114.44 99.63) (width 0.3) (layer F.Cu) (net 33) (tstamp 5AE35F95))
  (segment (start 117.30986 116.7939) (end 116.56674 116.05078) (width 0.3) (layer B.Cu) (net 33) (tstamp 5891F1F6) (status 10))
  (segment (start 132.7948 126.99784) (end 127.448081 126.99784) (width 0.3) (layer B.Cu) (net 33) (tstamp 58AD79BF))
  (segment (start 133.8006 128.7615) (end 133.8006 128.00364) (width 0.3) (layer B.Cu) (net 33))
  (segment (start 133.8006 128.00364) (end 132.7948 126.99784) (width 0.3) (layer B.Cu) (net 33) (tstamp 58AD79B8))
  (segment (start 125.53802 120.78428) (end 126.18064 121.4269) (width 0.2) (layer B.Cu) (net 33))
  (segment (start 127.447 124.56596) (end 127.448081 127.005757) (width 0.2) (layer B.Cu) (net 33) (tstamp 58AD786E))
  (segment (start 127.448081 127.005757) (end 127.4481 127.04864) (width 0.2) (layer B.Cu) (net 33) (tstamp 58AD79C7))
  (segment (start 127.447 124.4415) (end 127.447 124.56596) (width 0.2) (layer B.Cu) (net 33) (tstamp 58AD78ED))
  (segment (start 126.92232 123.91682) (end 127.447 124.4415) (width 0.2) (layer B.Cu) (net 33) (tstamp 58AD78E6))
  (segment (start 126.775 123.91682) (end 126.92232 123.91682) (width 0.2) (layer B.Cu) (net 33) (tstamp 58AD78CC))
  (segment (start 126.18064 123.32246) (end 126.775 123.91682) (width 0.2) (layer B.Cu) (net 33) (tstamp 58AD78C7))
  (segment (start 126.18064 121.4269) (end 126.18064 123.32246) (width 0.2) (layer B.Cu) (net 33) (tstamp 58AD78AC))
  (segment (start 125.48866 120.78428) (end 125.53802 120.78428) (width 0.3) (layer B.Cu) (net 33))
  (segment (start 125.53802 120.78428) (end 125.4542 120.78428) (width 0.3) (layer B.Cu) (net 33) (tstamp 58AD78AA))
  (segment (start 125.4542 120.78428) (end 119.15246 120.78428) (width 0.3) (layer B.Cu) (net 33) (tstamp 58AD781A))
  (segment (start 119.15246 116.792098) (end 119.15246 120.78428) (width 0.3) (layer B.Cu) (net 33))
  (segment (start 119.1296 116.79212) (end 119.15246 116.792098) (width 0.3) (layer B.Cu) (net 33))
  (segment (start 119.15246 116.792098) (end 117.30986 116.7939) (width 0.3) (layer B.Cu) (net 33) (tstamp 5896324D) (status 20))
  (segment (start 125.18894 108.0284) (end 121.2916 108.0284) (width 0.3) (layer B.Cu) (net 38))
  (segment (start 151.25427 98.843363) (end 150.42384 99.67688) (width 0.3) (layer B.Cu) (net 38) (tstamp 5889384B))
  (segment (start 151.239268 80.210408) (end 151.25427 98.843363) (width 0.3) (layer B.Cu) (net 38) (tstamp 5889384A))
  (segment (start 151.07154 80.04268) (end 151.239268 80.210408) (width 0.3) (layer B.Cu) (net 38) (tstamp 58893849))
  (segment (start 149.27576 80.04268) (end 151.07154 80.04268) (width 0.3) (layer B.Cu) (net 38))
  (segment (start 129.01926 106.56028) (end 132.39746 103.18208) (width 0.3) (layer B.Cu) (net 38) (tstamp 58893ABB))
  (segment (start 132.39746 103.18208) (end 146.91864 103.18208) (width 0.3) (layer B.Cu) (net 38) (tstamp 58893AA5))
  (segment (start 150.42384 99.67688) (end 146.91864 103.18208) (width 0.3) (layer B.Cu) (net 38) (tstamp 5889384D))
  (segment (start 126.65706 106.56028) (end 125.18894 108.0284) (width 0.3) (layer B.Cu) (net 38))
  (segment (start 126.65706 106.56028) (end 129.01926 106.56028) (width 0.3) (layer B.Cu) (net 38))
  (segment (start 121.1006 108.2194) (end 121.1006 109.97238) (width 0.3) (layer B.Cu) (net 38) (tstamp 5AE3667A))
  (segment (start 121.2916 108.0284) (end 121.1006 108.2194) (width 0.3) (layer B.Cu) (net 38) (tstamp 5AE36671))
  (segment (start 158.15 118.44) (end 155.53 118.44) (width 0.3) (layer B.Cu) (net 48) (status 800000))
  (segment (start 152.88 102.99) (end 152.88 108.9) (width 0.3) (layer F.Cu) (net 48) (tstamp 5EBB4475))
  (segment (start 152.95 102.92) (end 152.88 102.99) (width 0.3) (layer F.Cu) (net 48) (tstamp 5EBB4474))
  (segment (start 157.07 102.92) (end 152.95 102.92) (width 0.3) (layer F.Cu) (net 48) (tstamp 5EBB4473))
  (segment (start 157.11 102.96) (end 157.07 102.92) (width 0.3) (layer F.Cu) (net 48) (tstamp 5EBB4472))
  (via (at 157.11 102.96) (size 0.6) (drill 0.4) (layers F.Cu B.Cu) (net 48))
  (segment (start 158.15 104) (end 158.15 118.44) (width 0.3) (layer B.Cu) (net 48))
  (segment (start 158.15 104) (end 157.11 102.96) (width 0.3) (layer B.Cu) (net 48) (tstamp 5EBB4492))
  (segment (start 149.0406 111.24238) (end 149.0406 108.8494) (width 0.3) (layer F.Cu) (net 48) (status 400000))
  (segment (start 149.0912 108.9) (end 152.88 108.9) (width 0.3) (layer F.Cu) (net 48) (tstamp 5EBB4502))
  (segment (start 149.0406 108.8494) (end 149.0912 108.9) (width 0.2) (layer F.Cu) (net 48) (tstamp 5EBB4501))

)
