# Supplementary material for: DripOMeter: An open-source opto-electronic system for intravenous (IV) infusion monitoring
Source: HardwareX. 2022 Aug 9;12:e00345. doi: 10.1016/j.ohx.2022.e00345 (PMC9418544; doi:10.1016/j.ohx.2022.e00345)
Supplement: Supplementary data 1 [file mmc1.zip › DripOMeter Hardware/DripOMeter.net]

(export (version D)
  (design
    (source "D:\\Drip  Monitor\\PCB\\DripOMeter\\DripOMeter\\DripOMeter.sch")
    (date "05/12/20 14:41:13")
    (tool "Eeschema (5.1.5)-3")
    (sheet (number 1) (name /) (tstamps /)
      (title_block
        (title)
        (company)
        (rev)
        (date)
        (source DripOMeter.sch)
        (comment (number 1) (value ""))
        (comment (number 2) (value ""))
        (comment (number 3) (value ""))
        (comment (number 4) (value "")))))
  (components
    (comp (ref P3)
      (value Digital)
      (footprint Socket_Arduino_Pro_Mini:Socket_Strip_Arduino_1x12)
      (libsource (lib IV_Drip_Meter_Update-rescue) (part CONN_12) (description ""))
      (sheetpath (names /) (tstamps /))
      (tstamp 552014A1))
    (comp (ref P4)
      (value Analog)
      (footprint Socket_Arduino_Pro_Mini:Socket_Strip_Arduino_1x12)
      (libsource (lib IV_Drip_Meter_Update-rescue) (part CONN_12) (description ""))
      (sheetpath (names /) (tstamps /))
      (tstamp 552014EF))
    (comp (ref P2)
      (value COM)
      (footprint Socket_Arduino_Pro_Mini:Socket_Strip_Arduino_1x06)
      (libsource (lib IV_Drip_Meter_Update-rescue) (part CONN_6) (description ""))
      (sheetpath (names /) (tstamps /))
      (tstamp 55201543))
    (comp (ref P5)
      (value ADC)
      (footprint Socket_Arduino_Pro_Mini:Socket_Strip_Arduino_1x02)
      (libsource (lib IV_Drip_Meter_Update-rescue) (part CONN_2) (description ""))
      (sheetpath (names /) (tstamps /))
      (tstamp 55201A4F))
    (comp (ref P6)
      (value ADC)
      (footprint Socket_Arduino_Pro_Mini:Socket_Strip_Arduino_1x02)
      (libsource (lib IV_Drip_Meter_Update-rescue) (part CONN_2) (description ""))
      (sheetpath (names /) (tstamps /))
      (tstamp 552112EB))
    (comp (ref U2)
      (value LM358)
      (footprint SMD_Packages:SOIC-8-N)
      (libsource (lib IV_Drip_Meter_Update-rescue) (part LM358) (description ""))
      (sheetpath (names /) (tstamps /))
      (tstamp 5858DD41))
    (comp (ref SP1)
      (value SPEAKER)
      (footprint Buzzers_Beepers:Buzzer_12x9.5RM7.6)
      (libsource (lib IV_Drip_Meter_Update-rescue) (part SPEAKER) (description ""))
      (sheetpath (names /) (tstamps /))
      (tstamp 5858DD44))
    (comp (ref R14)
      (value 8k)
      (footprint Resistors_SMD:R_0805)
      (libsource (lib Device) (part R) (description Resistor))
      (sheetpath (names /) (tstamps /))
      (tstamp 5858DD45))
    (comp (ref P7)
      (value Battery)
      (footprint Connect_JST:JST_PH_B2B-PH-K_02x2.00mm_Straight)
      (libsource (lib IV_Drip_Meter_Update-rescue) (part CONN_01X02) (description ""))
      (sheetpath (names /) (tstamps /))
      (tstamp 5858DD4B))
    (comp (ref P8)
      (value Switch)
      (footprint Connect_JST:JST_PH_B2B-PH-K_02x2.00mm_Straight)
      (libsource (lib IV_Drip_Meter_Update-rescue) (part CONN_01X02) (description ""))
      (sheetpath (names /) (tstamps /))
      (tstamp 5858DD4C))
    (comp (ref R2)
      (value Photores)
      (footprint Connect_JST:JST_PH_B2B-PH-K_02x2.00mm_Straight)
      (libsource (lib IV_Drip_Meter_Update-rescue) (part Photores) (description ""))
      (sheetpath (names /) (tstamps /))
      (tstamp 5858DD56))
    (comp (ref R1)
      (value 220)
      (footprint Resistors_SMD:R_0805)
      (libsource (lib Device) (part R) (description Resistor))
      (sheetpath (names /) (tstamps /))
      (tstamp 5858DD57))
    (comp (ref W1)
      (value VCC)
      (footprint 1pin_1mm:1pin1mm)
      (libsource (lib IV_Drip_Meter_Update-rescue) (part TEST_1P) (description ""))
      (sheetpath (names /) (tstamps /))
      (tstamp 5858DD5D))
    (comp (ref R17)
      (value 750k)
      (footprint Resistors_SMD:R_0805)
      (libsource (lib Device) (part R) (description Resistor))
      (sheetpath (names /) (tstamps /))
      (tstamp 5858DD67))
    (comp (ref R19)
      (value 750k)
      (footprint Resistors_SMD:R_0805)
      (libsource (lib Device) (part R) (description Resistor))
      (sheetpath (names /) (tstamps /))
      (tstamp 5858DD68))
    (comp (ref W9)
      (value COMP_OUT)
      (footprint 1pin_1mm:1pin1mm)
      (libsource (lib IV_Drip_Meter_Update-rescue) (part TEST_1P) (description ""))
      (sheetpath (names /) (tstamps /))
      (tstamp 5858DD69))
    (comp (ref R18)
      (value 1M)
      (footprint Resistors_SMD:R_0805)
      (libsource (lib Device) (part R) (description Resistor))
      (sheetpath (names /) (tstamps /))
      (tstamp 5858DD6A))
    (comp (ref R15)
      (value 100k)
      (footprint Resistors_SMD:R_0805)
      (libsource (lib Device) (part R) (description Resistor))
      (sheetpath (names /) (tstamps /))
      (tstamp 5858DD6B))
    (comp (ref W5)
      (value LDR)
      (footprint 1pin_1mm:1pin1mm)
      (libsource (lib IV_Drip_Meter_Update-rescue) (part TEST_1P) (description ""))
      (sheetpath (names /) (tstamps /))
      (tstamp 5858DD72))
    (comp (ref R10)
      (value 2K)
      (footprint Resistors_SMD:R_0805)
      (libsource (lib Device) (part R) (description Resistor))
      (sheetpath (names /) (tstamps /))
      (tstamp 5858DD86))
    (comp (ref C4)
      (value 10u)
      (footprint Capacitor_SMD:C_0805_2012Metric_Pad1.15x1.40mm_HandSolder)
      (libsource (lib Device) (part C) (description "Unpolarized capacitor"))
      (sheetpath (names /) (tstamps /))
      (tstamp 5858DD87))
    (comp (ref J1)
      (value MICROUSB)
      (footprint MicroUSBcustomAB:AB2_USB_MICRO_SMD_wurth)
      (libsource (lib IV_Drip_Meter_Update-rescue) (part MICRO-B_USB) (description ""))
      (sheetpath (names /) (tstamps /))
      (tstamp 5858DD8A))
    (comp (ref W8)
      (value VBUS)
      (footprint 1pin_1mm:1pin1mm)
      (libsource (lib IV_Drip_Meter_Update-rescue) (part TEST_1P) (description ""))
      (sheetpath (names /) (tstamps /))
      (tstamp 5858DD8C))
    (comp (ref C3)
      (value 10u)
      (footprint Capacitor_SMD:C_0805_2012Metric_Pad1.15x1.40mm_HandSolder)
      (libsource (lib Device) (part C) (description "Unpolarized capacitor"))
      (sheetpath (names /) (tstamps /))
      (tstamp 5858DD8D))
    (comp (ref U1)
      (value MCP73831)
      (footprint TO_SOT_Packages_SMD:SOT-23-5)
      (libsource (lib IV_Drip_Meter_Update-rescue) (part MCP73831) (description ""))
      (sheetpath (names /) (tstamps /))
      (tstamp 5858DD91))
    (comp (ref D2)
      (value Led_x2)
      (footprint LEDs:LED-5MM-3)
      (libsource (lib IV_Drip_Meter_Update-rescue) (part Led_x2) (description ""))
      (sheetpath (names /) (tstamps /))
      (tstamp 5858DD9A))
    (comp (ref R6)
      (value 50)
      (footprint Resistors_SMD:R_0805)
      (libsource (lib Device) (part R) (description Resistor))
      (sheetpath (names /) (tstamps /))
      (tstamp 5858DD9F))
    (comp (ref R7)
      (value 50)
      (footprint Resistors_SMD:R_0805)
      (libsource (lib Device) (part R) (description Resistor))
      (sheetpath (names /) (tstamps /))
      (tstamp 5858DDA0))
    (comp (ref SW1)
      (value SW_PUSH)
      (footprint Switch_updated:SW_PUSH_6mm_4mm_updated)
      (libsource (lib IV_Drip_Meter_Update-rescue) (part SW_PUSH) (description ""))
      (sheetpath (names /) (tstamps /))
      (tstamp 5860652D))
    (comp (ref P1)
      (value COM)
      (footprint Pin_Headers:Pin_Header_Straight_1x06)
      (libsource (lib IV_Drip_Meter_Update-rescue) (part CONN_01X06) (description ""))
      (sheetpath (names /) (tstamps /))
      (tstamp 585C0CB4))
    (comp (ref W2)
      (value "1(Tx)")
      (footprint 1pin_1mm:1pin1mm)
      (libsource (lib IV_Drip_Meter_Update-rescue) (part TEST_1P) (description ""))
      (sheetpath (names /) (tstamps /))
      (tstamp 585CE00A))
    (comp (ref W3)
      (value "0(Rx)")
      (footprint 1pin_1mm:1pin1mm)
      (libsource (lib IV_Drip_Meter_Update-rescue) (part TEST_1P) (description ""))
      (sheetpath (names /) (tstamps /))
      (tstamp 585CEADF))
    (comp (ref W4)
      (value Reset)
      (footprint 1pin_1mm:1pin1mm)
      (libsource (lib IV_Drip_Meter_Update-rescue) (part TEST_1P) (description ""))
      (sheetpath (names /) (tstamps /))
      (tstamp 585CF474))
    (comp (ref R11)
      (value 220)
      (footprint Resistors_SMD:R_0805)
      (libsource (lib Device) (part R) (description Resistor))
      (sheetpath (names /) (tstamps /))
      (tstamp 585F9CC0))
    (comp (ref R16)
      (value 220)
      (footprint Resistors_SMD:R_0805)
      (libsource (lib Device) (part R) (description Resistor))
      (sheetpath (names /) (tstamps /))
      (tstamp 585FB616))
    (comp (ref R4)
      (value 10K)
      (footprint Resistors_SMD:R_0805)
      (libsource (lib Device) (part R) (description Resistor))
      (sheetpath (names /) (tstamps /))
      (tstamp 5877C0CC))
    (comp (ref R5)
      (value 10K)
      (footprint Resistors_SMD:R_0805)
      (libsource (lib Device) (part R) (description Resistor))
      (sheetpath (names /) (tstamps /))
      (tstamp 587828D9))
    (comp (ref C1)
      (value .1u)
      (footprint Capacitor_SMD:C_0805_2012Metric_Pad1.15x1.40mm_HandSolder)
      (libsource (lib Device) (part C) (description "Unpolarized capacitor"))
      (sheetpath (names /) (tstamps /))
      (tstamp 58784525))
    (comp (ref C2)
      (value .1u)
      (footprint Capacitor_SMD:C_0805_2012Metric_Pad1.15x1.40mm_HandSolder)
      (libsource (lib Device) (part C) (description "Unpolarized capacitor"))
      (sheetpath (names /) (tstamps /))
      (tstamp 58784951))
    (comp (ref R8)
      (value 1K)
      (footprint Resistors_SMD:R_0805)
      (libsource (lib Device) (part R) (description Resistor))
      (sheetpath (names /) (tstamps /))
      (tstamp 5877CBF9))
    (comp (ref R12)
      (value 3.3K)
      (footprint Resistors_SMD:R_0805)
      (libsource (lib Device) (part R) (description Resistor))
      (sheetpath (names /) (tstamps /))
      (tstamp 5877D116))
    (comp (ref W6)
      (value D10)
      (footprint 1pin_1mm:1pin1mm)
      (libsource (lib IV_Drip_Meter_Update-rescue) (part TEST_1P) (description ""))
      (sheetpath (names /) (tstamps /))
      (tstamp 587BBDB6))
    (comp (ref D3)
      (value Red_status)
      (footprint LEDs:LED-3MM)
      (libsource (lib IV_Drip_Meter_Update-rescue) (part Led_Small) (description ""))
      (sheetpath (names /) (tstamps /))
      (tstamp 587A3327))
    (comp (ref D4)
      (value Green_status)
      (footprint LEDs:LED-3MM)
      (libsource (lib IV_Drip_Meter_Update-rescue) (part Led_Small) (description ""))
      (sheetpath (names /) (tstamps /))
      (tstamp 587A375D))
    (comp (ref W7)
      (value GND)
      (footprint 1pin_1mm:1pin1mm)
      (libsource (lib IV_Drip_Meter_Update-rescue) (part TEST_1P) (description ""))
      (sheetpath (names /) (tstamps /))
      (tstamp 5858DD8F))
    (comp (ref C6)
      (value 10u)
      (footprint Capacitor_SMD:C_0805_2012Metric_Pad1.15x1.40mm_HandSolder)
      (libsource (lib Device) (part C) (description "Unpolarized capacitor"))
      (sheetpath (names /) (tstamps /))
      (tstamp 58A1FB4C))
    (comp (ref C5)
      (value 10u)
      (footprint Capacitor_SMD:C_0805_2012Metric_Pad1.15x1.40mm_HandSolder)
      (libsource (lib Device) (part C) (description "Unpolarized capacitor"))
      (sheetpath (names /) (tstamps /))
      (tstamp 58A1BCD8))
    (comp (ref D1)
      (value LED)
      (footprint Connect_JST:JST_PH_B2B-PH-K_02x2.00mm_Straight)
      (libsource (lib IV_Drip_Meter_Update-rescue) (part LED-RESCUE-IV_Drip_Meter_Update) (description ""))
      (sheetpath (names /) (tstamps /))
      (tstamp 58C8FB0D))
    (comp (ref P9)
      (value Encoder)
      (footprint Socket_Encoder:Socket_Encoder_Alps_3Pin)
      (libsource (lib IV_Drip_Meter_Update-rescue) (part CONN_01X03) (description ""))
      (sheetpath (names /) (tstamps /))
      (tstamp 585EC1E5))
    (comp (ref RV1)
      (value 10K)
      (footprint TC33:MF_Passives-TC33)
      (libsource (lib IV_Drip_Meter_Update-rescue) (part POT) (description ""))
      (sheetpath (names /) (tstamps /))
      (tstamp 5AD8A06E))
    (comp (ref DS1)
      (value 0.96"_OLED_I2C)
      (footprint fablab-noninventory:0.96inch_OLED_display_I2C_Updated)
      (libsource (lib fablab-noninventory) (part 0.96"_OLED_I2C) (description ""))
      (sheetpath (names /) (tstamps /))
      (tstamp 5EBB1A35)))
  (libparts
    (libpart (lib Device) (part C)
      (description "Unpolarized capacitor")
      (docs ~)
      (footprints
        (fp C_*))
      (fields
        (field (name Reference) C)
        (field (name Value) C))
      (pins
        (pin (num 1) (name ~) (type passive))
        (pin (num 2) (name ~) (type passive))))
    (libpart (lib Device) (part R)
      (description Resistor)
      (docs ~)
      (footprints
        (fp R_*))
      (fields
        (field (name Reference) R)
        (field (name Value) R))
      (pins
        (pin (num 1) (name ~) (type passive))
        (pin (num 2) (name ~) (type passive))))
    (libpart (lib IV_Drip_Meter_Update-rescue) (part CONN_01X02)
      (footprints
        (fp Pin_Header_Straight_1X02)
        (fp Pin_Header_Angled_1X02)
        (fp Socket_Strip_Straight_1X02)
        (fp Socket_Strip_Angled_1X02))
      (fields
        (field (name Reference) P)
        (field (name Value) CONN_01X02))
      (pins
        (pin (num 1) (name P1) (type passive))
        (pin (num 2) (name P2) (type passive))))
    (libpart (lib IV_Drip_Meter_Update-rescue) (part CONN_01X03)
      (footprints
        (fp Pin_Header_Straight_1X03)
        (fp Pin_Header_Angled_1X03)
        (fp Socket_Strip_Straight_1X03)
        (fp Socket_Strip_Angled_1X03))
      (fields
        (field (name Reference) P)
        (field (name Value) CONN_01X03))
      (pins
        (pin (num 1) (name P1) (type passive))
        (pin (num 2) (name P2) (type passive))
        (pin (num 3) (name P3) (type passive))))
    (libpart (lib IV_Drip_Meter_Update-rescue) (part CONN_01X06)
      (footprints
        (fp Pin_Header_Straight_1X06)
        (fp Pin_Header_Angled_1X06)
        (fp Socket_Strip_Straight_1X06)
        (fp Socket_Strip_Angled_1X06))
      (fields
        (field (name Reference) P)
        (field (name Value) CONN_01X06))
      (pins
        (pin (num 1) (name P1) (type passive))
        (pin (num 2) (name P2) (type passive))
        (pin (num 3) (name P3) (type passive))
        (pin (num 4) (name P4) (type passive))
        (pin (num 5) (name P5) (type passive))
        (pin (num 6) (name P6) (type passive))))
    (libpart (lib IV_Drip_Meter_Update-rescue) (part CONN_12)
      (fields
        (field (name Reference) P)
        (field (name Value) CONN_12))
      (pins
        (pin (num 1) (name P1) (type passive))
        (pin (num 2) (name P2) (type passive))
        (pin (num 3) (name P3) (type passive))
        (pin (num 4) (name P4) (type passive))
        (pin (num 5) (name P5) (type passive))
        (pin (num 6) (name P6) (type passive))
        (pin (num 7) (name P7) (type passive))
        (pin (num 8) (name P8) (type passive))
        (pin (num 9) (name P9) (type passive))
        (pin (num 10) (name P10) (type passive))
        (pin (num 11) (name P11) (type passive))
        (pin (num 12) (name P12) (type passive))))
    (libpart (lib IV_Drip_Meter_Update-rescue) (part CONN_2)
      (fields
        (field (name Reference) P)
        (field (name Value) CONN_2))
      (pins
        (pin (num 1) (name P1) (type passive))
        (pin (num 2) (name PM) (type passive))))
    (libpart (lib IV_Drip_Meter_Update-rescue) (part CONN_6)
      (fields
        (field (name Reference) P)
        (field (name Value) CONN_6))
      (pins
        (pin (num 1) (name 1) (type passive))
        (pin (num 2) (name 2) (type passive))
        (pin (num 3) (name 3) (type passive))
        (pin (num 4) (name 4) (type passive))
        (pin (num 5) (name 5) (type passive))
        (pin (num 6) (name 6) (type passive))))
    (libpart (lib IV_Drip_Meter_Update-rescue) (part LED-RESCUE-IV_Drip_Meter_Update)
      (footprints
        (fp LED*))
      (fields
        (field (name Reference) D)
        (field (name Value) LED-RESCUE-IV_Drip_Meter_Update))
      (pins
        (pin (num 1) (name K) (type passive))
        (pin (num 2) (name A) (type passive))))
    (libpart (lib IV_Drip_Meter_Update-rescue) (part LM358)
      (footprints
        (fp SOIC*)
        (fp DIP*)
        (fp TSSOP*)
        (fp TO-99*)
        (fp DSBGA*))
      (fields
        (field (name Reference) U)
        (field (name Value) LM358))
      (pins
        (pin (num 1) (name ~) (type output))
        (pin (num 2) (name -) (type input))
        (pin (num 3) (name +) (type input))
        (pin (num 4) (name V-) (type power_in))
        (pin (num 5) (name +) (type input))
        (pin (num 6) (name -) (type input))
        (pin (num 7) (name ~) (type output))
        (pin (num 8) (name V+) (type power_in))))
    (libpart (lib IV_Drip_Meter_Update-rescue) (part Led_Small)
      (footprints
        (fp LED-*)
        (fp LED_*))
      (fields
        (field (name Reference) D)
        (field (name Value) Led_Small))
      (pins
        (pin (num 1) (name K) (type passive))
        (pin (num 2) (name A) (type passive))))
    (libpart (lib IV_Drip_Meter_Update-rescue) (part Led_x2)
      (fields
        (field (name Reference) D)
        (field (name Value) Led_x2))
      (pins
        (pin (num 1) (name A1) (type input))
        (pin (num 2) (name K) (type input))
        (pin (num 3) (name A2) (type input))))
    (libpart (lib IV_Drip_Meter_Update-rescue) (part MCP73831)
      (footprints
        (fp SOT23-5))
      (fields
        (field (name Reference) U)
        (field (name Value) MCP73831))
      (pins
        (pin (num 1) (name STAT) (type input))
        (pin (num 2) (name VSS) (type input))
        (pin (num 3) (name VBAT) (type input))
        (pin (num 4) (name VDD) (type input))
        (pin (num 5) (name PROG) (type input))))
    (libpart (lib IV_Drip_Meter_Update-rescue) (part MICRO-B_USB)
      (fields
        (field (name Reference) U)
        (field (name Value) MICRO-B_USB))
      (pins
        (pin (num 1) (name VBUS) (type input))
        (pin (num 2) (name D-) (type input))
        (pin (num 3) (name D+) (type input))
        (pin (num 4) (name ID) (type input))
        (pin (num 5) (name GND) (type input))))
    (libpart (lib IV_Drip_Meter_Update-rescue) (part POT)
      (fields
        (field (name Reference) RV)
        (field (name Value) POT))
      (pins
        (pin (num 1) (name 1) (type passive))
        (pin (num 2) (name 2) (type passive))
        (pin (num 3) (name 3) (type passive))))
    (libpart (lib IV_Drip_Meter_Update-rescue) (part Photores)
      (footprints
        (fp R?)
        (fp R?-*))
      (fields
        (field (name Reference) R)
        (field (name Value) Photores))
      (pins
        (pin (num 1) (name ~) (type passive))
        (pin (num 2) (name ~) (type passive))))
    (libpart (lib IV_Drip_Meter_Update-rescue) (part SPEAKER)
      (fields
        (field (name Reference) SP)
        (field (name Value) SPEAKER))
      (pins
        (pin (num 1) (name 1) (type input))
        (pin (num 2) (name 2) (type input))))
    (libpart (lib IV_Drip_Meter_Update-rescue) (part SW_PUSH)
      (fields
        (field (name Reference) SW)
        (field (name Value) SW_PUSH))
      (pins
        (pin (num 1) (name 1) (type passive))
        (pin (num 2) (name 2) (type passive))))
    (libpart (lib IV_Drip_Meter_Update-rescue) (part TEST_1P)
      (fields
        (field (name Reference) W)
        (field (name Value) TEST_1P))
      (pins
        (pin (num 1) (name 1) (type passive))))
    (libpart (lib fablab-noninventory) (part 0.96"_OLED_I2C)
      (fields
        (field (name Reference) DS)
        (field (name Value) 0.96"_OLED_I2C))
      (pins
        (pin (num 1) (name GND) (type power_in))
        (pin (num 2) (name VCC) (type power_in))
        (pin (num 3) (name SCL) (type BiDi))
        (pin (num 4) (name SDA) (type BiDi)))))
  (libraries
    (library (logical Device)
      (uri "C:\\Program Files\\KiCad\\share\\kicad\\library/Device.lib"))
    (library (logical IV_Drip_Meter_Update-rescue)
      (uri "D:/Drip  Monitor/PCB/IV_Drip_Meter_Update_p4/IV_Drip_Meter_Update-rescue.lib"))
    (library (logical fablab-noninventory)
      (uri "D:\\Drip  Monitor\\PCB\\DripOMeter\\DripOMeter/Libraries/fablab-noninventory.pretty/fablab-noninventory.lib")))
  (nets
    (net (code 1) (name COMP_OUT)
      (node (ref U2) (pin 1))
      (node (ref P3) (pin 5))
      (node (ref W9) (pin 1)))
    (net (code 2) (name /A2)
      (node (ref P4) (pin 6)))
    (net (code 3) (name /A3)
      (node (ref P4) (pin 5)))
    (net (code 4) (name A0)
      (node (ref R12) (pin 1))
      (node (ref R8) (pin 2))
      (node (ref P4) (pin 8)))
    (net (code 5) (name A1)
      (node (ref P4) (pin 7)))
    (net (code 6) (name "Net-(R19-Pad2)")
      (node (ref U2) (pin 2))
      (node (ref R19) (pin 2)))
    (net (code 7) (name "Net-(P3-Pad2)")
      (node (ref P3) (pin 2))
      (node (ref W3) (pin 1)))
    (net (code 8) (name "Net-(P3-Pad1)")
      (node (ref P3) (pin 1))
      (node (ref W2) (pin 1)))
    (net (code 9) (name "Net-(D2-Pad1)")
      (node (ref R7) (pin 2))
      (node (ref D2) (pin 1)))
    (net (code 10) (name "Net-(D2-Pad3)")
      (node (ref R6) (pin 2))
      (node (ref D2) (pin 3)))
    (net (code 11) (name LDR)
      (node (ref R14) (pin 2))
      (node (ref R2) (pin 1))
      (node (ref R19) (pin 1))
      (node (ref RV1) (pin 1))
      (node (ref W5) (pin 1)))
    (net (code 12) (name "Net-(R15-Pad1)")
      (node (ref R17) (pin 2))
      (node (ref R18) (pin 2))
      (node (ref R15) (pin 1)))
    (net (code 13) (name "Net-(R17-Pad1)")
      (node (ref R17) (pin 1))
      (node (ref U2) (pin 3)))
    (net (code 14) (name 5V_SW)
      (node (ref P1) (pin 4))
      (node (ref P4) (pin 1))
      (node (ref P8) (pin 2))
      (node (ref R8) (pin 1)))
    (net (code 15) (name INT)
      (node (ref P9) (pin 2))
      (node (ref P3) (pin 6))
      (node (ref C2) (pin 2))
      (node (ref R5) (pin 2)))
    (net (code 16) (name D4)
      (node (ref P3) (pin 7))
      (node (ref P9) (pin 3))
      (node (ref R4) (pin 2))
      (node (ref C1) (pin 2)))
    (net (code 17) (name GND)
      (node (ref SP1) (pin 2))
      (node (ref P7) (pin 2))
      (node (ref R1) (pin 1))
      (node (ref C3) (pin 1))
      (node (ref U1) (pin 2))
      (node (ref J1) (pin 5))
      (node (ref D2) (pin 2))
      (node (ref P2) (pin 5))
      (node (ref P2) (pin 6))
      (node (ref P4) (pin 2))
      (node (ref P3) (pin 4))
      (node (ref U2) (pin 4))
      (node (ref R10) (pin 1))
      (node (ref R16) (pin 1))
      (node (ref C4) (pin 1))
      (node (ref R18) (pin 1))
      (node (ref SW1) (pin 1))
      (node (ref P1) (pin 5))
      (node (ref R12) (pin 2))
      (node (ref C2) (pin 1))
      (node (ref C1) (pin 1))
      (node (ref DS1) (pin 1))
      (node (ref C6) (pin 1))
      (node (ref C5) (pin 1))
      (node (ref P9) (pin 1))
      (node (ref RV1) (pin 2))
      (node (ref W7) (pin 1)))
    (net (code 18) (name VCC)
      (node (ref DS1) (pin 2))
      (node (ref P4) (pin 4))
      (node (ref P2) (pin 4))
      (node (ref R4) (pin 1))
      (node (ref W1) (pin 1))
      (node (ref R5) (pin 1)))
    (net (code 19) (name /D11)
      (node (ref P4) (pin 11)))
    (net (code 20) (name /D12)
      (node (ref P4) (pin 10)))
    (net (code 21) (name /D13)
      (node (ref P4) (pin 9)))
    (net (code 22) (name /Reset)
      (node (ref P4) (pin 3)))
    (net (code 23) (name "Net-(D4-Pad1)")
      (node (ref D4) (pin 1))
      (node (ref R16) (pin 2)))
    (net (code 24) (name "Net-(D3-Pad2)")
      (node (ref D3) (pin 2))
      (node (ref R11) (pin 1)))
    (net (code 25) (name "Net-(D3-Pad1)")
      (node (ref U1) (pin 1))
      (node (ref D4) (pin 2))
      (node (ref D3) (pin 1)))
    (net (code 26) (name "Net-(P4-Pad12)")
      (node (ref P4) (pin 12))
      (node (ref W6) (pin 1)))
    (net (code 27) (name D8)
      (node (ref P3) (pin 11))
      (node (ref SP1) (pin 1)))
    (net (code 28) (name /Unused)
      (node (ref RV1) (pin 3)))
    (net (code 29) (name D9)
      (node (ref P3) (pin 12))
      (node (ref U2) (pin 8))
      (node (ref R2) (pin 2))
      (node (ref D1) (pin 2)))
    (net (code 30) (name "Net-(D1-Pad1)")
      (node (ref R1) (pin 2))
      (node (ref D1) (pin 1)))
    (net (code 31) (name "Net-(C5-Pad2)")
      (node (ref C6) (pin 2))
      (node (ref C5) (pin 2))
      (node (ref R14) (pin 1))
      (node (ref R15) (pin 2)))
    (net (code 32) (name SDA)
      (node (ref P5) (pin 2))
      (node (ref DS1) (pin 4)))
    (net (code 33) (name SCL)
      (node (ref DS1) (pin 3))
      (node (ref P5) (pin 1)))
    (net (code 34) (name DTR)
      (node (ref P2) (pin 1)))
    (net (code 35) (name "Net-(C3-Pad2)")
      (node (ref J1) (pin 1))
      (node (ref R11) (pin 2))
      (node (ref C3) (pin 2))
      (node (ref W8) (pin 1))
      (node (ref U1) (pin 4)))
    (net (code 36) (name "Net-(P3-Pad3)")
      (node (ref P3) (pin 3))
      (node (ref W4) (pin 1)))
    (net (code 37) (name +5V)
      (node (ref U1) (pin 3))
      (node (ref C4) (pin 2))
      (node (ref P8) (pin 1))
      (node (ref P7) (pin 1)))
    (net (code 38) (name /A6)
      (node (ref P6) (pin 2)))
    (net (code 39) (name /A7)
      (node (ref P6) (pin 1)))
    (net (code 40) (name /3V3_Unused)
      (node (ref P1) (pin 6)))
    (net (code 41) (name "0(Rx)")
      (node (ref P1) (pin 3))
      (node (ref P2) (pin 3)))
    (net (code 42) (name "1(Tx)")
      (node (ref P2) (pin 2))
      (node (ref P1) (pin 2)))
    (net (code 43) (name "Net-(P1-Pad1)")
      (node (ref P1) (pin 1)))
    (net (code 44) (name /ID_Unused)
      (node (ref J1) (pin 4)))
    (net (code 45) (name /D+_Unused)
      (node (ref J1) (pin 3)))
    (net (code 46) (name /D-_Unused)
      (node (ref J1) (pin 2)))
    (net (code 47) (name "Net-(R10-Pad2)")
      (node (ref R10) (pin 2))
      (node (ref U1) (pin 5)))
    (net (code 48) (name D5)
      (node (ref P3) (pin 8))
      (node (ref SW1) (pin 2)))
    (net (code 49) (name D7)
      (node (ref R7) (pin 1))
      (node (ref P3) (pin 10)))
    (net (code 50) (name D6)
      (node (ref R6) (pin 1))
      (node (ref P3) (pin 9)))))
