# Supplementary material for: DripOMeter: An open-source opto-electronic system for intravenous (IV) infusion monitoring
Source: HardwareX. 2022 Aug 9;12:e00345. doi: 10.1016/j.ohx.2022.e00345 (PMC9418544; doi:10.1016/j.ohx.2022.e00345)
Supplement: Supplementary data 1 [file mmc1.zip › DripOMeter Hardware/DripOMeter.sch]

EESchema Schematic File Version 4
EELAYER 30 0
EELAYER END
$Descr A4 11693 8268
encoding utf-8
Sheet 1 1
Title ""
Date ""
Rev ""
Comp ""
Comment1 ""
Comment2 ""
Comment3 ""
Comment4 ""
$EndDescr
$Comp
L IV_Drip_Meter_Update-rescue:CONN_12 P3
U 1 1 552014A1
P 9625 2325
F 0 "P3" V 9575 2325 60  0000 C CNN
F 1 "Digital" V 9675 2325 60  0000 C CNN
F 2 "Socket_Arduino_Pro_Mini:Socket_Strip_Arduino_1x12" H 9625 2325 60  0001 C CNN
F 3 "" H 9625 2325 60  0000 C CNN
	1    9625 2325
	1    0    0    -1  
$EndComp
$Comp
L IV_Drip_Meter_Update-rescue:CONN_12 P4
U 1 1 552014EF
P 9950 2325
F 0 "P4" V 9900 2325 60  0000 C CNN
F 1 "Analog" V 10000 2325 60  0000 C CNN
F 2 "Socket_Arduino_Pro_Mini:Socket_Strip_Arduino_1x12" H 9950 2325 60  0001 C CNN
F 3 "" H 9950 2325 60  0000 C CNN
	1    9950 2325
	-1   0    0    -1  
$EndComp
$Comp
L power:GND #PWR01
U 1 1 55201608
P 9200 3050
F 0 "#PWR01" H 9200 3050 30  0001 C CNN
F 1 "GND" H 9200 2980 30  0001 C CNN
F 2 "" H 9200 3050 60  0000 C CNN
F 3 "" H 9200 3050 60  0000 C CNN
	1    9200 3050
	1    0    0    -1  
$EndComp
$Comp
L power:GND #PWR02
U 1 1 55201646
P 10375 3050
F 0 "#PWR02" H 10375 3050 30  0001 C CNN
F 1 "GND" H 10375 2980 30  0001 C CNN
F 2 "" H 10375 3050 60  0000 C CNN
F 3 "" H 10375 3050 60  0000 C CNN
	1    10375 3050
	1    0    0    -1  
$EndComp
$Comp
L IV_Drip_Meter_Update-rescue:CONN_2 P5
U 1 1 55201A4F
P 9575 3150
F 0 "P5" V 9525 3150 40  0000 C CNN
F 1 "ADC" V 9625 3150 40  0000 C CNN
F 2 "Socket_Arduino_Pro_Mini:Socket_Strip_Arduino_1x02" H 9575 3150 60  0001 C CNN
F 3 "" H 9575 3150 60  0000 C CNN
	1    9575 3150
	0    -1   -1   0   
$EndComp
Text Notes 8550 575  0    60   ~ 0
Shield Arduino Pro Mini \n
$Comp
L IV_Drip_Meter_Update-rescue:CONN_2 P6
U 1 1 552112EB
P 10000 3150
F 0 "P6" V 9950 3150 40  0000 C CNN
F 1 "ADC" V 10050 3150 40  0000 C CNN
F 2 "Socket_Arduino_Pro_Mini:Socket_Strip_Arduino_1x02" H 10000 3150 60  0001 C CNN
F 3 "" H 10000 3150 60  0000 C CNN
	1    10000 3150
	0    -1   -1   0   
$EndComp
$Comp
L IV_Drip_Meter_Update-rescue:LM358 U2
U 1 1 5858DD41
P 4620 6250
F 0 "U2" H 4620 6450 50  0000 L CNN
F 1 "LM358" H 4620 6050 50  0000 L CNN
F 2 "SMD_Packages:SOIC-8-N" H 4620 6250 50  0001 C CNN
F 3 "" H 4620 6250 50  0000 C CNN
	1    4620 6250
	1    0    0    -1  
$EndComp
$Comp
L IV_Drip_Meter_Update-rescue:SPEAKER SP1
U 1 1 5858DD44
P 4015 4875
F 0 "SP1" H 3915 5125 50  0000 C CNN
F 1 "SPEAKER" H 3915 4625 50  0000 C CNN
F 2 "Buzzers_Beepers:Buzzer_12x9.5RM7.6" H 4015 4875 50  0001 C CNN
F 3 "" H 4015 4875 50  0000 C CNN
	1    4015 4875
	1    0    0    -1  
$EndComp
$Comp
L Device:R R14
U 1 1 5858DD45
P 2870 5800
F 0 "R14" V 2950 5800 50  0000 C CNN
F 1 "8k" V 2870 5800 50  0000 C CNN
F 2 "Resistors_SMD:R_0805" V 2800 5800 50  0001 C CNN
F 3 "" H 2870 5800 50  0000 C CNN
	1    2870 5800
	0    1    1    0   
$EndComp
$Comp
L IV_Drip_Meter_Update-rescue:CONN_01X02 P7
U 1 1 5858DD4B
P 3750 3155
F 0 "P7" H 3750 3305 50  0000 C CNN
F 1 "Battery" V 3850 3155 50  0000 C CNN
F 2 "Connect_JST:JST_PH_B2B-PH-K_02x2.00mm_Straight" H 3750 3155 50  0001 C CNN
F 3 "" H 3750 3155 50  0000 C CNN
	1    3750 3155
	1    0    0    -1  
$EndComp
$Comp
L IV_Drip_Meter_Update-rescue:CONN_01X02 P8
U 1 1 5858DD4C
P 4250 3155
F 0 "P8" H 4250 3305 50  0000 C CNN
F 1 "Switch" V 4350 3155 50  0000 C CNN
F 2 "Connect_JST:JST_PH_B2B-PH-K_02x2.00mm_Straight" H 4250 3155 50  0001 C CNN
F 3 "" H 4250 3155 50  0000 C CNN
	1    4250 3155
	1    0    0    -1  
$EndComp
$Comp
L power:GND #PWR05
U 1 1 5858DD4E
P 3550 3205
F 0 "#PWR05" H 3550 2955 50  0001 C CNN
F 1 "GND" H 3550 3055 50  0000 C CNN
F 2 "" H 3550 3205 50  0000 C CNN
F 3 "" H 3550 3205 50  0000 C CNN
	1    3550 3205
	1    0    0    -1  
$EndComp
$Comp
L IV_Drip_Meter_Update-rescue:Photores R2
U 1 1 5858DD56
P 3715 2315
F 0 "R2" V 3795 2315 50  0000 C CNN
F 1 "Photores" V 3925 2315 50  0000 C TNN
F 2 "Connect_JST:JST_PH_B2B-PH-K_02x2.00mm_Straight" V 3645 2315 50  0001 C CNN
F 3 "" H 3715 2315 50  0000 C CNN
	1    3715 2315
	0    1    1    0   
$EndComp
$Comp
L Device:R R1
U 1 1 5858DD57
P 4090 1665
F 0 "R1" V 4170 1665 50  0000 C CNN
F 1 "220" V 4090 1665 50  0000 C CNN
F 2 "Resistors_SMD:R_0805" V 4020 1665 50  0001 C CNN
F 3 "" H 4090 1665 50  0000 C CNN
	1    4090 1665
	0    1    1    0   
$EndComp
$Comp
L power:GND #PWR06
U 1 1 5858DD5A
P 4360 1665
F 0 "#PWR06" H 4360 1415 50  0001 C CNN
F 1 "GND" H 4360 1515 50  0000 C CNN
F 2 "" H 4360 1665 50  0000 C CNN
F 3 "" H 4360 1665 50  0000 C CNN
	1    4360 1665
	1    0    0    -1  
$EndComp
$Comp
L power:GND #PWR07
U 1 1 5858DD5C
P 4295 2465
F 0 "#PWR07" H 4295 2215 50  0001 C CNN
F 1 "GND" H 4295 2315 50  0000 C CNN
F 2 "" H 4295 2465 50  0000 C CNN
F 3 "" H 4295 2465 50  0000 C CNN
	1    4295 2465
	1    0    0    -1  
$EndComp
Text GLabel 3445 3925 0    35   Input ~ 0
D6
Text GLabel 3445 4125 0    35   Input ~ 0
D7
Text GLabel 3615 4775 0    35   Input ~ 0
D8
$Comp
L IV_Drip_Meter_Update-rescue:TEST_1P W1
U 1 1 5858DD5D
P 3900 1151
F 0 "W1" H 3900 1421 50  0000 C CNN
F 1 "VCC" H 3900 1351 50  0000 C CNN
F 2 "1pin_1mm:1pin1mm" H 4100 1151 50  0001 C CNN
F 3 "" H 4100 1151 50  0000 C CNN
	1    3900 1151
	1    0    0    -1  
$EndComp
$Comp
L power:GND #PWR08
U 1 1 5858DD66
P 4520 6550
F 0 "#PWR08" H 4520 6300 50  0001 C CNN
F 1 "GND" H 4520 6400 50  0000 C CNN
F 2 "" H 4520 6550 50  0000 C CNN
F 3 "" H 4520 6550 50  0000 C CNN
	1    4520 6550
	1    0    0    -1  
$EndComp
Text GLabel 5145 6250 2    35   Input ~ 0
COMP_OUT
$Comp
L Device:R R17
U 1 1 5858DD67
P 4020 6150
F 0 "R17" V 4100 6150 50  0000 C CNN
F 1 "750k" V 4020 6150 50  0000 C CNN
F 2 "Resistors_SMD:R_0805" V 3950 6150 50  0001 C CNN
F 3 "" H 4020 6150 50  0000 C CNN
	1    4020 6150
	0    1    1    0   
$EndComp
$Comp
L Device:R R19
U 1 1 5858DD68
P 4220 6550
F 0 "R19" V 4300 6550 50  0000 C CNN
F 1 "750k" V 4220 6550 50  0000 C CNN
F 2 "Resistors_SMD:R_0805" V 4150 6550 50  0001 C CNN
F 3 "" H 4220 6550 50  0000 C CNN
	1    4220 6550
	-1   0    0    1   
$EndComp
$Comp
L IV_Drip_Meter_Update-rescue:TEST_1P W9
U 1 1 5858DD69
P 5020 6250
F 0 "W9" H 5020 6520 50  0000 C CNN
F 1 "COMP_OUT" H 5020 6450 50  0000 C CNN
F 2 "1pin_1mm:1pin1mm" H 5220 6250 50  0001 C CNN
F 3 "" H 5220 6250 50  0000 C CNN
	1    5020 6250
	1    0    0    -1  
$EndComp
$Comp
L Device:R R18
U 1 1 5858DD6A
P 3670 6485
F 0 "R18" V 3750 6485 50  0000 C CNN
F 1 "1M" V 3670 6485 50  0000 C CNN
F 2 "Resistors_SMD:R_0805" V 3600 6485 50  0001 C CNN
F 3 "" H 3670 6485 50  0000 C CNN
	1    3670 6485
	-1   0    0    1   
$EndComp
$Comp
L Device:R R15
U 1 1 5858DD6B
P 3670 5950
F 0 "R15" V 3750 5950 50  0000 C CNN
F 1 "100k" V 3670 5950 50  0000 C CNN
F 2 "Resistors_SMD:R_0805" V 3600 5950 50  0001 C CNN
F 3 "" H 3670 5950 50  0000 C CNN
	1    3670 5950
	-1   0    0    1   
$EndComp
Text GLabel 4220 6745 3    35   Input ~ 0
LDR
$Comp
L power:GND #PWR09
U 1 1 5858DD6C
P 3670 6760
F 0 "#PWR09" H 3670 6510 50  0001 C CNN
F 1 "GND" H 3670 6610 50  0000 C CNN
F 2 "" H 3670 6760 50  0000 C CNN
F 3 "" H 3670 6760 50  0000 C CNN
	1    3670 6760
	1    0    0    -1  
$EndComp
$Comp
L power:GND #PWR010
U 1 1 5858DD6E
P 3170 6100
F 0 "#PWR010" H 3170 5850 50  0001 C CNN
F 1 "GND" H 3170 5950 50  0000 C CNN
F 2 "" H 3170 6100 50  0000 C CNN
F 3 "" H 3170 6100 50  0000 C CNN
	1    3170 6100
	1    0    0    -1  
$EndComp
$Comp
L power:GND #PWR011
U 1 1 5858DD6F
P 3420 6100
F 0 "#PWR011" H 3420 5850 50  0001 C CNN
F 1 "GND" H 3420 5950 50  0000 C CNN
F 2 "" H 3420 6100 50  0000 C CNN
F 3 "" H 3420 6100 50  0000 C CNN
	1    3420 6100
	1    0    0    -1  
$EndComp
Text GLabel 2720 5650 1    35   Input ~ 0
LDR
$Comp
L power:GND #PWR012
U 1 1 5858DD70
P 4445 4165
F 0 "#PWR012" H 4445 3915 50  0001 C CNN
F 1 "GND" H 4445 4015 50  0000 C CNN
F 2 "" H 4445 4165 50  0000 C CNN
F 3 "" H 4445 4165 50  0000 C CNN
	1    4445 4165
	1    0    0    -1  
$EndComp
$Comp
L power:GND #PWR013
U 1 1 5858DD71
P 3565 5040
F 0 "#PWR013" H 3565 4790 50  0001 C CNN
F 1 "GND" H 3565 4890 50  0000 C CNN
F 2 "" H 3565 5040 50  0000 C CNN
F 3 "" H 3565 5040 50  0000 C CNN
	1    3565 5040
	1    0    0    -1  
$EndComp
$Comp
L IV_Drip_Meter_Update-rescue:TEST_1P W5
U 1 1 5858DD72
P 4065 2315
F 0 "W5" H 4065 2585 50  0000 C CNN
F 1 "LDR" H 4065 2515 50  0000 C CNN
F 2 "1pin_1mm:1pin1mm" H 4265 2315 50  0001 C CNN
F 3 "" H 4265 2315 50  0000 C CNN
	1    4065 2315
	1    0    0    -1  
$EndComp
Text GLabel 4065 2420 3    35   Input ~ 0
LDR
$Comp
L Device:R R10
U 1 1 5858DD86
P 10230 4845
F 0 "R10" V 10200 5025 50  0000 C CNN
F 1 "2K" V 10230 4845 50  0000 C CNN
F 2 "Resistors_SMD:R_0805" V 10160 4845 50  0001 C CNN
F 3 "" H 10230 4845 50  0000 C CNN
	1    10230 4845
	0    1    1    0   
$EndComp
$Comp
L Device:C C4
U 1 1 5858DD87
P 10230 4695
F 0 "C4" V 10285 4740 50  0000 L CNN
F 1 "10u" V 10105 4660 50  0000 L CNN
F 2 "Capacitor_SMD:C_0805_2012Metric_Pad1.15x1.40mm_HandSolder" H 10268 4545 50  0001 C CNN
F 3 "" H 10230 4695 50  0000 C CNN
	1    10230 4695
	0    1    1    0   
$EndComp
$Comp
L power:GND #PWR014
U 1 1 5858DD88
P 10545 4695
F 0 "#PWR014" H 10545 4445 50  0001 C CNN
F 1 "GND" H 10560 4545 50  0000 C CNN
F 2 "" H 10545 4695 50  0000 C CNN
F 3 "" H 10545 4695 50  0000 C CNN
	1    10545 4695
	1    0    0    -1  
$EndComp
$Comp
L power:GND #PWR015
U 1 1 5858DD89
P 10380 5045
F 0 "#PWR015" H 10380 4795 50  0001 C CNN
F 1 "GND" H 10380 4895 50  0000 C CNN
F 2 "" H 10380 5045 50  0000 C CNN
F 3 "" H 10380 5045 50  0000 C CNN
	1    10380 5045
	1    0    0    -1  
$EndComp
$Comp
L IV_Drip_Meter_Update-rescue:MICRO-B_USB J1
U 1 1 5858DD8A
P 8085 4350
F 0 "J1" V 7895 4350 60  0000 C CNN
F 1 "MICROUSB" H 8085 4000 60  0000 C CNN
F 2 "MicroUSBcustomAB:AB2_USB_MICRO_SMD_wurth" H 7985 4350 60  0001 C CNN
F 3 "" H 7985 4350 60  0001 C CNN
	1    8085 4350
	0    1    1    0   
$EndComp
$Comp
L power:GND #PWR016
U 1 1 5858DD8B
P 7885 4610
F 0 "#PWR016" H 7885 4360 50  0001 C CNN
F 1 "GND" H 7865 4465 50  0000 C CNN
F 2 "" H 7885 4610 50  0000 C CNN
F 3 "" H 7885 4610 50  0000 C CNN
	1    7885 4610
	1    0    0    -1  
$EndComp
$Comp
L IV_Drip_Meter_Update-rescue:TEST_1P W8
U 1 1 5858DD8C
P 8635 4745
F 0 "W8" H 8635 5015 50  0000 C CNN
F 1 "VBUS" H 8635 4945 50  0000 C CNN
F 2 "1pin_1mm:1pin1mm" H 8835 4745 50  0001 C CNN
F 3 "" H 8835 4745 50  0000 C CNN
	1    8635 4745
	1    0    0    -1  
$EndComp
$Comp
L Device:C C3
U 1 1 5858DD8D
P 8535 4895
F 0 "C3" H 8560 4995 50  0000 L CNN
F 1 "10u" H 8560 4795 50  0000 L CNN
F 2 "Capacitor_SMD:C_0805_2012Metric_Pad1.15x1.40mm_HandSolder" H 8573 4745 50  0001 C CNN
F 3 "" H 8535 4895 50  0000 C CNN
	1    8535 4895
	-1   0    0    1   
$EndComp
$Comp
L power:GND #PWR017
U 1 1 5858DD8E
P 8535 5045
F 0 "#PWR017" H 8535 4795 50  0001 C CNN
F 1 "GND" H 8535 4895 50  0000 C CNN
F 2 "" H 8535 5045 50  0000 C CNN
F 3 "" H 8535 5045 50  0000 C CNN
	1    8535 5045
	1    0    0    -1  
$EndComp
$Comp
L power:GND #PWR018
U 1 1 5858DD90
P 8490 4360
F 0 "#PWR018" H 8490 4110 50  0001 C CNN
F 1 "GND" H 8605 4370 50  0000 C CNN
F 2 "" H 8490 4360 50  0000 C CNN
F 3 "" H 8490 4360 50  0000 C CNN
	1    8490 4360
	1    0    0    -1  
$EndComp
$Comp
L IV_Drip_Meter_Update-rescue:MCP73831 U1
U 1 1 5858DD91
P 9680 4845
F 0 "U1" H 9680 4595 50  0000 C CNN
F 1 "MCP73831" H 9680 5045 50  0000 C CNN
F 2 "TO_SOT_Packages_SMD:SOT-23-5" H 9680 4845 60  0001 C CNN
F 3 "" H 9680 4845 60  0000 C CNN
	1    9680 4845
	1    0    0    -1  
$EndComp
$Comp
L power:+5V #PWR019
U 1 1 5858DD99
P 10080 4695
F 0 "#PWR019" H 10080 4545 50  0001 C CNN
F 1 "+5V" H 10080 4835 50  0000 C CNN
F 2 "" H 10080 4695 50  0000 C CNN
F 3 "" H 10080 4695 50  0000 C CNN
	1    10080 4695
	1    0    0    -1  
$EndComp
$Comp
L IV_Drip_Meter_Update-rescue:Led_x2 D2
U 1 1 5858DD9A
P 4145 4025
F 0 "D2" H 4145 4250 50  0000 C CNN
F 1 "Led_x2" H 4145 3775 50  0000 C CNN
F 2 "LEDs:LED-5MM-3" H 4145 4025 50  0001 C CNN
F 3 "" H 4145 4025 50  0000 C CNN
	1    4145 4025
	-1   0    0    1   
$EndComp
$Comp
L Device:R R6
U 1 1 5858DD9F
P 3595 3925
F 0 "R6" V 3675 3925 50  0000 C CNN
F 1 "50" V 3595 3925 50  0000 C CNN
F 2 "Resistors_SMD:R_0805" V 3525 3925 50  0001 C CNN
F 3 "" H 3595 3925 50  0000 C CNN
	1    3595 3925
	0    -1   -1   0   
$EndComp
$Comp
L Device:R R7
U 1 1 5858DDA0
P 3595 4125
F 0 "R7" V 3675 4125 50  0000 C CNN
F 1 "50" V 3595 4125 50  0000 C CNN
F 2 "Resistors_SMD:R_0805" V 3525 4125 50  0001 C CNN
F 3 "" H 3595 4125 50  0000 C CNN
	1    3595 4125
	0    -1   -1   0   
$EndComp
$Comp
L IV_Drip_Meter_Update-rescue:SW_PUSH SW1
U 1 1 5860652D
P 6260 1705
F 0 "SW1" H 6410 1815 50  0000 C CNN
F 1 "SW_PUSH" H 6260 1625 50  0000 C CNN
F 2 "Switch_updated:SW_PUSH_6mm_4mm_updated" H 6260 1705 50  0001 C CNN
F 3 "" H 6260 1705 50  0000 C CNN
	1    6260 1705
	1    0    0    -1  
$EndComp
$Comp
L power:GND #PWR020
U 1 1 586252D5
P 5925 1740
F 0 "#PWR020" H 5925 1490 50  0001 C CNN
F 1 "GND" H 5925 1590 50  0000 C CNN
F 2 "" H 5925 1740 50  0000 C CNN
F 3 "" H 5925 1740 50  0000 C CNN
	1    5925 1740
	1    0    0    -1  
$EndComp
Text GLabel 8870 2175 0    35   Input ~ 0
COMP_OUT
Text GLabel 8870 2275 0    35   Input ~ 0
INT
Text GLabel 8870 2575 0    35   Input ~ 0
D6
Text GLabel 8870 2675 0    35   Input ~ 0
D7
Text GLabel 9475 3590 3    35   Input ~ 0
SCL
Text GLabel 9675 3590 3    35   Input ~ 0
SDA
$Comp
L power:VCC #PWR022
U 1 1 5869DCA1
P 10560 1595
F 0 "#PWR022" H 10560 1445 50  0001 C CNN
F 1 "VCC" H 10560 1745 35  0000 C CNN
F 2 "" H 10560 1595 50  0000 C CNN
F 3 "" H 10560 1595 50  0000 C CNN
	1    10560 1595
	1    0    0    -1  
$EndComp
Text GLabel 9725 1090 1    35   Input ~ 0
0(Rx)
Text GLabel 9625 1090 1    35   Input ~ 0
1(Tx)
Text GLabel 6270 1220 2    35   Input ~ 0
1(Tx)
Text GLabel 6270 1120 2    35   Input ~ 0
0(Rx)
$Comp
L power:VCC #PWR023
U 1 1 586E895E
P 3900 1151
F 0 "#PWR023" H 3900 1001 50  0001 C CNN
F 1 "VCC" H 3900 1301 50  0000 C CNN
F 2 "" H 3900 1151 50  0000 C CNN
F 3 "" H 3900 1151 50  0000 C CNN
	1    3900 1151
	-1   0    0    1   
$EndComp
$Comp
L IV_Drip_Meter_Update-rescue:CONN_01X06 P1
U 1 1 585C0CB4
P 6070 1070
F 0 "P1" H 6070 1420 50  0000 C CNN
F 1 "COM" V 6170 1070 50  0000 C CNN
F 2 "Pin_Headers:Pin_Header_Straight_1x06" H 6070 1070 50  0001 C CNN
F 3 "" H 6070 1070 50  0000 C CNN
	1    6070 1070
	-1   0    0    1   
$EndComp
Text GLabel 6560 1705 2    35   Input ~ 0
D5
$Comp
L IV_Drip_Meter_Update-rescue:TEST_1P W2
U 1 1 585CE00A
P 8860 1775
F 0 "W2" H 8860 2045 50  0000 C CNN
F 1 "1(Tx)" H 8910 1985 35  0000 C CNN
F 2 "1pin_1mm:1pin1mm" H 9060 1775 50  0001 C CNN
F 3 "" H 9060 1775 50  0000 C CNN
	1    8860 1775
	0    -1   -1   0   
$EndComp
$Comp
L IV_Drip_Meter_Update-rescue:TEST_1P W3
U 1 1 585CEADF
P 8855 1875
F 0 "W3" H 8855 2145 50  0000 C CNN
F 1 "0(Rx)" H 8855 2075 35  0000 C CNN
F 2 "1pin_1mm:1pin1mm" H 9055 1875 50  0001 C CNN
F 3 "" H 9055 1875 50  0000 C CNN
	1    8855 1875
	0    -1   -1   0   
$EndComp
$Comp
L IV_Drip_Meter_Update-rescue:TEST_1P W4
U 1 1 585CF474
P 8860 1975
F 0 "W4" H 8860 2245 50  0000 C CNN
F 1 "Reset" H 8860 2175 35  0000 C CNN
F 2 "1pin_1mm:1pin1mm" H 9060 1975 50  0001 C CNN
F 3 "" H 9060 1975 50  0000 C CNN
	1    8860 1975
	0    -1   -1   0   
$EndComp
$Comp
L power:+5V #PWR024
U 1 1 585DF025
P 3550 3105
F 0 "#PWR024" H 3550 2955 50  0001 C CNN
F 1 "+5V" H 3550 3245 50  0000 C CNN
F 2 "" H 3550 3105 50  0000 C CNN
F 3 "" H 3550 3105 50  0000 C CNN
	1    3550 3105
	1    0    0    -1  
$EndComp
$Comp
L power:+5V #PWR025
U 1 1 585C0AE8
P 4050 3105
F 0 "#PWR025" H 4050 2955 50  0001 C CNN
F 1 "+5V" H 4050 3245 50  0000 C CNN
F 2 "" H 4050 3105 50  0000 C CNN
F 3 "" H 4050 3105 50  0000 C CNN
	1    4050 3105
	1    0    0    -1  
$EndComp
Text GLabel 5810 3465 2    35   Input ~ 0
D4
Text GLabel 8870 2375 0    35   Input ~ 0
D4
Text GLabel 8870 2475 0    35   Input ~ 0
D5
$Comp
L IV_Drip_Meter_Update-rescue:5V_SW #PWR026
U 1 1 585E7C36
P 4050 3275
F 0 "#PWR026" H 4050 3125 50  0001 C CNN
F 1 "5V_SW" H 4050 3415 50  0000 C CNN
F 2 "" H 4050 3275 50  0000 C CNN
F 3 "" H 4050 3275 50  0000 C CNN
	1    4050 3275
	-1   0    0    1   
$EndComp
$Comp
L IV_Drip_Meter_Update-rescue:5V_SW #PWR027
U 1 1 585E8245
P 10375 1600
F 0 "#PWR027" H 10375 1450 50  0001 C CNN
F 1 "5V_SW" H 10375 1740 50  0000 C CNN
F 2 "" H 10375 1600 50  0000 C CNN
F 3 "" H 10375 1600 50  0000 C CNN
	1    10375 1600
	1    0    0    -1  
$EndComp
Text GLabel 5810 3565 2    35   Input ~ 0
INT
$Comp
L Device:R R11
U 1 1 585F9CC0
P 8960 4895
F 0 "R11" V 9040 4895 50  0000 C CNN
F 1 "220" V 8960 4895 50  0000 C CNN
F 2 "Resistors_SMD:R_0805" V 8890 4895 50  0001 C CNN
F 3 "" H 8960 4895 50  0000 C CNN
	1    8960 4895
	-1   0    0    1   
$EndComp
$Comp
L Device:R R16
U 1 1 585FB616
P 8960 5995
F 0 "R16" V 9040 5995 50  0000 C CNN
F 1 "220" V 8960 5995 50  0000 C CNN
F 2 "Resistors_SMD:R_0805" V 8890 5995 50  0001 C CNN
F 3 "" H 8960 5995 50  0000 C CNN
	1    8960 5995
	-1   0    0    1   
$EndComp
$Comp
L power:GND #PWR028
U 1 1 58606666
P 8960 6145
F 0 "#PWR028" H 8960 5895 50  0001 C CNN
F 1 "GND" H 8960 5995 50  0000 C CNN
F 2 "" H 8960 6145 50  0000 C CNN
F 3 "" H 8960 6145 50  0000 C CNN
	1    8960 6145
	1    0    0    -1  
$EndComp
$Comp
L power:GND #PWR029
U 1 1 58779CAA
P 5810 3665
F 0 "#PWR029" H 5810 3415 50  0001 C CNN
F 1 "GND" H 5810 3515 50  0000 C CNN
F 2 "" H 5810 3665 50  0000 C CNN
F 3 "" H 5810 3665 50  0000 C CNN
	1    5810 3665
	0    -1   -1   0   
$EndComp
$Comp
L Device:R R4
U 1 1 5877C0CC
P 6215 3530
F 0 "R4" V 6295 3530 50  0000 C CNN
F 1 "10K" V 6215 3530 50  0000 C CNN
F 2 "Resistors_SMD:R_0805" V 6145 3530 50  0001 C CNN
F 3 "" H 6215 3530 50  0000 C CNN
	1    6215 3530
	1    0    0    -1  
$EndComp
$Comp
L power:VCC #PWR030
U 1 1 5878200A
P 6400 3380
F 0 "#PWR030" H 6400 3230 50  0001 C CNN
F 1 "VCC" H 6400 3530 50  0000 C CNN
F 2 "" H 6400 3380 50  0000 C CNN
F 3 "" H 6400 3380 50  0000 C CNN
	1    6400 3380
	1    0    0    -1  
$EndComp
$Comp
L Device:R R5
U 1 1 587828D9
P 6565 3530
F 0 "R5" V 6645 3530 50  0000 C CNN
F 1 "10K" V 6565 3530 50  0000 C CNN
F 2 "Resistors_SMD:R_0805" V 6495 3530 50  0001 C CNN
F 3 "" H 6565 3530 50  0000 C CNN
	1    6565 3530
	1    0    0    -1  
$EndComp
Text GLabel 6215 3735 3    35   Input ~ 0
D4
Text GLabel 6565 3725 3    35   Input ~ 0
INT
$Comp
L Device:C C1
U 1 1 58784525
P 6900 3550
F 0 "C1" H 6925 3650 50  0000 L CNN
F 1 ".1u" H 6925 3450 50  0000 L CNN
F 2 "Capacitor_SMD:C_0805_2012Metric_Pad1.15x1.40mm_HandSolder" H 6938 3400 50  0001 C CNN
F 3 "" H 6900 3550 50  0000 C CNN
	1    6900 3550
	-1   0    0    1   
$EndComp
$Comp
L Device:C C2
U 1 1 58784951
P 7230 3550
F 0 "C2" H 7255 3650 50  0000 L CNN
F 1 ".1u" H 7255 3450 50  0000 L CNN
F 2 "Capacitor_SMD:C_0805_2012Metric_Pad1.15x1.40mm_HandSolder" H 7268 3400 50  0001 C CNN
F 3 "" H 7230 3550 50  0000 C CNN
	1    7230 3550
	-1   0    0    1   
$EndComp
$Comp
L power:GND #PWR031
U 1 1 58784BB4
P 7065 3700
F 0 "#PWR031" H 7065 3450 50  0001 C CNN
F 1 "GND" H 7065 3550 50  0000 C CNN
F 2 "" H 7065 3700 50  0000 C CNN
F 3 "" H 7065 3700 50  0000 C CNN
	1    7065 3700
	1    0    0    -1  
$EndComp
Text GLabel 6900 3350 1    35   Input ~ 0
D4
Text GLabel 7230 3350 1    35   Input ~ 0
INT
$Comp
L Device:R R8
U 1 1 5877CBF9
P 6085 4600
F 0 "R8" V 6165 4600 50  0000 C CNN
F 1 "1K" V 6085 4600 50  0000 C CNN
F 2 "Resistors_SMD:R_0805" V 6015 4600 50  0001 C CNN
F 3 "" H 6085 4600 50  0000 C CNN
	1    6085 4600
	1    0    0    -1  
$EndComp
$Comp
L Device:R R12
U 1 1 5877D116
P 6085 5005
F 0 "R12" V 6165 5005 50  0000 C CNN
F 1 "3.3K" V 6085 5005 50  0000 C CNN
F 2 "Resistors_SMD:R_0805" V 6015 5005 50  0001 C CNN
F 3 "" H 6085 5005 50  0000 C CNN
	1    6085 5005
	1    0    0    -1  
$EndComp
$Comp
L power:GND #PWR032
U 1 1 5877D482
P 6085 5250
F 0 "#PWR032" H 6085 5000 50  0001 C CNN
F 1 "GND" H 6085 5100 50  0000 C CNN
F 2 "" H 6085 5250 50  0000 C CNN
F 3 "" H 6085 5250 50  0000 C CNN
	1    6085 5250
	1    0    0    -1  
$EndComp
$Comp
L IV_Drip_Meter_Update-rescue:5V_SW #PWR033
U 1 1 58784C97
P 6085 4360
F 0 "#PWR033" H 6085 4210 50  0001 C CNN
F 1 "5V_SW" H 6085 4500 50  0000 C CNN
F 2 "" H 6085 4360 50  0000 C CNN
F 3 "" H 6085 4360 50  0000 C CNN
	1    6085 4360
	1    0    0    -1  
$EndComp
Text GLabel 10680 2475 2    35   Input ~ 0
A0
Text GLabel 6265 4800 2    35   Input ~ 0
A0
$Comp
L IV_Drip_Meter_Update-rescue:TEST_1P W6
U 1 1 587BBDB6
P 10670 2875
F 0 "W6" H 10670 3145 50  0000 C CNN
F 1 "D10" H 10670 3075 35  0000 C CNN
F 2 "1pin_1mm:1pin1mm" H 10870 2875 50  0001 C CNN
F 3 "" H 10870 2875 50  0000 C CNN
	1    10670 2875
	0    1    1    0   
$EndComp
$Comp
L IV_Drip_Meter_Update-rescue:Led_Small D3
U 1 1 587A3327
P 8960 5145
F 0 "D3" H 8910 5270 50  0000 L CNN
F 1 "Red_status" H 8785 5045 50  0000 L CNN
F 2 "LEDs:LED-3MM" V 8960 5145 50  0001 C CNN
F 3 "" V 8960 5145 50  0000 C CNN
	1    8960 5145
	0    -1   -1   0   
$EndComp
$Comp
L IV_Drip_Meter_Update-rescue:Led_Small D4
U 1 1 587A375D
P 8960 5745
F 0 "D4" H 8910 5870 50  0000 L CNN
F 1 "Green_status" H 8725 5645 50  0000 L CNN
F 2 "LEDs:LED-3MM" V 8960 5745 50  0001 C CNN
F 3 "" V 8960 5745 50  0000 C CNN
	1    8960 5745
	0    -1   -1   0   
$EndComp
Text Label 6270 820  0    60   ~ 0
3V3_Unused
$Comp
L power:VCC #PWR036
U 1 1 587A8450
P 6225 2475
F 0 "#PWR036" H 6225 2325 50  0001 C CNN
F 1 "VCC" H 6225 2625 50  0000 C CNN
F 2 "" H 6225 2475 50  0000 C CNN
F 3 "" H 6225 2475 50  0000 C CNN
	1    6225 2475
	1    0    0    -1  
$EndComp
$Comp
L power:GND #PWR037
U 1 1 587A864C
P 6125 2475
F 0 "#PWR037" H 6125 2225 50  0001 C CNN
F 1 "GND" H 6175 2320 50  0000 C CNN
F 2 "" H 6125 2475 50  0000 C CNN
F 3 "" H 6125 2475 50  0000 C CNN
	1    6125 2475
	-1   0    0    1   
$EndComp
Text GLabel 6325 2475 1    35   Input ~ 0
SCL
Text GLabel 6425 2475 1    35   Input ~ 0
SDA
Text Label 10675 1975 0    60   ~ 0
Reset
Text Label 10680 2175 0    60   ~ 0
A3
Text Label 10680 2575 0    60   ~ 0
D13
Text Label 10680 2675 0    60   ~ 0
D12
Text Label 9900 3500 0    60   ~ 0
A7
Text Label 10100 3500 0    60   ~ 0
A6
Text Label 10680 2275 0    60   ~ 0
A2
Text Label 10675 2775 0    60   ~ 0
D11
Text Label 7985 4550 3    60   ~ 0
ID_Unused
Text Label 8085 4550 3    60   ~ 0
D+_Unused
Text Label 8185 4550 3    60   ~ 0
D-_Unused
$Comp
L IV_Drip_Meter_Update-rescue:TEST_1P W7
U 1 1 5858DD8F
P 8490 4360
F 0 "W7" H 8490 4630 50  0000 C CNN
F 1 "GND" H 8490 4560 50  0000 C CNN
F 2 "1pin_1mm:1pin1mm" H 8690 4360 50  0001 C CNN
F 3 "" H 8690 4360 50  0000 C CNN
	1    8490 4360
	1    0    0    -1  
$EndComp
Wire Wire Line
	10380 4695 10545 4695
Wire Wire Line
	9200 3050 9200 2075
Wire Wire Line
	9200 2075 9275 2075
Wire Wire Line
	10300 2075 10560 2075
Wire Wire Line
	10300 1775 10375 1775
Wire Wire Line
	10375 1775 10375 1600
Wire Wire Line
	10375 3050 10375 1875
Wire Wire Line
	10375 1875 10300 1875
Wire Wire Line
	10680 2375 10300 2375
Wire Wire Line
	10680 2475 10300 2475
Wire Wire Line
	10680 2175 10300 2175
Wire Wire Line
	10680 2275 10300 2275
Wire Notes Line
	11225 3770 8525 3770
Wire Notes Line
	8525 3760 8525 485 
Wire Notes Line
	8525 650  9700 650 
Wire Notes Line
	9700 650  9700 475 
Wire Wire Line
	3715 4775 3615 4775
Wire Wire Line
	4920 6250 5020 6250
Wire Wire Line
	4320 6350 4220 6350
Wire Wire Line
	4220 6350 4220 6400
Wire Wire Line
	4320 6150 4170 6150
Wire Wire Line
	3670 6100 3670 6150
Wire Wire Line
	3870 6150 3670 6150
Connection ~ 3670 6150
Wire Wire Line
	4220 6700 4220 6745
Wire Wire Line
	2720 5650 2720 5800
Wire Wire Line
	3965 2315 4065 2315
Connection ~ 5020 6250
Connection ~ 4065 2315
Wire Wire Line
	10080 4745 10080 4695
Wire Wire Line
	8285 4745 8535 4745
Connection ~ 8635 4745
Connection ~ 8535 4745
Connection ~ 8960 5445
Connection ~ 10080 4695
Wire Wire Line
	3745 3925 3845 3925
Wire Wire Line
	3745 4125 3845 4125
Wire Wire Line
	4445 4025 4445 4165
Wire Wire Line
	9275 1775 8860 1775
Wire Wire Line
	9275 1875 8855 1875
Wire Wire Line
	5925 1705 5925 1740
Wire Wire Line
	5960 1705 5925 1705
Wire Wire Line
	9275 1975 8860 1975
Wire Wire Line
	9275 2175 8870 2175
Wire Wire Line
	9275 2275 8870 2275
Wire Wire Line
	9275 2375 8870 2375
Wire Wire Line
	9275 2475 8870 2475
Wire Wire Line
	9275 2575 8870 2575
Wire Wire Line
	9275 2675 8870 2675
Wire Wire Line
	9275 2775 8870 2775
Wire Wire Line
	9275 2875 8870 2875
Wire Wire Line
	10300 2875 10670 2875
Wire Wire Line
	10300 2775 10675 2775
Wire Wire Line
	10680 2675 10300 2675
Wire Wire Line
	9475 3590 9475 3500
Wire Wire Line
	9675 3500 9675 3590
Wire Wire Line
	10300 1975 10675 1975
Wire Wire Line
	10560 2075 10560 1595
Wire Wire Line
	7885 4610 7885 4550
Wire Wire Line
	10380 4845 10380 4945
Wire Wire Line
	10080 4945 10380 4945
Connection ~ 10380 4945
Wire Wire Line
	4065 2315 4065 2420
Wire Wire Line
	4240 1665 4360 1665
Wire Wire Line
	3565 5040 3565 4975
Wire Wire Line
	3565 4975 3715 4975
Wire Wire Line
	4050 3205 4050 3275
Wire Wire Line
	10300 2575 10680 2575
Wire Wire Line
	9280 5445 9280 4945
Connection ~ 8960 4745
Wire Wire Line
	8960 5445 9280 5445
Wire Wire Line
	8285 4550 8285 4745
Wire Wire Line
	6215 3380 6400 3380
Connection ~ 6400 3380
Wire Wire Line
	6215 3735 6215 3680
Wire Wire Line
	6565 3725 6565 3680
Wire Wire Line
	6900 3700 7065 3700
Connection ~ 7065 3700
Wire Wire Line
	6900 3350 6900 3400
Wire Wire Line
	7230 3350 7230 3400
Wire Wire Line
	6085 4360 6085 4450
Wire Wire Line
	6085 4750 6085 4800
Wire Wire Line
	6265 4800 6085 4800
Connection ~ 6085 4800
Wire Wire Line
	6085 5155 6085 5250
Wire Wire Line
	8960 5245 8960 5445
Wire Wire Line
	3670 6635 3670 6760
$Comp
L Device:C C6
U 1 1 58A1FB4C
P 3420 5950
F 0 "C6" H 3445 6050 50  0000 L CNN
F 1 "10u" H 3445 5850 50  0000 L CNN
F 2 "Capacitor_SMD:C_0805_2012Metric_Pad1.15x1.40mm_HandSolder" H 3458 5800 50  0001 C CNN
F 3 "" H 3420 5950 50  0000 C CNN
	1    3420 5950
	-1   0    0    1   
$EndComp
$Comp
L Device:C C5
U 1 1 58A1BCD8
P 3170 5950
F 0 "C5" H 3195 6050 50  0000 L CNN
F 1 "10u" H 3195 5850 50  0000 L CNN
F 2 "Capacitor_SMD:C_0805_2012Metric_Pad1.15x1.40mm_HandSolder" H 3208 5800 50  0001 C CNN
F 3 "" H 3170 5950 50  0000 C CNN
	1    3170 5950
	-1   0    0    1   
$EndComp
Wire Wire Line
	3020 5800 3170 5800
Connection ~ 3170 5800
Connection ~ 3420 5800
$Comp
L IV_Drip_Meter_Update-rescue:LED-RESCUE-IV_Drip_Meter_Update D1
U 1 1 58C8FB0D
P 3790 1665
F 0 "D1" H 3790 1765 50  0000 C CNN
F 1 "LED" H 3790 1565 50  0000 C CNN
F 2 "Connect_JST:JST_PH_B2B-PH-K_02x2.00mm_Straight" H 3790 1665 50  0001 C CNN
F 3 "" H 3790 1665 50  0001 C CNN
	1    3790 1665
	-1   0    0    1   
$EndComp
$Comp
L IV_Drip_Meter_Update-rescue:CONN_01X03 P9
U 1 1 585EC1E5
P 5610 3565
F 0 "P9" H 5610 3765 50  0000 C CNN
F 1 "Encoder" V 5710 3565 50  0000 C CNN
F 2 "Socket_Encoder:Socket_Encoder_Alps_3Pin" H 5610 3565 50  0001 C CNN
F 3 "" H 5610 3565 50  0000 C CNN
	1    5610 3565
	-1   0    0    1   
$EndComp
$Comp
L IV_Drip_Meter_Update-rescue:5V_SW #PWR038
U 1 1 5AAA009E
P 6270 1020
F 0 "#PWR038" H 6270 870 50  0001 C CNN
F 1 "5V_SW" H 6270 1256 50  0000 C CNN
F 2 "" H 6270 1020 50  0000 C CNN
F 3 "" H 6270 1020 50  0000 C CNN
	1    6270 1020
	0    1    1    0   
$EndComp
$Comp
L IV_Drip_Meter_Update-rescue:POT RV1
U 1 1 5AD8A06E
P 4295 2315
F 0 "RV1" H 4295 2235 50  0000 C CNN
F 1 "10K" H 4295 2315 50  0000 C CNN
F 2 "TC33:MF_Passives-TC33" H 4295 2315 50  0001 C CNN
F 3 "" H 4295 2315 50  0000 C CNN
	1    4295 2315
	1    0    0    1   
$EndComp
Text Label 4445 2315 0    60   ~ 0
Unused
Text GLabel 8870 2775 0    35   Input ~ 0
D8
Text GLabel 8870 2875 0    35   Input ~ 0
D9
Text GLabel 3640 1665 0    35   Input ~ 0
D9
Text GLabel 3465 2315 0    35   Input ~ 0
D9
Text GLabel 4520 5950 1    35   Input ~ 0
D9
Wire Wire Line
	3670 6150 3670 6335
Wire Wire Line
	5020 6250 5145 6250
Wire Wire Line
	4065 2315 4145 2315
Wire Wire Line
	8635 4745 8960 4745
Wire Wire Line
	8535 4745 8635 4745
Wire Wire Line
	8960 5445 8960 5645
Wire Wire Line
	10380 4945 10380 5045
Wire Wire Line
	8960 4745 9280 4745
Wire Wire Line
	6400 3380 6565 3380
Wire Wire Line
	7065 3700 7230 3700
Wire Wire Line
	6085 4800 6085 4855
Wire Wire Line
	3170 5800 3420 5800
Wire Wire Line
	3420 5800 3670 5800
Text GLabel 9525 1075 1    35   Input ~ 0
DTR
Text GLabel 6270 1320 2    35   Input ~ 0
DTR
$Comp
L fablab-noninventory:0.96"_OLED_I2C DS1
U 1 1 5EBB1A35
P 6275 2625
F 0 "DS1" H 6503 2636 60  0000 L CNN
F 1 "0.96\"_OLED_I2C" H 6503 2530 60  0000 L CNN
F 2 "fablab-noninventory:0.96inch_OLED_display_I2C_Updated" H 6275 2475 60  0001 C CNN
F 3 "" H 6275 2475 60  0000 C CNN
	1    6275 2625
	1    0    0    -1  
$EndComp
$Comp
L power:GND #PWR021
U 1 1 5869B0A5
P 6270 920
F 0 "#PWR021" H 6270 670 50  0001 C CNN
F 1 "GND" H 6270 770 50  0000 C CNN
F 2 "" H 6270 920 50  0000 C CNN
F 3 "" H 6270 920 50  0000 C CNN
	1    6270 920 
	0    -1   -1   0   
$EndComp
Text Label 10680 2376 0    60   ~ 0
A1
Wire Wire Line
	9725 1175 9725 1090
Wire Wire Line
	9625 1175 9625 1090
Wire Wire Line
	9525 1175 9525 1075
$Comp
L IV_Drip_Meter_Update-rescue:CONN_6 P2
U 1 1 55201543
P 9775 1525
F 0 "P2" V 9725 1525 60  0000 C CNN
F 1 "COM" V 9825 1525 60  0000 C CNN
F 2 "Socket_Arduino_Pro_Mini:Socket_Strip_Arduino_1x06" H 9775 1525 60  0001 C CNN
F 3 "" H 9775 1525 60  0000 C CNN
	1    9775 1525
	0    -1   1    0   
$EndComp
Wire Wire Line
	9825 1175 9825 1085
$Comp
L power:GND #PWR03
U 1 1 55201722
P 10150 1250
F 0 "#PWR03" H 10150 1250 30  0001 C CNN
F 1 "GND" H 10150 1180 30  0001 C CNN
F 2 "" H 10150 1250 60  0000 C CNN
F 3 "" H 10150 1250 60  0000 C CNN
	1    10150 1250
	1    0    0    -1  
$EndComp
$Comp
L power:VCC #PWR04
U 1 1 5520175E
P 9825 1085
F 0 "#PWR04" H 9825 1185 30  0001 C CNN
F 1 "VCC" H 9825 1185 35  0000 C CNN
F 2 "" H 9825 1085 60  0000 C CNN
F 3 "" H 9825 1085 60  0000 C CNN
	1    9825 1085
	1    0    0    -1  
$EndComp
Wire Wire Line
	10025 1100 10025 1175
Wire Wire Line
	9925 1174 9925 1100
Wire Wire Line
	10150 1100 10150 1250
Wire Wire Line
	10025 1100 10150 1100
Wire Wire Line
	9926 1100 10025 1100
Connection ~ 10025 1100
$EndSCHEMATC
