# Supplementary material for: DripOMeter: An open-source opto-electronic system for intravenous (IV) infusion monitoring
Source: HardwareX. 2022 Aug 9;12:e00345. doi: 10.1016/j.ohx.2022.e00345 (PMC9418544; doi:10.1016/j.ohx.2022.e00345)
Supplement: Supplementary data 1 [file mmc1.zip › DripOMeter Hardware/fp-info-cache]

17744113513109455
AMSR1 7833
SIP750W46P254L1400H1010Q3


0
3
3
Button_Switch_SMD
Nidec_Copal_SH-7010A
4-bit rotary coded switch, J-hook, https://www.nidec-copal-electronics.com/e/catalog/switch/sh-7000.pdf
rotary switch bcd
0
6
5
Button_Switch_SMD
Nidec_Copal_SH-7010B
4-bit rotary coded switch, gull wing, https://www.nidec-copal-electronics.com/e/catalog/switch/sh-7000.pdf
rotary switch bcd
0
6
5
Button_Switch_SMD
Nidec_Copal_SH-7040B
4-bit rotary coded switch, gull wing, Gray code, https://www.nidec-copal-electronics.com/e/catalog/switch/sh-7000.pdf
rotary switch bcd
0
5
5
Button_Switch_SMD
Panasonic_EVQPUJ_EVQPUA
http://industrial.panasonic.com/cdbs/www-data/pdf/ATV0000/ATV0000CE5.pdf
SMD SMT SPST EVQPUJ EVQPUA
0
4
2
Button_Switch_SMD
Panasonic_EVQPUK_EVQPUB
http://industrial.panasonic.com/cdbs/www-data/pdf/ATV0000/ATV0000CE5.pdf
SMD SMT SPST EVQPUK EVQPUB
0
4
2
Button_Switch_SMD
Panasonic_EVQPUL_EVQPUC
http://industrial.panasonic.com/cdbs/www-data/pdf/ATV0000/ATV0000CE5.pdf
SMD SMT SPST EVQPUL EVQPUC
0
4
2
Button_Switch_SMD
Panasonic_EVQPUM_EVQPUD
http://industrial.panasonic.com/cdbs/www-data/pdf/ATV0000/ATV0000CE5.pdf
SMD SMT SPST EVQPUM EVQPUD
0
4
2
Button_Switch_SMD
SW_DIP_SPSTx01_Slide_6.7x4.1mm_W6.73mm_P2.54mm_LowProfile_JPin
SMD 1x-dip-switch SPST , Slide, row spacing 6.73 mm (264 mils), body size 6.7x4.1mm (see e.g. https://www.ctscorp.com/wp-content/uploads/219.pdf), SMD, LowProfile, JPin
SMD DIP Switch SPST Slide 6.73mm 264mil SMD LowProfile JPin
0
2
2
Button_Switch_SMD
SW_DIP_SPSTx01_Slide_6.7x4.1mm_W8.61mm_P2.54mm_LowProfile
SMD 1x-dip-switch SPST , Slide, row spacing 8.61 mm (338 mils), body size 6.7x4.1mm (see e.g. https://www.ctscorp.com/wp-content/uploads/219.pdf), SMD, LowProfile
SMD DIP Switch SPST Slide 8.61mm 338mil SMD LowProfile
0
2
2
Button_Switch_SMD
SW_DIP_SPSTx01_Slide_9.78x4.72mm_W8.61mm_P2.54mm
SMD 1x-dip-switch SPST , Slide, row spacing 8.61 mm (338 mils), body size 9.78x4.72mm (see e.g. https://www.ctscorp.com/wp-content/uploads/204.pdf), SMD
SMD DIP Switch SPST Slide 8.61mm 338mil SMD
0
2
2
Button_Switch_SMD
SW_DIP_SPSTx01_Slide_Copal_CHS-01A_W5.08mm_P1.27mm_JPin
SMD 1x-dip-switch SPST Copal_CHS-01A, Slide, row spacing 5.08 mm (200 mils), body size  (see http://www.nidec-copal-electronics.com/e/catalog/switch/chs.pdf), SMD, JPin
SMD DIP Switch SPST Slide 5.08mm 200mil SMD JPin
0
2
2
Button_Switch_SMD
SW_DIP_SPSTx01_Slide_Copal_CHS-01B_W7.62mm_P1.27mm
SMD 1x-dip-switch SPST Copal_CHS-01B, Slide, row spacing 7.62 mm (300 mils), body size  (see http://www.nidec-copal-electronics.com/e/catalog/switch/chs.pdf), SMD
SMD DIP Switch SPST Slide 7.62mm 300mil SMD
0
2
2
Button_Switch_SMD
SW_DIP_SPSTx01_Slide_Copal_CVS-01xB_W5.9mm_P1mm
SMD 1x-dip-switch SPST Copal_CVS-01xB, Slide, row spacing 5.9 mm (232 mils), body size  (see http://www.nidec-copal-electronics.com/e/catalog/switch/cvs.pdf)
SMD DIP Switch SPST Slide 5.9mm 232mil
0
6
3
Button_Switch_SMD
SW_DIP_SPSTx01_Slide_Omron_A6S-110x_W8.9mm_P2.54mm
SMD 1x-dip-switch SPST Omron_A6S-110x, Slide, row spacing 8.9 mm (350 mils), body size  (see http://omronfs.omron.com/en_US/ecb/products/pdf/en-a6s.pdf)
SMD DIP Switch SPST Slide 8.9mm 350mil
0
2
2
Button_Switch_SMD
SW_DIP_SPSTx02_Slide_6.7x6.64mm_W6.73mm_P2.54mm_LowProfile_JPin
SMD 2x-dip-switch SPST , Slide, row spacing 6.73 mm (264 mils), body size 6.7x6.64mm (see e.g. https://www.ctscorp.com/wp-content/uploads/219.pdf), SMD, LowProfile, JPin
SMD DIP Switch SPST Slide 6.73mm 264mil SMD LowProfile JPin
0
4
4
Button_Switch_SMD
SW_DIP_SPSTx02_Slide_6.7x6.64mm_W8.61mm_P2.54mm_LowProfile
SMD 2x-dip-switch SPST , Slide, row spacing 8.61 mm (338 mils), body size 6.7x6.64mm (see e.g. https://www.ctscorp.com/wp-content/uploads/219.pdf), SMD, LowProfile
SMD DIP Switch SPST Slide 8.61mm 338mil SMD LowProfile
0
4
4
Button_Switch_SMD
SW_DIP_SPSTx02_Slide_9.78x7.26mm_W8.61mm_P2.54mm
SMD 2x-dip-switch SPST , Slide, row spacing 8.61 mm (338 mils), body size 9.78x7.26mm (see e.g. https://www.ctscorp.com/wp-content/uploads/204.pdf), SMD
SMD DIP Switch SPST Slide 8.61mm 338mil SMD
0
4
4
Button_Switch_SMD
SW_DIP_SPSTx02_Slide_Copal_CHS-02A_W5.08mm_P1.27mm_JPin
SMD 2x-dip-switch SPST Copal_CHS-02A, Slide, row spacing 5.08 mm (200 mils), body size  (see http://www.nidec-copal-electronics.com/e/catalog/switch/chs.pdf), SMD, JPin
SMD DIP Switch SPST Slide 5.08mm 200mil SMD JPin
0
4
4
Button_Switch_SMD
SW_DIP_SPSTx02_Slide_Copal_CHS-02B_W7.62mm_P1.27mm
SMD 2x-dip-switch SPST Copal_CHS-02B, Slide, row spacing 7.62 mm (300 mils), body size  (see http://www.nidec-copal-electronics.com/e/catalog/switch/chs.pdf), SMD
SMD DIP Switch SPST Slide 7.62mm 300mil SMD
0
4
4
Button_Switch_SMD
SW_DIP_SPSTx02_Slide_Copal_CVS-02xB_W5.9mm_P1mm
SMD 2x-dip-switch SPST Copal_CVS-02xB, Slide, row spacing 5.9 mm (232 mils), body size  (see http://www.nidec-copal-electronics.com/e/catalog/switch/cvs.pdf)
SMD DIP Switch SPST Slide 5.9mm 232mil
0
8
5
Button_Switch_SMD
SW_DIP_SPSTx02_Slide_KingTek_DSHP02TJ_W5.25mm_P1.27mm_JPin
SMD 2x-dip-switch SPST KingTek_DSHP02TJ, Slide, row spacing 5.25 mm (206 mils), body size  (see http://www.kingtek.net.cn/pic/201601201446313350.pdf), JPin
SMD DIP Switch SPST Slide 5.25mm 206mil JPin
0
4
4
Button_Switch_SMD
SW_DIP_SPSTx02_Slide_KingTek_DSHP02TS_W7.62mm_P1.27mm
SMD 2x-dip-switch SPST KingTek_DSHP02TS, Slide, row spacing 7.62 mm (300 mils), body size  (see http://www.kingtek.net.cn/pic/201601201417455112.pdf)
SMD DIP Switch SPST Slide 7.62mm 300mil
0
4
4
Button_Switch_SMD
SW_DIP_SPSTx02_Slide_Omron_A6H-2101_W6.15mm_P1.27mm
SMD 2x-dip-switch SPST Omron_A6H-2101, Slide, row spacing 6.15 mm (242 mils), body size  (see https://www.omron.com/ecb/products/pdf/en-a6h.pdf)
SMD DIP Switch SPST Slide 6.15mm 242mil
0
4
4
Button_Switch_SMD
SW_DIP_SPSTx02_Slide_Omron_A6S-210x_W8.9mm_P2.54mm
SMD 2x-dip-switch SPST Omron_A6S-210x, Slide, row spacing 8.9 mm (350 mils), body size  (see http://omronfs.omron.com/en_US/ecb/products/pdf/en-a6s.pdf)
SMD DIP Switch SPST Slide 8.9mm 350mil
0
4
4
Button_Switch_SMD
SW_DIP_SPSTx03_Slide_6.7x9.18mm_W6.73mm_P2.54mm_LowProfile_JPin
SMD 3x-dip-switch SPST , Slide, row spacing 6.73 mm (264 mils), body size 6.7x9.18mm (see e.g. https://www.ctscorp.com/wp-content/uploads/219.pdf), SMD, LowProfile, JPin
SMD DIP Switch SPST Slide 6.73mm 264mil SMD LowProfile JPin
0
6
6
Button_Switch_SMD
SW_DIP_SPSTx03_Slide_6.7x9.18mm_W8.61mm_P2.54mm_LowProfile
SMD 3x-dip-switch SPST , Slide, row spacing 8.61 mm (338 mils), body size 6.7x9.18mm (see e.g. https://www.ctscorp.com/wp-content/uploads/219.pdf), SMD, LowProfile
SMD DIP Switch SPST Slide 8.61mm 338mil SMD LowProfile
0
6
6
Button_Switch_SMD
SW_DIP_SPSTx03_Slide_9.78x9.8mm_W8.61mm_P2.54mm
SMD 3x-dip-switch SPST , Slide, row spacing 8.61 mm (338 mils), body size 9.78x9.8mm (see e.g. https://www.ctscorp.com/wp-content/uploads/204.pdf), SMD
SMD DIP Switch SPST Slide 8.61mm 338mil SMD
0
6
6
Button_Switch_SMD
SW_DIP_SPSTx03_Slide_Copal_CVS-03xB_W5.9mm_P1mm
SMD 3x-dip-switch SPST Copal_CVS-03xB, Slide, row spacing 5.9 mm (232 mils), body size  (see http://www.nidec-copal-electronics.com/e/catalog/switch/cvs.pdf)
SMD DIP Switch SPST Slide 5.9mm 232mil
0
10
7
Button_Switch_SMD
SW_DIP_SPSTx03_Slide_KingTek_DSHP03TJ_W5.25mm_P1.27mm_JPin
SMD 3x-dip-switch SPST KingTek_DSHP03TJ, Slide, row spacing 5.25 mm (206 mils), body size  (see http://www.kingtek.net.cn/pic/201601201446313350.pdf), JPin
SMD DIP Switch SPST Slide 5.25mm 206mil JPin
0
6
6
Button_Switch_SMD
SW_DIP_SPSTx03_Slide_KingTek_DSHP03TS_W7.62mm_P1.27mm
SMD 3x-dip-switch SPST KingTek_DSHP03TS, Slide, row spacing 7.62 mm (300 mils), body size  (see http://www.kingtek.net.cn/pic/201601201417455112.pdf)
SMD DIP Switch SPST Slide 7.62mm 300mil
0
6
6
Button_Switch_SMD
SW_DIP_SPSTx03_Slide_Omron_A6S-310x_W8.9mm_P2.54mm
SMD 3x-dip-switch SPST Omron_A6S-310x, Slide, row spacing 8.9 mm (350 mils), body size  (see http://omronfs.omron.com/en_US/ecb/products/pdf/en-a6s.pdf)
SMD DIP Switch SPST Slide 8.9mm 350mil
0
6
6
Button_Switch_SMD
SW_DIP_SPSTx04_Slide_6.7x11.72mm_W6.73mm_P2.54mm_LowProfile_JPin
SMD 4x-dip-switch SPST , Slide, row spacing 6.73 mm (264 mils), body size 6.7x11.72mm (see e.g. https://www.ctscorp.com/wp-content/uploads/219.pdf), SMD, LowProfile, JPin
SMD DIP Switch SPST Slide 6.73mm 264mil SMD LowProfile JPin
0
8
8
Button_Switch_SMD
SW_DIP_SPSTx04_Slide_6.7x11.72mm_W8.61mm_P2.54mm_LowProfile
SMD 4x-dip-switch SPST , Slide, row spacing 8.61 mm (338 mils), body size 6.7x11.72mm (see e.g. https://www.ctscorp.com/wp-content/uploads/219.pdf), SMD, LowProfile
SMD DIP Switch SPST Slide 8.61mm 338mil SMD LowProfile
0
8
8
Button_Switch_SMD
SW_DIP_SPSTx04_Slide_9.78x12.34mm_W8.61mm_P2.54mm
SMD 4x-dip-switch SPST , Slide, row spacing 8.61 mm (338 mils), body size 9.78x12.34mm (see e.g. https://www.ctscorp.com/wp-content/uploads/204.pdf), SMD
SMD DIP Switch SPST Slide 8.61mm 338mil SMD
0
8
8
Button_Switch_SMD
SW_DIP_SPSTx04_Slide_Copal_CHS-04A_W5.08mm_P1.27mm_JPin
SMD 4x-dip-switch SPST Copal_CHS-04A, Slide, row spacing 5.08 mm (200 mils), body size  (see http://www.nidec-copal-electronics.com/e/catalog/switch/chs.pdf), SMD, JPin
SMD DIP Switch SPST Slide 5.08mm 200mil SMD JPin
0
8
8
Button_Switch_SMD
SW_DIP_SPSTx04_Slide_Copal_CHS-04B_W7.62mm_P1.27mm
SMD 4x-dip-switch SPST Copal_CHS-04B, Slide, row spacing 7.62 mm (300 mils), body size  (see http://www.nidec-copal-electronics.com/e/catalog/switch/chs.pdf), SMD
SMD DIP Switch SPST Slide 7.62mm 300mil SMD
0
8
8
Button_Switch_SMD
SW_DIP_SPSTx04_Slide_Copal_CVS-04xB_W5.9mm_P1mm
SMD 4x-dip-switch SPST Copal_CVS-04xB, Slide, row spacing 5.9 mm (232 mils), body size  (see http://www.nidec-copal-electronics.com/e/catalog/switch/cvs.pdf)
SMD DIP Switch SPST Slide 5.9mm 232mil
0
12
9
Button_Switch_SMD
SW_DIP_SPSTx04_Slide_KingTek_DSHP04TJ_W5.25mm_P1.27mm_JPin
SMD 4x-dip-switch SPST KingTek_DSHP04TJ, Slide, row spacing 5.25 mm (206 mils), body size  (see http://www.kingtek.net.cn/pic/201601201446313350.pdf), JPin
SMD DIP Switch SPST Slide 5.25mm 206mil JPin
0
8
8
Button_Switch_SMD
SW_DIP_SPSTx04_Slide_KingTek_DSHP04TS_W7.62mm_P1.27mm
SMD 4x-dip-switch SPST KingTek_DSHP04TS, Slide, row spacing 7.62 mm (300 mils), body size  (see http://www.kingtek.net.cn/pic/201601201417455112.pdf)
SMD DIP Switch SPST Slide 7.62mm 300mil
0
8
8
Button_Switch_SMD
SW_DIP_SPSTx04_Slide_Omron_A6H-4101_W6.15mm_P1.27mm
SMD 4x-dip-switch SPST Omron_A6H-4101, Slide, row spacing 6.15 mm (242 mils), body size  (see https://www.omron.com/ecb/products/pdf/en-a6h.pdf)
SMD DIP Switch SPST Slide 6.15mm 242mil
0
8
8
Button_Switch_SMD
SW_DIP_SPSTx04_Slide_Omron_A6S-410x_W8.9mm_P2.54mm
SMD 4x-dip-switch SPST Omron_A6S-410x, Slide, row spacing 8.9 mm (350 mils), body size  (see http://omronfs.omron.com/en_US/ecb/products/pdf/en-a6s.pdf)
SMD DIP Switch SPST Slide 8.9mm 350mil
0
8
8
Button_Switch_SMD
SW_DIP_SPSTx05_Slide_6.7x14.26mm_W6.73mm_P2.54mm_LowProfile_JPin
SMD 5x-dip-switch SPST , Slide, row spacing 6.73 mm (264 mils), body size 6.7x14.26mm (see e.g. https://www.ctscorp.com/wp-content/uploads/219.pdf), SMD, LowProfile, JPin
SMD DIP Switch SPST Slide 6.73mm 264mil SMD LowProfile JPin
0
10
10
Button_Switch_SMD
SW_DIP_SPSTx05_Slide_6.7x14.26mm_W8.61mm_P2.54mm_LowProfile
SMD 5x-dip-switch SPST , Slide, row spacing 8.61 mm (338 mils), body size 6.7x14.26mm (see e.g. https://www.ctscorp.com/wp-content/uploads/219.pdf), SMD, LowProfile
SMD DIP Switch SPST Slide 8.61mm 338mil SMD LowProfile
0
10
10
Button_Switch_SMD
SW_DIP_SPSTx05_Slide_9.78x14.88mm_W8.61mm_P2.54mm
SMD 5x-dip-switch SPST , Slide, row spacing 8.61 mm (338 mils), body size 9.78x14.88mm (see e.g. https://www.ctscorp.com/wp-content/uploads/204.pdf), SMD
SMD DIP Switch SPST Slide 8.61mm 338mil SMD
0
10
10
Button_Switch_SMD
SW_DIP_SPSTx05_Slide_KingTek_DSHP05TJ_W5.25mm_P1.27mm_JPin
SMD 5x-dip-switch SPST KingTek_DSHP05TJ, Slide, row spacing 5.25 mm (206 mils), body size  (see http://www.kingtek.net.cn/pic/201601201446313350.pdf), JPin
SMD DIP Switch SPST Slide 5.25mm 206mil JPin
0
10
10
Button_Switch_SMD
SW_DIP_SPSTx05_Slide_KingTek_DSHP05TS_W7.62mm_P1.27mm
SMD 5x-dip-switch SPST KingTek_DSHP05TS, Slide, row spacing 7.62 mm (300 mils), body size  (see http://www.kingtek.net.cn/pic/201601201417455112.pdf)
SMD DIP Switch SPST Slide 7.62mm 300mil
0
10
10
Button_Switch_SMD
SW_DIP_SPSTx05_Slide_Omron_A6S-510x_W8.9mm_P2.54mm
SMD 5x-dip-switch SPST Omron_A6S-510x, Slide, row spacing 8.9 mm (350 mils), body size  (see http://omronfs.omron.com/en_US/ecb/products/pdf/en-a6s.pdf)
SMD DIP Switch SPST Slide 8.9mm 350mil
0
10
10
Button_Switch_SMD
SW_DIP_SPSTx06_Slide_6.7x16.8mm_W6.73mm_P2.54mm_LowProfile_JPin
SMD 6x-dip-switch SPST , Slide, row spacing 6.73 mm (264 mils), body size 6.7x16.8mm (see e.g. https://www.ctscorp.com/wp-content/uploads/219.pdf), SMD, LowProfile, JPin
SMD DIP Switch SPST Slide 6.73mm 264mil SMD LowProfile JPin
0
12
12
Button_Switch_SMD
SW_DIP_SPSTx06_Slide_6.7x16.8mm_W8.61mm_P2.54mm_LowProfile
SMD 6x-dip-switch SPST , Slide, row spacing 8.61 mm (338 mils), body size 6.7x16.8mm (see e.g. https://www.ctscorp.com/wp-content/uploads/219.pdf), SMD, LowProfile
SMD DIP Switch SPST Slide 8.61mm 338mil SMD LowProfile
0
12
12
Button_Switch_SMD
SW_DIP_SPSTx06_Slide_9.78x17.42mm_W8.61mm_P2.54mm
SMD 6x-dip-switch SPST , Slide, row spacing 8.61 mm (338 mils), body size 9.78x17.42mm (see e.g. https://www.ctscorp.com/wp-content/uploads/204.pdf), SMD
SMD DIP Switch SPST Slide 8.61mm 338mil SMD
0
12
12
Button_Switch_SMD
SW_DIP_SPSTx06_Slide_Copal_CHS-06A_W5.08mm_P1.27mm_JPin
SMD 6x-dip-switch SPST Copal_CHS-06A, Slide, row spacing 5.08 mm (200 mils), body size  (see http://www.nidec-copal-electronics.com/e/catalog/switch/chs.pdf), SMD, JPin
SMD DIP Switch SPST Slide 5.08mm 200mil SMD JPin
0
12
12
Button_Switch_SMD
SW_DIP_SPSTx06_Slide_Copal_CHS-06B_W7.62mm_P1.27mm
SMD 6x-dip-switch SPST Copal_CHS-06B, Slide, row spacing 7.62 mm (300 mils), body size  (see http://www.nidec-copal-electronics.com/e/catalog/switch/chs.pdf), SMD
SMD DIP Switch SPST Slide 7.62mm 300mil SMD
0
12
12
Button_Switch_SMD
SW_DIP_SPSTx06_Slide_KingTek_DSHP06TJ_W5.25mm_P1.27mm_JPin
SMD 6x-dip-switch SPST KingTek_DSHP06TJ, Slide, row spacing 5.25 mm (206 mils), body size  (see http://www.kingtek.net.cn/pic/201601201446313350.pdf), JPin
SMD DIP Switch SPST Slide 5.25mm 206mil JPin
0
12
12
Button_Switch_SMD
SW_DIP_SPSTx06_Slide_KingTek_DSHP06TS_W7.62mm_P1.27mm
SMD 6x-dip-switch SPST KingTek_DSHP06TS, Slide, row spacing 7.62 mm (300 mils), body size  (see http://www.kingtek.net.cn/pic/201601201417455112.pdf)
SMD DIP Switch SPST Slide 7.62mm 300mil
0
12
12
Button_Switch_SMD
SW_DIP_SPSTx06_Slide_Omron_A6H-6101_W6.15mm_P1.27mm
SMD 6x-dip-switch SPST Omron_A6H-6101, Slide, row spacing 6.15 mm (242 mils), body size  (see https://www.omron.com/ecb/products/pdf/en-a6h.pdf)
SMD DIP Switch SPST Slide 6.15mm 242mil
0
12
12
Button_Switch_SMD
SW_DIP_SPSTx06_Slide_Omron_A6S-610x_W8.9mm_P2.54mm
SMD 6x-dip-switch SPST Omron_A6S-610x, Slide, row spacing 8.9 mm (350 mils), body size  (see http://omronfs.omron.com/en_US/ecb/products/pdf/en-a6s.pdf)
SMD DIP Switch SPST Slide 8.9mm 350mil
0
12
12
Button_Switch_SMD
SW_DIP_SPSTx07_Slide_6.7x19.34mm_W6.73mm_P2.54mm_LowProfile_JPin
SMD 7x-dip-switch SPST , Slide, row spacing 6.73 mm (264 mils), body size 6.7x19.34mm (see e.g. https://www.ctscorp.com/wp-content/uploads/219.pdf), SMD, LowProfile, JPin
SMD DIP Switch SPST Slide 6.73mm 264mil SMD LowProfile JPin
0
14
14
Button_Switch_SMD
SW_DIP_SPSTx07_Slide_6.7x19.34mm_W8.61mm_P2.54mm_LowProfile
SMD 7x-dip-switch SPST , Slide, row spacing 8.61 mm (338 mils), body size 6.7x19.34mm (see e.g. https://www.ctscorp.com/wp-content/uploads/219.pdf), SMD, LowProfile
SMD DIP Switch SPST Slide 8.61mm 338mil SMD LowProfile
0
14
14
Button_Switch_SMD
SW_DIP_SPSTx07_Slide_9.78x19.96mm_W8.61mm_P2.54mm
SMD 7x-dip-switch SPST , Slide, row spacing 8.61 mm (338 mils), body size 9.78x19.96mm (see e.g. https://www.ctscorp.com/wp-content/uploads/204.pdf), SMD
SMD DIP Switch SPST Slide 8.61mm 338mil SMD
0
14
14
Button_Switch_SMD
SW_DIP_SPSTx07_Slide_KingTek_DSHP07TJ_W5.25mm_P1.27mm_JPin
SMD 7x-dip-switch SPST KingTek_DSHP07TJ, Slide, row spacing 5.25 mm (206 mils), body size  (see http://www.kingtek.net.cn/pic/201601201446313350.pdf), JPin
SMD DIP Switch SPST Slide 5.25mm 206mil JPin
0
14
14
Button_Switch_SMD
SW_DIP_SPSTx07_Slide_KingTek_DSHP07TS_W7.62mm_P1.27mm
SMD 7x-dip-switch SPST KingTek_DSHP07TS, Slide, row spacing 7.62 mm (300 mils), body size  (see http://www.kingtek.net.cn/pic/201601201417455112.pdf)
SMD DIP Switch SPST Slide 7.62mm 300mil
0
14
14
Button_Switch_SMD
SW_DIP_SPSTx07_Slide_Omron_A6S-710x_W8.9mm_P2.54mm
SMD 7x-dip-switch SPST Omron_A6S-710x, Slide, row spacing 8.9 mm (350 mils), body size  (see http://omronfs.omron.com/en_US/ecb/products/pdf/en-a6s.pdf)
SMD DIP Switch SPST Slide 8.9mm 350mil
0
14
14
Button_Switch_SMD
SW_DIP_SPSTx08_Slide_6.7x21.88mm_W6.73mm_P2.54mm_LowProfile_JPin
SMD 8x-dip-switch SPST , Slide, row spacing 6.73 mm (264 mils), body size 6.7x21.88mm (see e.g. https://www.ctscorp.com/wp-content/uploads/219.pdf), SMD, LowProfile, JPin
SMD DIP Switch SPST Slide 6.73mm 264mil SMD LowProfile JPin
0
16
16
Button_Switch_SMD
SW_DIP_SPSTx08_Slide_6.7x21.88mm_W8.61mm_P2.54mm_LowProfile
SMD 8x-dip-switch SPST , Slide, row spacing 8.61 mm (338 mils), body size 6.7x21.88mm (see e.g. https://www.ctscorp.com/wp-content/uploads/219.pdf), SMD, LowProfile
SMD DIP Switch SPST Slide 8.61mm 338mil SMD LowProfile
0
16
16
Button_Switch_SMD
SW_DIP_SPSTx08_Slide_9.78x22.5mm_W8.61mm_P2.54mm
SMD 8x-dip-switch SPST , Slide, row spacing 8.61 mm (338 mils), body size 9.78x22.5mm (see e.g. https://www.ctscorp.com/wp-content/uploads/204.pdf), SMD
SMD DIP Switch SPST Slide 8.61mm 338mil SMD
0
16
16
Button_Switch_SMD
SW_DIP_SPSTx08_Slide_Copal_CHS-08A_W5.08mm_P1.27mm_JPin
SMD 8x-dip-switch SPST Copal_CHS-08A, Slide, row spacing 5.08 mm (200 mils), body size  (see http://www.nidec-copal-electronics.com/e/catalog/switch/chs.pdf), SMD, JPin
SMD DIP Switch SPST Slide 5.08mm 200mil SMD JPin
0
16
16
Button_Switch_SMD
SW_DIP_SPSTx08_Slide_Copal_CHS-08B_W7.62mm_P1.27mm
SMD 8x-dip-switch SPST Copal_CHS-08B, Slide, row spacing 7.62 mm (300 mils), body size  (see http://www.nidec-copal-electronics.com/e/catalog/switch/chs.pdf), SMD
SMD DIP Switch SPST Slide 7.62mm 300mil SMD
0
16
16
Button_Switch_SMD
SW_DIP_SPSTx08_Slide_Copal_CVS-08xB_W5.9mm_P1mm
SMD 8x-dip-switch SPST Copal_CVS-08xB, Slide, row spacing 5.9 mm (232 mils), body size  (see http://www.nidec-copal-electronics.com/e/catalog/switch/cvs.pdf)
SMD DIP Switch SPST Slide 5.9mm 232mil
0
20
17
Button_Switch_SMD
SW_DIP_SPSTx08_Slide_KingTek_DSHP08TJ_W5.25mm_P1.27mm_JPin
SMD 8x-dip-switch SPST KingTek_DSHP08TJ, Slide, row spacing 5.25 mm (206 mils), body size  (see http://www.kingtek.net.cn/pic/201601201446313350.pdf), JPin
SMD DIP Switch SPST Slide 5.25mm 206mil JPin
0
16
16
Button_Switch_SMD
SW_DIP_SPSTx08_Slide_KingTek_DSHP08TS_W7.62mm_P1.27mm
SMD 8x-dip-switch SPST KingTek_DSHP08TS, Slide, row spacing 7.62 mm (300 mils), body size  (see http://www.kingtek.net.cn/pic/201601201417455112.pdf)
SMD DIP Switch SPST Slide 7.62mm 300mil
0
16
16
Button_Switch_SMD
SW_DIP_SPSTx08_Slide_Omron_A6H-8101_W6.15mm_P1.27mm
SMD 8x-dip-switch SPST Omron_A6H-8101, Slide, row spacing 6.15 mm (242 mils), body size  (see https://www.omron.com/ecb/products/pdf/en-a6h.pdf)
SMD DIP Switch SPST Slide 6.15mm 242mil
0
16
16
Button_Switch_SMD
SW_DIP_SPSTx08_Slide_Omron_A6S-810x_W8.9mm_P2.54mm
SMD 8x-dip-switch SPST Omron_A6S-810x, Slide, row spacing 8.9 mm (350 mils), body size  (see http://omronfs.omron.com/en_US/ecb/products/pdf/en-a6s.pdf)
SMD DIP Switch SPST Slide 8.9mm 350mil
0
16
16
Button_Switch_SMD
SW_DIP_SPSTx09_Slide_6.7x24.42mm_W6.73mm_P2.54mm_LowProfile_JPin
SMD 9x-dip-switch SPST , Slide, row spacing 6.73 mm (264 mils), body size 6.7x24.42mm (see e.g. https://www.ctscorp.com/wp-content/uploads/219.pdf), SMD, LowProfile, JPin
SMD DIP Switch SPST Slide 6.73mm 264mil SMD LowProfile JPin
0
18
18
Button_Switch_SMD
SW_DIP_SPSTx09_Slide_6.7x24.42mm_W8.61mm_P2.54mm_LowProfile
SMD 9x-dip-switch SPST , Slide, row spacing 8.61 mm (338 mils), body size 6.7x24.42mm (see e.g. https://www.ctscorp.com/wp-content/uploads/219.pdf), SMD, LowProfile
SMD DIP Switch SPST Slide 8.61mm 338mil SMD LowProfile
0
18
18
Button_Switch_SMD
SW_DIP_SPSTx09_Slide_9.78x25.04mm_W8.61mm_P2.54mm
SMD 9x-dip-switch SPST , Slide, row spacing 8.61 mm (338 mils), body size 9.78x25.04mm (see e.g. https://www.ctscorp.com/wp-content/uploads/204.pdf), SMD
SMD DIP Switch SPST Slide 8.61mm 338mil SMD
0
18
18
Button_Switch_SMD
SW_DIP_SPSTx09_Slide_KingTek_DSHP09TJ_W5.25mm_P1.27mm_JPin
SMD 9x-dip-switch SPST KingTek_DSHP09TJ, Slide, row spacing 5.25 mm (206 mils), body size  (see http://www.kingtek.net.cn/pic/201601201446313350.pdf), JPin
SMD DIP Switch SPST Slide 5.25mm 206mil JPin
0
18
18
Button_Switch_SMD
SW_DIP_SPSTx09_Slide_KingTek_DSHP09TS_W7.62mm_P1.27mm
SMD 9x-dip-switch SPST KingTek_DSHP09TS, Slide, row spacing 7.62 mm (300 mils), body size  (see http://www.kingtek.net.cn/pic/201601201417455112.pdf)
SMD DIP Switch SPST Slide 7.62mm 300mil
0
18
18
Button_Switch_SMD
SW_DIP_SPSTx09_Slide_Omron_A6S-910x_W8.9mm_P2.54mm
SMD 9x-dip-switch SPST Omron_A6S-910x, Slide, row spacing 8.9 mm (350 mils), body size  (see http://omronfs.omron.com/en_US/ecb/products/pdf/en-a6s.pdf)
SMD DIP Switch SPST Slide 8.9mm 350mil
0
18
18
Button_Switch_SMD
SW_DIP_SPSTx10_Slide_6.7x26.96mm_W6.73mm_P2.54mm_LowProfile_JPin
SMD 10x-dip-switch SPST , Slide, row spacing 6.73 mm (264 mils), body size 6.7x26.96mm (see e.g. https://www.ctscorp.com/wp-content/uploads/219.pdf), SMD, LowProfile, JPin
SMD DIP Switch SPST Slide 6.73mm 264mil SMD LowProfile JPin
0
20
20
Button_Switch_SMD
SW_DIP_SPSTx10_Slide_6.7x26.96mm_W8.61mm_P2.54mm_LowProfile
SMD 10x-dip-switch SPST , Slide, row spacing 8.61 mm (338 mils), body size 6.7x26.96mm (see e.g. https://www.ctscorp.com/wp-content/uploads/219.pdf), SMD, LowProfile
SMD DIP Switch SPST Slide 8.61mm 338mil SMD LowProfile
0
20
20
Button_Switch_SMD
SW_DIP_SPSTx10_Slide_9.78x27.58mm_W8.61mm_P2.54mm
SMD 10x-dip-switch SPST , Slide, row spacing 8.61 mm (338 mils), body size 9.78x27.58mm (see e.g. https://www.ctscorp.com/wp-content/uploads/204.pdf), SMD
SMD DIP Switch SPST Slide 8.61mm 338mil SMD
0
20
20
Button_Switch_SMD
SW_DIP_SPSTx10_Slide_Copal_CHS-10A_W5.08mm_P1.27mm_JPin
SMD 10x-dip-switch SPST Copal_CHS-10A, Slide, row spacing 5.08 mm (200 mils), body size  (see http://www.nidec-copal-electronics.com/e/catalog/switch/chs.pdf), SMD, JPin
SMD DIP Switch SPST Slide 5.08mm 200mil SMD JPin
0
20
20
Button_Switch_SMD
SW_DIP_SPSTx10_Slide_Copal_CHS-10B_W7.62mm_P1.27mm
SMD 10x-dip-switch SPST Copal_CHS-10B, Slide, row spacing 7.62 mm (300 mils), body size  (see http://www.nidec-copal-electronics.com/e/catalog/switch/chs.pdf), SMD
SMD DIP Switch SPST Slide 7.62mm 300mil SMD
0
20
20
Button_Switch_SMD
SW_DIP_SPSTx10_Slide_KingTek_DSHP10TJ_W5.25mm_P1.27mm_JPin
SMD 10x-dip-switch SPST KingTek_DSHP10TJ, Slide, row spacing 5.25 mm (206 mils), body size  (see http://www.kingtek.net.cn/pic/201601201446313350.pdf), JPin
SMD DIP Switch SPST Slide 5.25mm 206mil JPin
0
20
20
Button_Switch_SMD
SW_DIP_SPSTx10_Slide_KingTek_DSHP10TS_W7.62mm_P1.27mm
SMD 10x-dip-switch SPST KingTek_DSHP10TS, Slide, row spacing 7.62 mm (300 mils), body size  (see http://www.kingtek.net.cn/pic/201601201417455112.pdf)
SMD DIP Switch SPST Slide 7.62mm 300mil
0
20
20
Button_Switch_SMD
SW_DIP_SPSTx10_Slide_Omron_A6H-10101_W6.15mm_P1.27mm
SMD 10x-dip-switch SPST Omron_A6H-10101, Slide, row spacing 6.15 mm (242 mils), body size  (see https://www.omron.com/ecb/products/pdf/en-a6h.pdf)
SMD DIP Switch SPST Slide 6.15mm 242mil
0
20
20
Button_Switch_SMD
SW_DIP_SPSTx10_Slide_Omron_A6S-1010x_W8.9mm_P2.54mm
SMD 10x-dip-switch SPST Omron_A6S-1010x, Slide, row spacing 8.9 mm (350 mils), body size  (see http://omronfs.omron.com/en_US/ecb/products/pdf/en-a6s.pdf)
SMD DIP Switch SPST Slide 8.9mm 350mil
0
20
20
Button_Switch_SMD
SW_DIP_SPSTx11_Slide_6.7x29.5mm_W6.73mm_P2.54mm_LowProfile_JPin
SMD 11x-dip-switch SPST , Slide, row spacing 6.73 mm (264 mils), body size 6.7x29.5mm (see e.g. https://www.ctscorp.com/wp-content/uploads/219.pdf), SMD, LowProfile, JPin
SMD DIP Switch SPST Slide 6.73mm 264mil SMD LowProfile JPin
0
22
22
Button_Switch_SMD
SW_DIP_SPSTx11_Slide_6.7x29.5mm_W8.61mm_P2.54mm_LowProfile
SMD 11x-dip-switch SPST , Slide, row spacing 8.61 mm (338 mils), body size 6.7x29.5mm (see e.g. https://www.ctscorp.com/wp-content/uploads/219.pdf), SMD, LowProfile
SMD DIP Switch SPST Slide 8.61mm 338mil SMD LowProfile
0
22
22
Button_Switch_SMD
SW_DIP_SPSTx11_Slide_9.78x30.12mm_W8.61mm_P2.54mm
SMD 11x-dip-switch SPST , Slide, row spacing 8.61 mm (338 mils), body size 9.78x30.12mm (see e.g. https://www.ctscorp.com/wp-content/uploads/204.pdf), SMD
SMD DIP Switch SPST Slide 8.61mm 338mil SMD
0
22
22
Button_Switch_SMD
SW_DIP_SPSTx12_Slide_6.7x32.04mm_W6.73mm_P2.54mm_LowProfile_JPin
SMD 12x-dip-switch SPST , Slide, row spacing 6.73 mm (264 mils), body size 6.7x32.04mm (see e.g. https://www.ctscorp.com/wp-content/uploads/219.pdf), SMD, LowProfile, JPin
SMD DIP Switch SPST Slide 6.73mm 264mil SMD LowProfile JPin
0
24
24
Button_Switch_SMD
SW_DIP_SPSTx12_Slide_6.7x32.04mm_W8.61mm_P2.54mm_LowProfile
SMD 12x-dip-switch SPST , Slide, row spacing 8.61 mm (338 mils), body size 6.7x32.04mm (see e.g. https://www.ctscorp.com/wp-content/uploads/219.pdf), SMD, LowProfile
SMD DIP Switch SPST Slide 8.61mm 338mil SMD LowProfile
0
24
24
Button_Switch_SMD
SW_DIP_SPSTx12_Slide_9.78x32.66mm_W8.61mm_P2.54mm
SMD 12x-dip-switch SPST , Slide, row spacing 8.61 mm (338 mils), body size 9.78x32.66mm (see e.g. https://www.ctscorp.com/wp-content/uploads/204.pdf), SMD
SMD DIP Switch SPST Slide 8.61mm 338mil SMD
0
24
24
Button_Switch_SMD
SW_MEC_5GSH9
MEC 5G single pole normally-open tactile switch
switch normally-open pushbutton push-button
0
4
4
Button_Switch_SMD
SW_Push_1P1T-SH_NO_CK_KMR2xxG
CK components KMR2 tactile switch with ground pin http://www.ckswitches.com/media/1479/kmr2.pdf
tactile switch kmr2
0
5
3
Button_Switch_SMD
SW_Push_1P1T_NO_6x6mm_H9.5mm
tactile push button, 6x6mm e.g. PTS645xx series, height=9.5mm
tact sw push 6mm smd
0
4
2
Button_Switch_SMD
SW_Push_1P1T_NO_CK_KMR2
CK components KMR2 tactile switch http://www.ckswitches.com/media/1479/kmr2.pdf
tactile switch kmr2
0
4
2
Button_Switch_SMD
SW_Push_1P1T_NO_CK_KSC6xxJ
CK components KSC6 tactile switch https://www.ckswitches.com/media/1972/ksc6.pdf
tactile switch ksc6
0
4
2
Button_Switch_SMD
SW_Push_1P1T_NO_CK_KSC7xxJ
CK components KSC7 tactile switch https://www.ckswitches.com/media/1973/ksc7.pdf
tactile switch ksc7
0
4
2
Button_Switch_SMD
SW_Push_1P1T_NO_CK_PTS125Sx43PSMTR
C&K Switches 1P1T SMD PTS125 Series 12mm Tact Switch with Pegs, https://www.ckswitches.com/media/1462/pts125.pdf
Button Tactile Switch SPST 1P1T
0
4
2
Button_Switch_SMD
SW_Push_1P1T_NO_Vertical_Wuerth_434133025816
https://katalog.we-online.com/em/datasheet/434133025816.pdf
tactile switch Wurth Wuerth
0
4
2
Button_Switch_SMD
SW_Push_SPST_NO_Alps_SKRK
http://www.alps.com/prod/info/E/HTML/Tact/SurfaceMount/SKRK/SKRKAHE020.html
SMD SMT button
0
2
2
Button_Switch_SMD
SW_SP3T_PCM13
Ultraminiature Surface Mount Slide Switch, right-angle, https://www.ckswitches.com/media/1424/pcm.pdf

0
8
4
Button_Switch_SMD
SW_SPDT_CK-JS102011SAQN
Sub-miniature slide switch, right-angle, http://www.ckswitches.com/media/1422/js.pdf
switch spdt
0
3
3
Button_Switch_SMD
SW_SPDT_PCM12
Ultraminiature Surface Mount Slide Switch, right-angle, https://www.ckswitches.com/media/1424/pcm.pdf

0
7
3
Button_Switch_SMD
SW_SPST_B3S-1000
Surface Mount Tactile Switch for High-Density Packaging
Tactile Switch
0
4
2
Button_Switch_SMD
SW_SPST_B3S-1100
Surface Mount Tactile Switch for High-Density Packaging with Ground Terminal
Tactile Switch
0
5
3
Button_Switch_SMD
SW_SPST_B3SL-1002P
Middle Stroke Tactile Switch, B3SL
Middle Stroke Tactile Switch
0
4
2
Button_Switch_SMD
SW_SPST_B3SL-1022P
Middle Stroke Tactile Switch, B3SL
Middle Stroke Tactile Switch
0
4
2
Button_Switch_SMD
SW_SPST_B3U-1000P
Ultra-small-sized Tactile Switch with High Contact Reliability, Top-actuated Model, without Ground Terminal, without Boss
Tactile Switch
0
2
2
Button_Switch_SMD
SW_SPST_B3U-1000P-B
Ultra-small-sized Tactile Switch with High Contact Reliability, Top-actuated Model, without Ground Terminal, with Boss
Tactile Switch
0
2
2
Button_Switch_SMD
SW_SPST_B3U-1100P
Ultra-small-sized Tactile Switch with High Contact Reliability, Top-actuated Model, with Ground Terminal, without Boss
Tactile Switch
0
3
3
Button_Switch_SMD
SW_SPST_B3U-1100P-B
Ultra-small-sized Tactile Switch with High Contact Reliability, Top-actuated Model, with Ground Terminal, with Boss
Tactile Switch
0
3
3
Button_Switch_SMD
SW_SPST_B3U-3000P
Ultra-small-sized Tactile Switch with High Contact Reliability, Side-actuated Model, without Ground Terminal, without Boss
Tactile Switch
0
2
2
Button_Switch_SMD
SW_SPST_B3U-3000P-B
Ultra-small-sized Tactile Switch with High Contact Reliability, Side-actuated Model, without Ground Terminal, with Boss
Tactile Switch
0
2
2
Button_Switch_SMD
SW_SPST_B3U-3100P
Ultra-small-sized Tactile Switch with High Contact Reliability, Side-actuated Model, with Ground Terminal, without Boss
Tactile Switch
0
3
3
Button_Switch_SMD
SW_SPST_B3U-3100P-B
Ultra-small-sized Tactile Switch with High Contact Reliability, Side-actuated Model, with Ground Terminal, with Boss
Tactile Switch
0
3
3
Button_Switch_SMD
SW_SPST_CK_KXT3
https://www.ckswitches.com/media/1465/kxt3.pdf
Switch SPST KXT3
0
2
2
Button_Switch_SMD
SW_SPST_CK_RS282G05A3
https://www.mouser.com/ds/2/60/RS-282G05A-SM_RT-1159762.pdf
SPST button tactile switch
0
2
2
Button_Switch_SMD
SW_SPST_EVPBF
Light Touch Switch

0
4
2
Button_Switch_SMD
SW_SPST_EVQP0
Light Touch Switch, https://industrial.panasonic.com/cdbs/www-data/pdf/ATK0000/ATK0000CE28.pdf

0
4
2
Button_Switch_SMD
SW_SPST_EVQP2
Light Touch Switch

0
4
2
Button_Switch_SMD
SW_SPST_EVQP7A
Light Touch Switch,https://industrial.panasonic.com/cdbs/www-data/pdf/ATK0000/ATK0000CE20.pdf

0
4
2
Button_Switch_SMD
SW_SPST_EVQP7C
Light Touch Switch

0
4
2
Button_Switch_SMD
SW_SPST_EVQPE1
Light Touch Switch, https://industrial.panasonic.com/cdbs/www-data/pdf/ATK0000/ATK0000CE7.pdf

0
2
2
Button_Switch_SMD
SW_SPST_EVQQ2
Light Touch Switch, https://industrial.panasonic.com/cdbs/www-data/pdf/ATK0000/ATK0000CE28.pdf

0
4
2
Button_Switch_SMD
SW_SPST_FSMSM
http://www.te.com/commerce/DocumentDelivery/DDEController?Action=srchrtrv&DocNm=1437566-3&DocType=Customer+Drawing&DocLang=English
SPST button tactile switch
0
2
2
Button_Switch_SMD
SW_SPST_KMR2
CK components KMR2 tactile switch http://www.ckswitches.com/media/1479/kmr2.pdf
tactile switch kmr2
0
4
2
Button_Switch_SMD
SW_SPST_PTS645
C&K Components SPST SMD PTS645 Series 6mm Tact Switch
SPST Button Switch
0
4
2
Button_Switch_SMD
SW_SPST_PTS810
C&K Components, PTS 810 Series, Microminiature SMT Top Actuated, http://www.ckswitches.com/media/1476/pts810.pdf
SPST Button Switch
0
4
2
Button_Switch_SMD
SW_SPST_Panasonic_EVQPL_3PL_5PL_PT_A08
Light Touch Switch, http://industrial.panasonic.com/cdbs/www-data/pdf/ATK0000/ATK0000CE3.pdf
SMD SMT SPST EVQPL EVQPT
0
6
3
Button_Switch_SMD
SW_SPST_Panasonic_EVQPL_3PL_5PL_PT_A15
Light Touch Switch, http://industrial.panasonic.com/cdbs/www-data/pdf/ATK0000/ATK0000CE3.pdf
SMD SMT SPST EVQPL EVQPT
0
6
3
Button_Switch_SMD
SW_SPST_REED_CT05-XXXX-G1
Coto Technologies SPST Reed Switch CT05-XXXX-G1
Coto Reed SPST Switch
0
2
2
Button_Switch_SMD
SW_SPST_REED_CT05-XXXX-J1
Coto Technologies SPST Reed Switch CT05-XXXX-J1
Coto Reed SPST Switch
0
2
2
Button_Switch_SMD
SW_SPST_REED_CT10-XXXX-G1
Coto Technologies SPST Reed Switch CT10-XXXX-G1
Coto Reed SPST Switch
0
2
2
Button_Switch_SMD
SW_SPST_REED_CT10-XXXX-G2
Coto Technologies SPST Reed Switch CT10-XXXX-G2
Coto Reed SPST Switch
0
2
2
Button_Switch_SMD
SW_SPST_REED_CT10-XXXX-G4
Coto Technologies SPST Reed Switch CT10-XXXX-G4
Coto Reed SPST Switch
0
2
2
Button_Switch_SMD
SW_SPST_SKQG_WithStem
ALPS 5.2mm Square Low-profile Type (Surface Mount) SKQG Series, With stem, http://www.alps.com/prod/info/E/HTML/Tact/SurfaceMount/SKQG/SKQGAFE010.html
SPST Button Switch
0
4
2
Button_Switch_SMD
SW_SPST_SKQG_WithoutStem
ALPS 5.2mm Square Low-profile Type (Surface Mount) SKQG Series, Without stem, http://www.alps.com/prod/info/E/HTML/Tact/SurfaceMount/SKQG/SKQGAEE010.html
SPST Button Switch
0
4
2
Button_Switch_SMD
SW_SPST_TL3305A
https://www.e-switch.com/system/asset/product_line/data_sheet/213/TL3305.pdf
TL3305 Series Tact Switch
0
4
2
Button_Switch_SMD
SW_SPST_TL3305B
https://www.e-switch.com/system/asset/product_line/data_sheet/213/TL3305.pdf
TL3305 Series Tact Switch
0
4
2
Button_Switch_SMD
SW_SPST_TL3305C
https://www.e-switch.com/system/asset/product_line/data_sheet/213/TL3305.pdf
TL3305 Series Tact Switch
0
4
2
Button_Switch_SMD
SW_SPST_TL3342
Low-profile SMD Tactile Switch, https://www.e-switch.com/system/asset/product_line/data_sheet/165/TL3342.pdf
SPST Tactile Switch
0
4
2
Button_Switch_THT
KSA_Tactile_SPST
KSA http://www.ckswitches.com/media/1457/ksa_ksl.pdf
SWITCH SMD KSA SW
0
5
5
Button_Switch_THT
Nidec_Copal_SH-7010C
4-bit rotary coded switch, through-hole, https://www.nidec-copal-electronics.com/e/catalog/switch/sh-7000.pdf
rotary switch bcd
0
6
5
Button_Switch_THT
Push_E-Switch_KS01Q01
E-Switch KS01Q01 http://spec_sheets.e-switch.com/specs/29-KS01Q01.pdf
Push Button
0
4
4
Button_Switch_THT
SW_CW_GPTS203211B
SPST Off-On Pushbutton, 1A, 30V, CW Industries P/N GPTS203211B, http://switches-connectors-custom.cwind.com/Asset/GPTS203211BR2.pdf
SPST button switch Off-On
0
2
2
Button_Switch_THT
SW_CuK_JS202011AQN_DPDT_Angled
CuK sub miniature slide switch, JS series, DPDT, right angle, http://www.ckswitches.com/media/1422/js.pdf
switch DPDT
0
6
6
Button_Switch_THT
SW_CuK_JS202011CQN_DPDT_Straight
CuK sub miniature slide switch, JS series, DPDT, right angle, http://www.ckswitches.com/media/1422/js.pdf
switch DPDT
0
6
6
Button_Switch_THT
SW_CuK_OS102011MA1QN1_SPDT_Angled
CuK miniature slide switch, OS series, SPDT, right angle, http://www.ckswitches.com/media/1428/os.pdf
switch SPDT
0
5
3
Button_Switch_THT
SW_DIP_SPSTx01_Piano_10.8x4.1mm_W7.62mm_P2.54mm
1x-dip-switch SPST , Piano, row spacing 7.62 mm (300 mils), body size 10.8x4.1mm
DIP Switch SPST Piano 7.62mm 300mil
0
2
2
Button_Switch_THT
SW_DIP_SPSTx01_Slide_6.7x4.1mm_W7.62mm_P2.54mm_LowProfile
1x-dip-switch SPST , Slide, row spacing 7.62 mm (300 mils), body size 6.7x4.1mm (see e.g. https://www.ctscorp.com/wp-content/uploads/209-210.pdf), LowProfile
DIP Switch SPST Slide 7.62mm 300mil LowProfile
0
2
2
Button_Switch_THT
SW_DIP_SPSTx01_Slide_9.78x4.72mm_W7.62mm_P2.54mm
1x-dip-switch SPST , Slide, row spacing 7.62 mm (300 mils), body size 9.78x4.72mm (see e.g. https://www.ctscorp.com/wp-content/uploads/206-208.pdf)
DIP Switch SPST Slide 7.62mm 300mil
0
2
2
Button_Switch_THT
SW_DIP_SPSTx02_Piano_10.8x6.64mm_W7.62mm_P2.54mm
2x-dip-switch SPST , Piano, row spacing 7.62 mm (300 mils), body size 10.8x6.64mm
DIP Switch SPST Piano 7.62mm 300mil
0
4
4
Button_Switch_THT
SW_DIP_SPSTx02_Piano_CTS_Series194-2MSTN_W7.62mm_P2.54mm
2x-dip-switch SPST CTS_Series194-2MSTN, Piano, row spacing 7.62 mm (300 mils), body size  (see https://www.ctscorp.com/wp-content/uploads/194-195.pdf)
DIP Switch SPST Piano 7.62mm 300mil
0
4
4
Button_Switch_THT
SW_DIP_SPSTx02_Slide_6.7x6.64mm_W7.62mm_P2.54mm_LowProfile
2x-dip-switch SPST , Slide, row spacing 7.62 mm (300 mils), body size 6.7x6.64mm (see e.g. https://www.ctscorp.com/wp-content/uploads/209-210.pdf), LowProfile
DIP Switch SPST Slide 7.62mm 300mil LowProfile
0
4
4
Button_Switch_THT
SW_DIP_SPSTx02_Slide_9.78x7.26mm_W7.62mm_P2.54mm
2x-dip-switch SPST , Slide, row spacing 7.62 mm (300 mils), body size 9.78x7.26mm (see e.g. https://www.ctscorp.com/wp-content/uploads/206-208.pdf)
DIP Switch SPST Slide 7.62mm 300mil
0
4
4
Button_Switch_THT
SW_DIP_SPSTx03_Piano_10.8x9.18mm_W7.62mm_P2.54mm
3x-dip-switch SPST , Piano, row spacing 7.62 mm (300 mils), body size 10.8x9.18mm
DIP Switch SPST Piano 7.62mm 300mil
0
6
6
Button_Switch_THT
SW_DIP_SPSTx03_Piano_CTS_Series194-3MSTN_W7.62mm_P2.54mm
3x-dip-switch SPST CTS_Series194-3MSTN, Piano, row spacing 7.62 mm (300 mils), body size  (see https://www.ctscorp.com/wp-content/uploads/194-195.pdf)
DIP Switch SPST Piano 7.62mm 300mil
0
6
6
Button_Switch_THT
SW_DIP_SPSTx03_Slide_6.7x9.18mm_W7.62mm_P2.54mm_LowProfile
3x-dip-switch SPST , Slide, row spacing 7.62 mm (300 mils), body size 6.7x9.18mm (see e.g. https://www.ctscorp.com/wp-content/uploads/209-210.pdf), LowProfile
DIP Switch SPST Slide 7.62mm 300mil LowProfile
0
6
6
Button_Switch_THT
SW_DIP_SPSTx03_Slide_9.78x9.8mm_W7.62mm_P2.54mm
3x-dip-switch SPST , Slide, row spacing 7.62 mm (300 mils), body size 9.78x9.8mm (see e.g. https://www.ctscorp.com/wp-content/uploads/206-208.pdf)
DIP Switch SPST Slide 7.62mm 300mil
0
6
6
Button_Switch_THT
SW_DIP_SPSTx04_Piano_10.8x11.72mm_W7.62mm_P2.54mm
4x-dip-switch SPST , Piano, row spacing 7.62 mm (300 mils), body size 10.8x11.72mm
DIP Switch SPST Piano 7.62mm 300mil
0
8
8
Button_Switch_THT
SW_DIP_SPSTx04_Piano_CTS_Series194-4MSTN_W7.62mm_P2.54mm
4x-dip-switch SPST CTS_Series194-4MSTN, Piano, row spacing 7.62 mm (300 mils), body size  (see https://www.ctscorp.com/wp-content/uploads/194-195.pdf)
DIP Switch SPST Piano 7.62mm 300mil
0
8
8
Button_Switch_THT
SW_DIP_SPSTx04_Slide_6.7x11.72mm_W7.62mm_P2.54mm_LowProfile
4x-dip-switch SPST , Slide, row spacing 7.62 mm (300 mils), body size 6.7x11.72mm (see e.g. https://www.ctscorp.com/wp-content/uploads/209-210.pdf), LowProfile
DIP Switch SPST Slide 7.62mm 300mil LowProfile
0
8
8
Button_Switch_THT
SW_DIP_SPSTx04_Slide_9.78x12.34mm_W7.62mm_P2.54mm
4x-dip-switch SPST , Slide, row spacing 7.62 mm (300 mils), body size 9.78x12.34mm (see e.g. https://www.ctscorp.com/wp-content/uploads/206-208.pdf)
DIP Switch SPST Slide 7.62mm 300mil
0
8
8
Button_Switch_THT
SW_DIP_SPSTx05_Piano_10.8x14.26mm_W7.62mm_P2.54mm
5x-dip-switch SPST , Piano, row spacing 7.62 mm (300 mils), body size 10.8x14.26mm
DIP Switch SPST Piano 7.62mm 300mil
0
10
10
Button_Switch_THT
SW_DIP_SPSTx05_Piano_CTS_Series194-5MSTN_W7.62mm_P2.54mm
5x-dip-switch SPST CTS_Series194-5MSTN, Piano, row spacing 7.62 mm (300 mils), body size  (see https://www.ctscorp.com/wp-content/uploads/194-195.pdf)
DIP Switch SPST Piano 7.62mm 300mil
0
10
10
Button_Switch_THT
SW_DIP_SPSTx05_Slide_6.7x14.26mm_W7.62mm_P2.54mm_LowProfile
5x-dip-switch SPST , Slide, row spacing 7.62 mm (300 mils), body size 6.7x14.26mm (see e.g. https://www.ctscorp.com/wp-content/uploads/209-210.pdf), LowProfile
DIP Switch SPST Slide 7.62mm 300mil LowProfile
0
10
10
Button_Switch_THT
SW_DIP_SPSTx05_Slide_9.78x14.88mm_W7.62mm_P2.54mm
5x-dip-switch SPST , Slide, row spacing 7.62 mm (300 mils), body size 9.78x14.88mm (see e.g. https://www.ctscorp.com/wp-content/uploads/206-208.pdf)
DIP Switch SPST Slide 7.62mm 300mil
0
10
10
Button_Switch_THT
SW_DIP_SPSTx06_Piano_10.8x16.8mm_W7.62mm_P2.54mm
6x-dip-switch SPST , Piano, row spacing 7.62 mm (300 mils), body size 10.8x16.8mm
DIP Switch SPST Piano 7.62mm 300mil
0
12
12
Button_Switch_THT
SW_DIP_SPSTx06_Piano_CTS_Series194-6MSTN_W7.62mm_P2.54mm
6x-dip-switch SPST CTS_Series194-6MSTN, Piano, row spacing 7.62 mm (300 mils), body size  (see https://www.ctscorp.com/wp-content/uploads/194-195.pdf)
DIP Switch SPST Piano 7.62mm 300mil
0
12
12
Button_Switch_THT
SW_DIP_SPSTx06_Slide_6.7x16.8mm_W7.62mm_P2.54mm_LowProfile
6x-dip-switch SPST , Slide, row spacing 7.62 mm (300 mils), body size 6.7x16.8mm (see e.g. https://www.ctscorp.com/wp-content/uploads/209-210.pdf), LowProfile
DIP Switch SPST Slide 7.62mm 300mil LowProfile
0
12
12
Button_Switch_THT
SW_DIP_SPSTx06_Slide_9.78x17.42mm_W7.62mm_P2.54mm
6x-dip-switch SPST , Slide, row spacing 7.62 mm (300 mils), body size 9.78x17.42mm (see e.g. https://www.ctscorp.com/wp-content/uploads/206-208.pdf)
DIP Switch SPST Slide 7.62mm 300mil
0
12
12
Button_Switch_THT
SW_DIP_SPSTx07_Piano_10.8x19.34mm_W7.62mm_P2.54mm
7x-dip-switch SPST , Piano, row spacing 7.62 mm (300 mils), body size 10.8x19.34mm
DIP Switch SPST Piano 7.62mm 300mil
0
14
14
Button_Switch_THT
SW_DIP_SPSTx07_Piano_CTS_Series194-7MSTN_W7.62mm_P2.54mm
7x-dip-switch SPST CTS_Series194-7MSTN, Piano, row spacing 7.62 mm (300 mils), body size  (see https://www.ctscorp.com/wp-content/uploads/194-195.pdf)
DIP Switch SPST Piano 7.62mm 300mil
0
14
14
Button_Switch_THT
SW_DIP_SPSTx07_Slide_6.7x19.34mm_W7.62mm_P2.54mm_LowProfile
7x-dip-switch SPST , Slide, row spacing 7.62 mm (300 mils), body size 6.7x19.34mm (see e.g. https://www.ctscorp.com/wp-content/uploads/209-210.pdf), LowProfile
DIP Switch SPST Slide 7.62mm 300mil LowProfile
0
14
14
Button_Switch_THT
SW_DIP_SPSTx07_Slide_9.78x19.96mm_W7.62mm_P2.54mm
7x-dip-switch SPST , Slide, row spacing 7.62 mm (300 mils), body size 9.78x19.96mm (see e.g. https://www.ctscorp.com/wp-content/uploads/206-208.pdf)
DIP Switch SPST Slide 7.62mm 300mil
0
14
14
Button_Switch_THT
SW_DIP_SPSTx08_Piano_10.8x21.88mm_W7.62mm_P2.54mm
8x-dip-switch SPST , Piano, row spacing 7.62 mm (300 mils), body size 10.8x21.88mm
DIP Switch SPST Piano 7.62mm 300mil
0
16
16
Button_Switch_THT
SW_DIP_SPSTx08_Piano_CTS_Series194-8MSTN_W7.62mm_P2.54mm
8x-dip-switch SPST CTS_Series194-8MSTN, Piano, row spacing 7.62 mm (300 mils), body size  (see https://www.ctscorp.com/wp-content/uploads/194-195.pdf)
DIP Switch SPST Piano 7.62mm 300mil
0
16
16
Button_Switch_THT
SW_DIP_SPSTx08_Slide_6.7x21.88mm_W7.62mm_P2.54mm_LowProfile
8x-dip-switch SPST , Slide, row spacing 7.62 mm (300 mils), body size 6.7x21.88mm (see e.g. https://www.ctscorp.com/wp-content/uploads/209-210.pdf), LowProfile
DIP Switch SPST Slide 7.62mm 300mil LowProfile
0
16
16
Button_Switch_THT
SW_DIP_SPSTx08_Slide_9.78x22.5mm_W7.62mm_P2.54mm
8x-dip-switch SPST , Slide, row spacing 7.62 mm (300 mils), body size 9.78x22.5mm (see e.g. https://www.ctscorp.com/wp-content/uploads/206-208.pdf)
DIP Switch SPST Slide 7.62mm 300mil
0
16
16
Button_Switch_THT
SW_DIP_SPSTx09_Piano_10.8x24.42mm_W7.62mm_P2.54mm
9x-dip-switch SPST , Piano, row spacing 7.62 mm (300 mils), body size 10.8x24.42mm
DIP Switch SPST Piano 7.62mm 300mil
0
18
18
Button_Switch_THT
SW_DIP_SPSTx09_Piano_CTS_Series194-9MSTN_W7.62mm_P2.54mm
9x-dip-switch SPST CTS_Series194-9MSTN, Piano, row spacing 7.62 mm (300 mils), body size  (see https://www.ctscorp.com/wp-content/uploads/194-195.pdf)
DIP Switch SPST Piano 7.62mm 300mil
0
18
18
Button_Switch_THT
SW_DIP_SPSTx09_Slide_6.7x24.42mm_W7.62mm_P2.54mm_LowProfile
9x-dip-switch SPST , Slide, row spacing 7.62 mm (300 mils), body size 6.7x24.42mm (see e.g. https://www.ctscorp.com/wp-content/uploads/209-210.pdf), LowProfile
DIP Switch SPST Slide 7.62mm 300mil LowProfile
0
18
18
Button_Switch_THT
SW_DIP_SPSTx09_Slide_9.78x25.04mm_W7.62mm_P2.54mm
9x-dip-switch SPST , Slide, row spacing 7.62 mm (300 mils), body size 9.78x25.04mm (see e.g. https://www.ctscorp.com/wp-content/uploads/206-208.pdf)
DIP Switch SPST Slide 7.62mm 300mil
0
18
18
Button_Switch_THT
SW_DIP_SPSTx10_Piano_10.8x26.96mm_W7.62mm_P2.54mm
10x-dip-switch SPST , Piano, row spacing 7.62 mm (300 mils), body size 10.8x26.96mm
DIP Switch SPST Piano 7.62mm 300mil
0
20
20
Button_Switch_THT
SW_DIP_SPSTx10_Piano_CTS_Series194-10MSTN_W7.62mm_P2.54mm
10x-dip-switch SPST CTS_Series194-10MSTN, Piano, row spacing 7.62 mm (300 mils), body size  (see https://www.ctscorp.com/wp-content/uploads/194-195.pdf)
DIP Switch SPST Piano 7.62mm 300mil
0
20
20
Button_Switch_THT
SW_DIP_SPSTx10_Slide_6.7x26.96mm_W7.62mm_P2.54mm_LowProfile
10x-dip-switch SPST , Slide, row spacing 7.62 mm (300 mils), body size 6.7x26.96mm (see e.g. https://www.ctscorp.com/wp-content/uploads/209-210.pdf), LowProfile
DIP Switch SPST Slide 7.62mm 300mil LowProfile
0
20
20
Button_Switch_THT
SW_DIP_SPSTx10_Slide_9.78x27.58mm_W7.62mm_P2.54mm
10x-dip-switch SPST , Slide, row spacing 7.62 mm (300 mils), body size 9.78x27.58mm (see e.g. https://www.ctscorp.com/wp-content/uploads/206-208.pdf)
DIP Switch SPST Slide 7.62mm 300mil
0
20
20
Button_Switch_THT
SW_DIP_SPSTx11_Piano_10.8x29.5mm_W7.62mm_P2.54mm
11x-dip-switch SPST , Piano, row spacing 7.62 mm (300 mils), body size 10.8x29.5mm
DIP Switch SPST Piano 7.62mm 300mil
0
22
22
Button_Switch_THT
SW_DIP_SPSTx11_Piano_CTS_Series194-11MSTN_W7.62mm_P2.54mm
11x-dip-switch SPST CTS_Series194-11MSTN, Piano, row spacing 7.62 mm (300 mils), body size  (see https://www.ctscorp.com/wp-content/uploads/194-195.pdf)
DIP Switch SPST Piano 7.62mm 300mil
0
22
22
Button_Switch_THT
SW_DIP_SPSTx11_Slide_6.7x29.5mm_W7.62mm_P2.54mm_LowProfile
11x-dip-switch SPST , Slide, row spacing 7.62 mm (300 mils), body size 6.7x29.5mm (see e.g. https://www.ctscorp.com/wp-content/uploads/209-210.pdf), LowProfile
DIP Switch SPST Slide 7.62mm 300mil LowProfile
0
22
22
Button_Switch_THT
SW_DIP_SPSTx11_Slide_9.78x30.12mm_W7.62mm_P2.54mm
11x-dip-switch SPST , Slide, row spacing 7.62 mm (300 mils), body size 9.78x30.12mm (see e.g. https://www.ctscorp.com/wp-content/uploads/206-208.pdf)
DIP Switch SPST Slide 7.62mm 300mil
0
22
22
Button_Switch_THT
SW_DIP_SPSTx12_Piano_10.8x32.04mm_W7.62mm_P2.54mm
12x-dip-switch SPST , Piano, row spacing 7.62 mm (300 mils), body size 10.8x32.04mm
DIP Switch SPST Piano 7.62mm 300mil
0
24
24
Button_Switch_THT
SW_DIP_SPSTx12_Piano_CTS_Series194-12MSTN_W7.62mm_P2.54mm
12x-dip-switch SPST CTS_Series194-12MSTN, Piano, row spacing 7.62 mm (300 mils), body size  (see https://www.ctscorp.com/wp-content/uploads/194-195.pdf)
DIP Switch SPST Piano 7.62mm 300mil
0
24
24
Button_Switch_THT
SW_DIP_SPSTx12_Slide_6.7x32.04mm_W7.62mm_P2.54mm_LowProfile
12x-dip-switch SPST , Slide, row spacing 7.62 mm (300 mils), body size 6.7x32.04mm (see e.g. https://www.ctscorp.com/wp-content/uploads/209-210.pdf), LowProfile
DIP Switch SPST Slide 7.62mm 300mil LowProfile
0
24
24
Button_Switch_THT
SW_DIP_SPSTx12_Slide_9.78x32.66mm_W7.62mm_P2.54mm
12x-dip-switch SPST , Slide, row spacing 7.62 mm (300 mils), body size 9.78x32.66mm (see e.g. https://www.ctscorp.com/wp-content/uploads/206-208.pdf)
DIP Switch SPST Slide 7.62mm 300mil
0
24
24
Button_Switch_THT
SW_E-Switch_EG1224_SPDT_Angled
E-Switch slide switch, EG series, SPDT, right angle, http://spec_sheets.e-switch.com/specs/P040042.pdf
switch SPDT
0
7
3
Button_Switch_THT
SW_E-Switch_EG1271_DPDT
E-Switch sub miniature slide switch, EG series, DPDT, http://spec_sheets.e-switch.com/specs/P040047.pdf
switch DPDT
0
6
6
Button_Switch_THT
SW_E-Switch_EG2219_DPDT_Angled
E-Switch slide switch, EG series, DPDT, right angle, http://spec_sheets.e-switch.com/specs/P040170.pdf
switch DPDT
0
10
6
Button_Switch_THT
SW_Lever_1P2T_NKK_GW12LxH
Switch, single pole double throw, right angle, http://www.nkkswitches.com/pdf/GW.pdf
switch single-pole double-throw spdt ON-ON horizontal
0
5
3
Button_Switch_THT
SW_MEC_5GTH9
MEC 5G single pole normally-open tactile switch https://cdn.sos.sk/productdata/80/f6/aabf7be6/5gth9358222.pdf
switch normally-open pushbutton push-button
0
4
2
Button_Switch_THT
SW_NKK_BB15AH
https://www.nkkswitches.com/pdf/Bpushbuttons-1.pdf
Pushbutton Right-angle
0
5
3
Button_Switch_THT
SW_NKK_G1xJP
Switch NKK G1xJP http://www.nkkswitches.com/pdf/gwillum.pdf
SWITCH TOGGLE ILLUM SPDT NKK
0
6
6
Button_Switch_THT
SW_NKK_GW12LJP
Switch, single pole double throw, illuminated paddle, http://www.nkkswitches.com/pdf/gwillum.pdf
switch single-pole double-throw spdt ON-ON illuminated LED
0
6
6
Button_Switch_THT
SW_PUSH-12mm
SW PUSH 12mm https://www.e-switch.com/system/asset/product_line/data_sheet/143/TL1100.pdf
tact sw push 12mm
0
4
2
Button_Switch_THT
SW_PUSH-12mm_Wuerth-430476085716
SW PUSH 12mm http://katalog.we-online.de/em/datasheet/430476085716.pdf
tact sw push 12mm
0
4
2
Button_Switch_THT
SW_PUSH_6mm
https://www.omron.com/ecb/products/pdf/en-b3f.pdf
tact sw push 6mm
0
4
2
Button_Switch_THT
SW_PUSH_6mm_H4.3mm
tactile push button, 6x6mm e.g. PHAP33xx series, height=4.3mm
tact sw push 6mm
0
4
2
Button_Switch_THT
SW_PUSH_6mm_H5mm
tactile push button, 6x6mm e.g. PHAP33xx series, height=5mm
tact sw push 6mm
0
4
2
Button_Switch_THT
SW_PUSH_6mm_H7.3mm
tactile push button, 6x6mm e.g. PHAP33xx series, height=7.3mm
tact sw push 6mm
0
4
2
Button_Switch_THT
SW_PUSH_6mm_H8.5mm
tactile push button, 6x6mm e.g. PHAP33xx series, height=8.5mm
tact sw push 6mm
0
4
2
Button_Switch_THT
SW_PUSH_6mm_H8mm
tactile push button, 6x6mm e.g. PHAP33xx series, height=8mm
tact sw push 6mm
0
4
2
Button_Switch_THT
SW_PUSH_6mm_H9.5mm
tactile push button, 6x6mm e.g. PHAP33xx series, height=9.5mm
tact sw push 6mm
0
4
2
Button_Switch_THT
SW_PUSH_6mm_H13mm
tactile push button, 6x6mm e.g. PHAP33xx series, height=13mm
tact sw push 6mm
0
4
2
Button_Switch_THT
SW_PUSH_E-Switch_FS5700DP_DPDT
FS5700 series pushbutton footswitch, DPDT, https://www.e-switch.com/system/asset/product_line/data_sheet/226/FS5700.pdf
switch DPDT footswitch
0
6
6
Button_Switch_THT
SW_PUSH_LCD_E3_SAxxxx
Switch with LCD screen E3 SAxxxx
switch normally-open pushbutton push-button LCD
0
6
6
Button_Switch_THT
SW_PUSH_LCD_E3_SAxxxx_SocketPins
Switch with LCD screen E3 SAxxxx
switch normally-open pushbutton push-button LCD
0
6
6
Button_Switch_THT
SW_Push_1P1T_NO_LED_E-Switch_TL1250
illuminated right angle tact switch https://www.e-switch.com/system/asset/product_line/data_sheet/148/TL1250.pdf
led push switch right angle
0
6
4
Button_Switch_THT
SW_Push_1P2T_Vertical_E-Switch_800UDP8P1A1M6
 right angle SPDT push button https://www.e-switch.com/system/asset/product_line/data_sheet/210/800U.pdf
IP67 ultra-miniture horizontal
0
5
3
Button_Switch_THT
SW_Push_2P2T_Vertical_E-Switch_800UDP8P1A1M6
 right angle DPDT push button https://www.e-switch.com/system/asset/product_line/data_sheet/210/800U.pdf
IP67 ultra-miniture horizontal
0
8
6
Button_Switch_THT
SW_Slide_1P2T_CK_OS102011MS2Q
CuK miniature slide switch, OS series, SPDT, https://www.ckswitches.com/media/1428/os.pdf
switch SPDT
0
5
3
Button_Switch_THT
SW_TH_Tactile_Omron_B3F-10xx
SW_TH_Tactile_Omron_B3F-10xx_https://www.omron.com/ecb/products/pdf/en-b3f.pdf
Omron B3F-10xx
0
4
4
Button_Switch_THT
SW_Tactile_SKHH_Angled
tactile switch 6mm ALPS SKHH right angle http://www.alps.com/prod/info/E/HTML/Tact/SnapIn/SKHH/SKHHLUA010.html
tactile switch 6mm ALPS SKHH right angle
0
4
2
Button_Switch_THT
SW_Tactile_SPST_Angled_PTS645Vx31-2LFS
tactile switch SPST right angle, PTS645VL31-2 LFS
tactile switch SPST angled PTS645VL31-2 LFS C&K Button
0
4
2
Button_Switch_THT
SW_Tactile_SPST_Angled_PTS645Vx39-2LFS
tactile switch SPST right angle, PTS645VL39-2 LFS
tactile switch SPST angled PTS645VL39-2 LFS C&K Button
0
4
2
Button_Switch_THT
SW_Tactile_SPST_Angled_PTS645Vx58-2LFS
tactile switch SPST right angle, PTS645VL58-2 LFS
tactile switch SPST angled PTS645VL58-2 LFS C&K Button
0
4
2
Button_Switch_THT
SW_Tactile_SPST_Angled_PTS645Vx83-2LFS
tactile switch SPST right angle, PTS645VL83-2 LFS
tactile switch SPST angled PTS645VL83-2 LFS C&K Button
0
4
2
Button_Switch_THT
SW_Tactile_Straight_KSA0Axx1LFTR
SW PUSH SMALL http://www.ckswitches.com/media/1457/ksa_ksl.pdf
SW PUSH SMALL Tactile C&K
0
4
2
Button_Switch_THT
SW_Tactile_Straight_KSL0Axx1LFTR
SW PUSH SMALL http://www.ckswitches.com/media/1457/ksa_ksl.pdf
SW PUSH SMALL Tactile C&K
0
4
2
Buzzer_Beeper
Buzzer_12x9.5RM7.6
Generic Buzzer, D12mm height 9.5mm with RM7.6mm
buzzer
0
2
2
Buzzer_Beeper
Buzzer_15x7.5RM7.6
Generic Buzzer, D15mm height 7.5mm with RM7.6mm
buzzer
0
2
2
Buzzer_Beeper
Buzzer_CUI_CPT-9019S-SMT
https://www.cui.com/product/resource/cpt-9019s-smt.pdf
buzzer piezo
0
2
2
Buzzer_Beeper
Buzzer_D14mm_H7mm_P10mm
Generic Buzzer, D14mm height 7mm with pitch 10mm
buzzer
0
2
2
Buzzer_Beeper
Buzzer_Mallory_AST1109MLTRQ
Mallory low-profile piezo buzzer, https://www.mspindy.com/specifications/AST1109MLTRQ.pdf
buzzer piezo
0
2
2
Buzzer_Beeper
Buzzer_Murata_PKMCS0909E4000-R1
Murata Buzzer http://www.murata.com/en-us/api/pdfdownloadapi?cate=&partno=PKMCS0909E4000-R1
Murata Buzzer Beeper
0
2
2
Buzzer_Beeper
Buzzer_TDK_PS1240P02BT_D12.2mm_H6.5mm
Buzzer, D12.2mm height 6.5mm, https://product.tdk.com/info/en/catalog/datasheets/piezoelectronic_buzzer_ps_en.pdf
buzzer
0
2
2
Buzzer_Beeper
MagneticBuzzer_CUI_CST-931RP-A
CST-931RP-A, http://www.cui.com/product/resource/cst-931rp-a.pdf
CST-931RP-A
0
2
2
Buzzer_Beeper
MagneticBuzzer_Kingstate_KCG0601
Buzzer, Elektromagnetic Beeper, Summer,
Kingstate KCG0601 
0
2
2
Buzzer_Beeper
MagneticBuzzer_Kobitone_254-EMB84Q-RO
MagneticBuzzer Kobitone 254-EMB84Q-RO https://www.mouser.es/datasheet/2/209/KT-400385-1171904.pdf
MagneticBuzzer Kobitone 254-EMB84Q-RO
0
3
3
Buzzer_Beeper
MagneticBuzzer_PUI_AT-0927-TT-6-R
Buzzer Magnetic 9mm AT-0927-TT-6-R, http://www.puiaudio.com/pdf/AT-0927-TT-6-R.pdf
Buzzer Magnetic 9mm AT-0927-TT-6-R
0
2
2
Buzzer_Beeper
MagneticBuzzer_ProSignal_ABI-009-RC
Buzzer, Elektromagnetic Beeper, Summer, 6V-DC,
Pro Signal ABI-009-RC 
0
2
2
Buzzer_Beeper
MagneticBuzzer_ProSignal_ABI-010-RC
Buzzer, Elektromagnetic Beeper, Summer, 12V-DC,
Pro Signal ABI-010-RC 
0
2
2
Buzzer_Beeper
MagneticBuzzer_ProSignal_ABT-410-RC
Buzzer, Elektromagnetic Beeper, Summer, 1,5V-DC,
Pro Signal ABT-410-RC 
0
2
2
Buzzer_Beeper
MagneticBuzzer_ProjectsUnlimited_AI-4228-TWT-R
Buzzer, Elektromagnetic Beeper, Summer, 3-28V-DC, https://www.kynix.com/uploadfiles/pdf/AI-4228-TWT-R.pdf
Projects Unlimited AI-4228-TWT-R 
0
2
2
Buzzer_Beeper
MagneticBuzzer_StarMicronics_HMB-06_HMB-12
Buzzer, Elektromagnetic Beeper, Summer,
Star Micronics HMB-06 HMB-12
0
2
2
Buzzer_Beeper
PUIAudio_SMT_0825_S_4_R
SMD 8540, http://www.puiaudio.com/product-detail.aspx?partnumber=SMT-0825-S-4-R
SMD 8540
0
4
4
Calibration_Scale
Gauge_10mm_Type1_CopperTop
Gauge, Massstab, 10mm, CopperTop, Type 1,
Gauge Massstab 10mm CopperTop Type 1
0
0
0
Calibration_Scale
Gauge_10mm_Type1_SilkScreenTop
Gauge, Massstab, 10mm, SilkScreenTop, Type 1,
Gauge Massstab 10mm SilkScreenTop Type 1
0
0
0
Calibration_Scale
Gauge_10mm_Type2_CopperTop
Gauge, Massstab, 10mm, CopperTop, Type 2,
Gauge Massstab 10mm CopperTop Type 2
0
0
0
Calibration_Scale
Gauge_10mm_Type2_SilkScreenTop
Gauge, Massstab, 10mm, SilkScreenTop, Type 2,
Gauge Massstab 10mm SilkScreenTop Type 2
0
0
0
Calibration_Scale
Gauge_10mm_Type3_CopperTop
Gauge, Massstab, 10mm, CopperTop, Type 3,
Gauge Massstab 10mm CopperTop Type 3
0
0
0
Calibration_Scale
Gauge_10mm_Type3_SilkScreenTop
Gauge, Massstab, 10mm, SilkScreenTop, Type 3,
Gauge Massstab 10mm SilkScreenTop Type 3
0
0
0
Calibration_Scale
Gauge_10mm_Type4_CopperTop
Gauge, Massstab, 10mm, CopperTop, Type 4,
Gauge Massstab 10mm CopperTop Type 4
0
0
0
Calibration_Scale
Gauge_10mm_Type4_SilkScreenTop
Gauge, Massstab, 10mm, SilkScreenTop, Type 4,
Gauge Massstab 10mm SilkScreenTop Type 4
0
0
0
Calibration_Scale
Gauge_10mm_Type5_CopperTop
Gauge, Massstab, 10mm, CopperTop, Type 5,
Gauge Massstab 10mm CopperTop Type 5
0
0
0
Calibration_Scale
Gauge_10mm_Type5_SilkScreenTop
Gauge, Massstab, 10mm, SilkScreenTop, Type 5,
Gauge Massstab 10mm SilkScreenTop Type 5
0
0
0
Calibration_Scale
Gauge_50mm_Type1_CopperTop
Gauge, Massstab, 50mm, CopperTop, Type 1,
Gauge Massstab 50mm CopperTop Type 1
0
0
0
Calibration_Scale
Gauge_50mm_Type1_SilkScreenTop
Gauge, Massstab, 50mm, SilkScreenTop, Type 1,
Gauge Massstab 50mm SilkScreenTop Type 1
0
0
0
Calibration_Scale
Gauge_50mm_Type2_CopperTop
Gauge, Massstab, 50mm, CopperTop, Type 2,
Gauge Massstab 50mm CopperTop Type 2
0
0
0
Calibration_Scale
Gauge_50mm_Type2_SilkScreenTop
Gauge, Massstab, 50mm, SilkScreenTop, Type 2,
Gauge Massstab 50mm SilkScreenTop Type 2
0
0
0
Calibration_Scale
Gauge_100mm_Grid_Type1_CopperTop
Gauge, Massstab, 100mm, Gitter, Grid, CopperTop, Type 1,
Gauge Massstab 100mm Gitter Grid CopperTop Type 1
0
0
0
Calibration_Scale
Gauge_100mm_Type1_CopperTop
Gauge, Massstab, 100mm, CopperTop, Type 1,
Gauge Massstab 100mm CopperTop Type 1
0
0
0
Calibration_Scale
Gauge_100mm_Type1_SilkScreenTop
Gauge, Massstab, 100mm, SilkScreenTop, Type 1,
Gauge Massstab 100mm SilkScreenTop Type 1
0
0
0
Calibration_Scale
Gauge_100mm_Type2_CopperTop
Gauge, Massstab, 100mm, CopperTop, Type 2,
Gauge Massstab 100mm  CopperTop Type 2
0
0
0
Calibration_Scale
Gauge_100mm_Type2_SilkScreenTop
Gauge, Massstab, 100mm, SilkScreenTop, Type 2,
Gauge Massstab 100mm SilkScreenTop Type 2
0
0
0
Capacitor_SMD
CP_Elec_3x5.3
SMT capacitor, aluminium electrolytic, 3x5.3, Cornell Dubilier Electronics 
Capacitor Electrolytic
0
2
2
Capacitor_SMD
CP_Elec_3x5.4
SMD capacitor, aluminum electrolytic, Nichicon, 3.0x5.4mm
capacitor electrolytic
0
2
2
Capacitor_SMD
CP_Elec_4x3
SMD capacitor, aluminum electrolytic, Nichicon, 4.0x3mm
capacitor electrolytic
0
2
2
Capacitor_SMD
CP_Elec_4x3.9
SMD capacitor, aluminum electrolytic, Nichicon, 4.0x3.9mm
capacitor electrolytic
0
2
2
Capacitor_SMD
CP_Elec_4x4.5
SMD capacitor, aluminum electrolytic, Nichicon, 4.0x4.5mm
capacitor electrolytic
0
2
2
Capacitor_SMD
CP_Elec_4x5.3
SMD capacitor, aluminum electrolytic, Vishay, 4.0x5.3mm
capacitor electrolytic
0
2
2
Capacitor_SMD
CP_Elec_4x5.4
SMD capacitor, aluminum electrolytic, Panasonic A5 / Nichicon, 4.0x5.4mm
capacitor electrolytic
0
2
2
Capacitor_SMD
CP_Elec_4x5.7
SMD capacitor, aluminum electrolytic, United Chemi-Con, 4.0x5.7mm
capacitor electrolytic
0
2
2
Capacitor_SMD
CP_Elec_4x5.8
SMD capacitor, aluminum electrolytic, Panasonic, 4.0x5.8mm
capacitor electrolytic
0
2
2
Capacitor_SMD
CP_Elec_5x3
SMD capacitor, aluminum electrolytic, Nichicon, 5.0x3.0mm
capacitor electrolytic
0
2
2
Capacitor_SMD
CP_Elec_5x3.9
SMD capacitor, aluminum electrolytic, Nichicon, 5.0x3.9mm
capacitor electrolytic
0
2
2
Capacitor_SMD
CP_Elec_5x4.4
SMD capacitor, aluminum electrolytic, Panasonic B45, 5.0x4.4mm
capacitor electrolytic
0
2
2
Capacitor_SMD
CP_Elec_5x4.5
SMD capacitor, aluminum electrolytic, Nichicon, 5.0x4.5mm
capacitor electrolytic
0
2
2
Capacitor_SMD
CP_Elec_5x5.3
SMD capacitor, aluminum electrolytic, Nichicon, 5.0x5.3mm
capacitor electrolytic
0
2
2
Capacitor_SMD
CP_Elec_5x5.4
SMD capacitor, aluminum electrolytic, Nichicon, 5.0x5.4mm
capacitor electrolytic
0
2
2
Capacitor_SMD
CP_Elec_5x5.7
SMD capacitor, aluminum electrolytic, United Chemi-Con, 5.0x5.7mm
capacitor electrolytic
0
2
2
Capacitor_SMD
CP_Elec_5x5.8
SMD capacitor, aluminum electrolytic, Panasonic, 5.0x5.8mm
capacitor electrolytic
0
2
2
Capacitor_SMD
CP_Elec_5x5.9
SMD capacitor, aluminum electrolytic, Panasonic B6, 5.0x5.9mm
capacitor electrolytic
0
2
2
Capacitor_SMD
CP_Elec_6.3x3
SMD capacitor, aluminum electrolytic, Nichicon, 6.3x3.0mm
capacitor electrolytic
0
2
2
Capacitor_SMD
CP_Elec_6.3x3.9
SMD capacitor, aluminum electrolytic, Nichicon, 6.3x3.9mm
capacitor electrolytic
0
2
2
Capacitor_SMD
CP_Elec_6.3x4.5
SMD capacitor, aluminum electrolytic, Nichicon, 6.3x4.5mm
capacitor electrolytic
0
2
2
Capacitor_SMD
CP_Elec_6.3x4.9
SMD capacitor, aluminum electrolytic, Panasonic C5, 6.3x4.9mm
capacitor electrolytic
0
2
2
Capacitor_SMD
CP_Elec_6.3x5.2
SMD capacitor, aluminum electrolytic, United Chemi-Con, 6.3x5.2mm
capacitor electrolytic
0
2
2
Capacitor_SMD
CP_Elec_6.3x5.3
SMD capacitor, aluminum electrolytic, Cornell Dubilier, 6.3x5.3mm
capacitor electrolytic
0
2
2
Capacitor_SMD
CP_Elec_6.3x5.4
SMD capacitor, aluminum electrolytic, Panasonic C55, 6.3x5.4mm
capacitor electrolytic
0
2
2
Capacitor_SMD
CP_Elec_6.3x5.4_Nichicon
SMD capacitor, aluminum electrolytic, Nichicon, 6.3x5.4mm
capacitor electrolytic
0
2
2
Capacitor_SMD
CP_Elec_6.3x5.7
SMD capacitor, aluminum electrolytic, United Chemi-Con, 6.3x5.7mm
capacitor electrolytic
0
2
2
Capacitor_SMD
CP_Elec_6.3x5.8
SMD capacitor, aluminum electrolytic, Nichicon, 6.3x5.8mm
capacitor electrolytic
0
2
2
Capacitor_SMD
CP_Elec_6.3x5.9
SMD capacitor, aluminum electrolytic, Panasonic C6, 6.3x5.9mm
capacitor electrolytic
0
2
2
Capacitor_SMD
CP_Elec_6.3x7.7
SMD capacitor, aluminum electrolytic, Nichicon, 6.3x7.7mm
capacitor electrolytic
0
2
2
Capacitor_SMD
CP_Elec_6.3x9.9
SMD capacitor, aluminum electrolytic, Panasonic C10, 6.3x9.9mm
capacitor electrolytic
0
2
2
Capacitor_SMD
CP_Elec_8x5.4
SMD capacitor, aluminum electrolytic, Nichicon, 8.0x5.4mm
capacitor electrolytic
0
2
2
Capacitor_SMD
CP_Elec_8x6.2
SMD capacitor, aluminum electrolytic, Nichicon, 8.0x6.2mm
capacitor electrolytic
0
2
2
Capacitor_SMD
CP_Elec_8x6.5
SMD capacitor, aluminum electrolytic, Rubycon, 8.0x6.5mm
capacitor electrolytic
0
2
2
Capacitor_SMD
CP_Elec_8x6.7
SMD capacitor, aluminum electrolytic, United Chemi-Con, 8.0x6.7mm
capacitor electrolytic
0
2
2
Capacitor_SMD
CP_Elec_8x6.9
SMD capacitor, aluminum electrolytic, Panasonic E7, 8.0x6.9mm
capacitor electrolytic
0
2
2
Capacitor_SMD
CP_Elec_8x10
SMD capacitor, aluminum electrolytic, Nichicon, 8.0x10mm
capacitor electrolytic
0
2
2
Capacitor_SMD
CP_Elec_8x10.5
SMD capacitor, aluminum electrolytic, Vishay 0810, 8.0x10.5mm, http://www.vishay.com/docs/28395/150crz.pdf
capacitor electrolytic
0
2
2
Capacitor_SMD
CP_Elec_8x11.9
SMD capacitor, aluminum electrolytic, Panasonic E12, 8.0x11.9mm
capacitor electrolytic
0
2
2
Capacitor_SMD
CP_Elec_10x7.7
SMD capacitor, aluminum electrolytic, Nichicon, 10.0x7.7mm
capacitor electrolytic
0
2
2
Capacitor_SMD
CP_Elec_10x7.9
SMD capacitor, aluminum electrolytic, Panasonic F8, 10.0x7.9mm
capacitor electrolytic
0
2
2
Capacitor_SMD
CP_Elec_10x10
SMD capacitor, aluminum electrolytic, Nichicon, 10.0x10.0mm
capacitor electrolytic
0
2
2
Capacitor_SMD
CP_Elec_10x10.5
SMD capacitor, aluminum electrolytic, Vishay 1010, 10.0x10.5mm, http://www.vishay.com/docs/28395/150crz.pdf
capacitor electrolytic
0
2
2
Capacitor_SMD
CP_Elec_10x12.5
SMD capacitor, aluminum electrolytic, Vishay 1012, 10.0x12.5mm, http://www.vishay.com/docs/28395/150crz.pdf
capacitor electrolytic
0
2
2
Capacitor_SMD
CP_Elec_10x12.6
SMD capacitor, aluminum electrolytic, Panasonic F12, 10.0x12.6mm
capacitor electrolytic
0
2
2
Capacitor_SMD
CP_Elec_10x14.3
SMD capacitor, aluminum electrolytic, Vishay 1014, 10.0x14.3mm, http://www.vishay.com/docs/28395/150crz.pdf
capacitor electrolytic
0
2
2
Capacitor_SMD
CP_Elec_16x17.5
SMD capacitor, aluminum electrolytic, Vishay 1616, 16.0x17.5mm, http://www.vishay.com/docs/28395/150crz.pdf
capacitor electrolytic
0
2
2
Capacitor_SMD
CP_Elec_16x22
SMD capacitor, aluminum electrolytic, Vishay 1621, 16.0x22.0mm, http://www.vishay.com/docs/28395/150crz.pdf
capacitor electrolytic
0
2
2
Capacitor_SMD
CP_Elec_18x17.5
SMD capacitor, aluminum electrolytic, Vishay 1816, 18.0x17.5mm, http://www.vishay.com/docs/28395/150crz.pdf
capacitor electrolytic
0
2
2
Capacitor_SMD
CP_Elec_18x22
SMD capacitor, aluminum electrolytic, Vishay 1821, 18.0x22.0mm, http://www.vishay.com/docs/28395/150crz.pdf
capacitor electrolytic
0
2
2
Capacitor_SMD
C_0201_0603Metric
Capacitor SMD 0201 (0603 Metric), square (rectangular) end terminal, IPC_7351 nominal, (Body size source: https://www.vishay.com/docs/20052/crcw0201e3.pdf), generated with kicad-footprint-generator
capacitor
0
4
2
Capacitor_SMD
C_0402_1005Metric
Capacitor SMD 0402 (1005 Metric), square (rectangular) end terminal, IPC_7351 nominal, (Body size source: http://www.tortai-tech.com/upload/download/2011102023233369053.pdf), generated with kicad-footprint-generator
capacitor
0
2
2
Capacitor_SMD
C_0603_1608Metric
Capacitor SMD 0603 (1608 Metric), square (rectangular) end terminal, IPC_7351 nominal, (Body size source: http://www.tortai-tech.com/upload/download/2011102023233369053.pdf), generated with kicad-footprint-generator
capacitor
0
2
2
Capacitor_SMD
C_0603_1608Metric_Pad1.05x0.95mm_HandSolder
Capacitor SMD 0603 (1608 Metric), square (rectangular) end terminal, IPC_7351 nominal with elongated pad for handsoldering. (Body size source: http://www.tortai-tech.com/upload/download/2011102023233369053.pdf), generated with kicad-footprint-generator
capacitor handsolder
0
2
2
Capacitor_SMD
C_0805_2012Metric
Capacitor SMD 0805 (2012 Metric), square (rectangular) end terminal, IPC_7351 nominal, (Body size source: https://docs.google.com/spreadsheets/d/1BsfQQcO9C6DZCsRaXUlFlo91Tg2WpOkGARC1WS5S8t0/edit?usp=sharing), generated with kicad-footprint-generator
capacitor
0
2
2
Capacitor_SMD
C_0805_2012Metric_Pad1.15x1.40mm_HandSolder
Capacitor SMD 0805 (2012 Metric), square (rectangular) end terminal, IPC_7351 nominal with elongated pad for handsoldering. (Body size source: https://docs.google.com/spreadsheets/d/1BsfQQcO9C6DZCsRaXUlFlo91Tg2WpOkGARC1WS5S8t0/edit?usp=sharing), generated with kicad-footprint-generator
capacitor handsolder
0
2
2
Capacitor_SMD
C_01005_0402Metric
Capacitor SMD 01005 (0402 Metric), square (rectangular) end terminal, IPC_7351 nominal, (Body size source: http://www.vishay.com/docs/20056/crcw01005e3.pdf), generated with kicad-footprint-generator
capacitor
0
4
2
Capacitor_SMD
C_1206_3216Metric
Capacitor SMD 1206 (3216 Metric), square (rectangular) end terminal, IPC_7351 nominal, (Body size source: http://www.tortai-tech.com/upload/download/2011102023233369053.pdf), generated with kicad-footprint-generator
capacitor
0
2
2
Capacitor_SMD
C_1206_3216Metric_Pad1.42x1.75mm_HandSolder
Capacitor SMD 1206 (3216 Metric), square (rectangular) end terminal, IPC_7351 nominal with elongated pad for handsoldering. (Body size source: http://www.tortai-tech.com/upload/download/2011102023233369053.pdf), generated with kicad-footprint-generator
capacitor handsolder
0
2
2
Capacitor_SMD
C_1210_3225Metric
Capacitor SMD 1210 (3225 Metric), square (rectangular) end terminal, IPC_7351 nominal, (Body size source: http://www.tortai-tech.com/upload/download/2011102023233369053.pdf), generated with kicad-footprint-generator
capacitor
0
2
2
Capacitor_SMD
C_1210_3225Metric_Pad1.42x2.65mm_HandSolder
Capacitor SMD 1210 (3225 Metric), square (rectangular) end terminal, IPC_7351 nominal with elongated pad for handsoldering. (Body size source: http://www.tortai-tech.com/upload/download/2011102023233369053.pdf), generated with kicad-footprint-generator
capacitor handsolder
0
2
2
Capacitor_SMD
C_1806_4516Metric
Capacitor SMD 1806 (4516 Metric), square (rectangular) end terminal, IPC_7351 nominal, (Body size source: https://www.modelithics.com/models/Vendor/MuRata/BLM41P.pdf), generated with kicad-footprint-generator
capacitor
0
2
2
Capacitor_SMD
C_1806_4516Metric_Pad1.57x1.80mm_HandSolder
Capacitor SMD 1806 (4516 Metric), square (rectangular) end terminal, IPC_7351 nominal with elongated pad for handsoldering. (Body size source: https://www.modelithics.com/models/Vendor/MuRata/BLM41P.pdf), generated with kicad-footprint-generator
capacitor handsolder
0
2
2
Capacitor_SMD
C_1812_4532Metric
Capacitor SMD 1812 (4532 Metric), square (rectangular) end terminal, IPC_7351 nominal, (Body size source: https://www.nikhef.nl/pub/departments/mt/projects/detectorR_D/dtddice/ERJ2G.pdf), generated with kicad-footprint-generator
capacitor
0
2
2
Capacitor_SMD
C_1812_4532Metric_Pad1.30x3.40mm_HandSolder
Capacitor SMD 1812 (4532 Metric), square (rectangular) end terminal, IPC_7351 nominal with elongated pad for handsoldering. (Body size source: https://www.nikhef.nl/pub/departments/mt/projects/detectorR_D/dtddice/ERJ2G.pdf), generated with kicad-footprint-generator
capacitor handsolder
0
2
2
Capacitor_SMD
C_1825_4564Metric
Capacitor SMD 1825 (4564 Metric), square (rectangular) end terminal, IPC_7351 nominal, (Body size from: http://datasheets.avx.com/AVX-HV_MLCC.pdf), generated with kicad-footprint-generator
capacitor
0
2
2
Capacitor_SMD
C_1825_4564Metric_Pad1.88x6.70mm_HandSolder
Capacitor SMD 1825 (4564 Metric), square (rectangular) end terminal, IPC_7351 nominal with elongated pad for handsoldering. (Body size from: http://datasheets.avx.com/AVX-HV_MLCC.pdf), generated with kicad-footprint-generator
capacitor handsolder
0
2
2
Capacitor_SMD
C_2010_5025Metric
Capacitor SMD 2010 (5025 Metric), square (rectangular) end terminal, IPC_7351 nominal, (Body size source: http://www.tortai-tech.com/upload/download/2011102023233369053.pdf), generated with kicad-footprint-generator
capacitor
0
2
2
Capacitor_SMD
C_2010_5025Metric_Pad1.52x2.65mm_HandSolder
Capacitor SMD 2010 (5025 Metric), square (rectangular) end terminal, IPC_7351 nominal with elongated pad for handsoldering. (Body size source: http://www.tortai-tech.com/upload/download/2011102023233369053.pdf), generated with kicad-footprint-generator
capacitor handsolder
0
2
2
Capacitor_SMD
C_2220_5650Metric
Capacitor SMD 2220 (5650 Metric), square (rectangular) end terminal, IPC_7351 nominal, (Body size from: http://datasheets.avx.com/AVX-HV_MLCC.pdf), generated with kicad-footprint-generator
capacitor
0
2
2
Capacitor_SMD
C_2220_5650Metric_Pad1.97x5.40mm_HandSolder
Capacitor SMD 2220 (5650 Metric), square (rectangular) end terminal, IPC_7351 nominal with elongated pad for handsoldering. (Body size from: http://datasheets.avx.com/AVX-HV_MLCC.pdf), generated with kicad-footprint-generator
capacitor handsolder
0
2
2
Capacitor_SMD
C_2225_5664Metric
Capacitor SMD 2225 (5664 Metric), square (rectangular) end terminal, IPC_7351 nominal, (Body size from: http://datasheets.avx.com/AVX-HV_MLCC.pdf), generated with kicad-footprint-generator
capacitor
0
2
2
Capacitor_SMD
C_2225_5664Metric_Pad1.80x6.60mm_HandSolder
Capacitor SMD 2225 (5664 Metric), square (rectangular) end terminal, IPC_7351 nominal with elongated pad for handsoldering. (Body size from: http://datasheets.avx.com/AVX-HV_MLCC.pdf), generated with kicad-footprint-generator
capacitor handsolder
0
2
2
Capacitor_SMD
C_2512_6332Metric
Capacitor SMD 2512 (6332 Metric), square (rectangular) end terminal, IPC_7351 nominal, (Body size source: http://www.tortai-tech.com/upload/download/2011102023233369053.pdf), generated with kicad-footprint-generator
capacitor
0
2
2
Capacitor_SMD
C_2512_6332Metric_Pad1.52x3.35mm_HandSolder
Capacitor SMD 2512 (6332 Metric), square (rectangular) end terminal, IPC_7351 nominal with elongated pad for handsoldering. (Body size source: http://www.tortai-tech.com/upload/download/2011102023233369053.pdf), generated with kicad-footprint-generator
capacitor handsolder
0
2
2
Capacitor_SMD
C_2816_7142Metric
Capacitor SMD 2816 (7142 Metric), square (rectangular) end terminal, IPC_7351 nominal, (Body size from: https://www.vishay.com/docs/30100/wsl.pdf), generated with kicad-footprint-generator
capacitor
0
2
2
Capacitor_SMD
C_2816_7142Metric_Pad3.20x4.45mm_HandSolder
Capacitor SMD 2816 (7142 Metric), square (rectangular) end terminal, IPC_7351 nominal with elongated pad for handsoldering. (Body size from: https://www.vishay.com/docs/30100/wsl.pdf), generated with kicad-footprint-generator
capacitor handsolder
0
2
2
Capacitor_SMD
C_3640_9110Metric
Capacitor SMD 3640 (9110 Metric), square (rectangular) end terminal, IPC_7351 nominal, (Body size from: http://datasheets.avx.com/AVX-HV_MLCC.pdf), generated with kicad-footprint-generator
capacitor
0
2
2
Capacitor_SMD
C_3640_9110Metric_Pad2.10x10.45mm_HandSolder
Capacitor SMD 3640 (9110 Metric), square (rectangular) end terminal, IPC_7351 nominal with elongated pad for handsoldering. (Body size from: http://datasheets.avx.com/AVX-HV_MLCC.pdf), generated with kicad-footprint-generator
capacitor handsolder
0
2
2
Capacitor_SMD
C_Elec_3x5.4
SMD capacitor, aluminum electrolytic nonpolar, 3.0x5.4mm
capacitor electrolyic nonpolar
0
2
2
Capacitor_SMD
C_Elec_4x5.4
SMD capacitor, aluminum electrolytic nonpolar, 4.0x5.4mm
capacitor electrolyic nonpolar
0
2
2
Capacitor_SMD
C_Elec_4x5.8
SMD capacitor, aluminum electrolytic nonpolar, 4.0x5.8mm
capacitor electrolyic nonpolar
0
2
2
Capacitor_SMD
C_Elec_5x5.4
SMD capacitor, aluminum electrolytic nonpolar, 5.0x5.4mm
capacitor electrolyic nonpolar
0
2
2
Capacitor_SMD
C_Elec_5x5.8
SMD capacitor, aluminum electrolytic nonpolar, 5.0x5.8mm
capacitor electrolyic nonpolar
0
2
2
Capacitor_SMD
C_Elec_6.3x5.4
SMD capacitor, aluminum electrolytic nonpolar, 6.3x5.4mm
capacitor electrolyic nonpolar
0
2
2
Capacitor_SMD
C_Elec_6.3x5.8
SMD capacitor, aluminum electrolytic nonpolar, 6.3x5.8mm
capacitor electrolyic nonpolar
0
2
2
Capacitor_SMD
C_Elec_6.3x7.7
SMD capacitor, aluminum electrolytic nonpolar, 6.3x7.7mm
capacitor electrolyic nonpolar
0
2
2
Capacitor_SMD
C_Elec_8x5.4
SMD capacitor, aluminum electrolytic nonpolar, 8.0x5.4mm
capacitor electrolyic nonpolar
0
2
2
Capacitor_SMD
C_Elec_8x6.2
SMD capacitor, aluminum electrolytic nonpolar, 8.0x6.2mm
capacitor electrolyic nonpolar
0
2
2
Capacitor_SMD
C_Elec_8x10.2
SMD capacitor, aluminum electrolytic nonpolar, 8.0x10.2mm
capacitor electrolyic nonpolar
0
2
2
Capacitor_SMD
C_Elec_10x10.2
SMD capacitor, aluminum electrolytic nonpolar, 10.0x10.2mm
capacitor electrolyic nonpolar
0
2
2
Capacitor_SMD
C_Trimmer_Murata_TZB4-A
trimmer capacitor SMD horizontal, http://www.murata.com/~/media/webrenewal/support/library/catalog/products/capacitor/trimmer/t13e.ashx?la=en-gb
 Murata TZB4 TZB4-A
0
2
2
Capacitor_SMD
C_Trimmer_Murata_TZB4-B
trimmer capacitor SMD horizontal, http://www.murata.com/~/media/webrenewal/support/library/catalog/products/capacitor/trimmer/t13e.ashx?la=en-gb
 Murata TZB4 TZB4-A
0
2
2
Capacitor_SMD
C_Trimmer_Murata_TZC3
trimmer capacitor SMD horizontal, http://www.murata.com/~/media/webrenewal/support/library/catalog/products/capacitor/trimmer/t13e.ashx?la=en-gb
 Murata TZC3
0
2
2
Capacitor_SMD
C_Trimmer_Murata_TZR1
trimmer capacitor SMD horizontal, http://www.murata.com/~/media/webrenewal/support/library/catalog/products/capacitor/trimmer/t13e.ashx?la=en-gb
 Murata TZR1
0
2
2
Capacitor_SMD
C_Trimmer_Murata_TZW4
trimmer capacitor SMD horizontal, http://www.murata.com/~/media/webrenewal/support/library/catalog/products/capacitor/trimmer/t13e.ashx?la=en-gb
 Murata TZW4
0
2
2
Capacitor_SMD
C_Trimmer_Murata_TZY2
trimmer capacitor SMD horizontal, http://www.murata.com/~/media/webrenewal/support/library/catalog/products/capacitor/trimmer/t13e.ashx?la=en-gb
 Murata TZY2
0
2
2
Capacitor_SMD
C_Trimmer_Sprague-Goodman_SGC3
trimmer capacitor SMD horizontal, http://media.wix.com/ugd/d86717_38d9821e12823a7aa9cef38c6c2a73cc.pdf
 Sprague Goodman SGC3
0
2
2
Capacitor_SMD
C_Trimmer_Voltronics_JN
trimmer capacitor SMD horizontal, http://www.knowlescapacitors.com/File%20Library/Voltronics/English/GlobalNavigation/Products/Trimmer%20Capacitors/CerChipTrimCap.pdf
 Voltronics JN
0
2
2
Capacitor_SMD
C_Trimmer_Voltronics_JQ
trimmer capacitor SMD horizontal, http://www.knowlescapacitors.com/File%20Library/Voltronics/English/GlobalNavigation/Products/Trimmer%20Capacitors/CerChipTrimCap.pdf
 Voltronics JQ
0
2
2
Capacitor_SMD
C_Trimmer_Voltronics_JR
trimmer capacitor SMD horizontal, http://www.knowlescapacitors.com/File%20Library/Voltronics/English/GlobalNavigation/Products/Trimmer%20Capacitors/CerChipTrimCap.pdf
 Voltronics JR
0
2
2
Capacitor_SMD
C_Trimmer_Voltronics_JV
trimmer capacitor SMD horizontal, http://www.knowlescapacitors.com/File%20Library/Voltronics/English/GlobalNavigation/Products/Trimmer%20Capacitors/CerChipTrimCap.pdf
 Voltronics JV
0
2
2
Capacitor_SMD
C_Trimmer_Voltronics_JZ
trimmer capacitor SMD horizontal, http://www.knowlescapacitors.com/File%20Library/Voltronics/English/GlobalNavigation/Products/Trimmer%20Capacitors/CerChipTrimCap.pdf
 Voltronics JR
0
2
2
Capacitor_THT
CP_Axial_L10.0mm_D4.5mm_P15.00mm_Horizontal
CP, Axial series, Axial, Horizontal, pin pitch=15mm, , length*diameter=10*4.5mm^2, Electrolytic Capacitor, , http://www.vishay.com/docs/28325/021asm.pdf
CP Axial series Axial Horizontal pin pitch 15mm  length 10mm diameter 4.5mm Electrolytic Capacitor
0
2
2
Capacitor_THT
CP_Axial_L10.0mm_D6.0mm_P15.00mm_Horizontal
CP, Axial series, Axial, Horizontal, pin pitch=15mm, , length*diameter=10*6mm^2, Electrolytic Capacitor, , http://www.vishay.com/docs/28325/021asm.pdf
CP Axial series Axial Horizontal pin pitch 15mm  length 10mm diameter 6mm Electrolytic Capacitor
0
2
2
Capacitor_THT
CP_Axial_L11.0mm_D5.0mm_P18.00mm_Horizontal
CP, Axial series, Axial, Horizontal, pin pitch=18mm, , length*diameter=11*5mm^2, Electrolytic Capacitor
CP Axial series Axial Horizontal pin pitch 18mm  length 11mm diameter 5mm Electrolytic Capacitor
0
2
2
Capacitor_THT
CP_Axial_L11.0mm_D6.0mm_P18.00mm_Horizontal
CP, Axial series, Axial, Horizontal, pin pitch=18mm, , length*diameter=11*6mm^2, Electrolytic Capacitor
CP Axial series Axial Horizontal pin pitch 18mm  length 11mm diameter 6mm Electrolytic Capacitor
0
2
2
Capacitor_THT
CP_Axial_L11.0mm_D8.0mm_P15.00mm_Horizontal
CP, Axial series, Axial, Horizontal, pin pitch=15mm, , length*diameter=11*8mm^2, Electrolytic Capacitor, , http://www.vishay.com/docs/28325/021asm.pdf
CP Axial series Axial Horizontal pin pitch 15mm  length 11mm diameter 8mm Electrolytic Capacitor
0
2
2
Capacitor_THT
CP_Axial_L18.0mm_D6.5mm_P25.00mm_Horizontal
CP, Axial series, Axial, Horizontal, pin pitch=25mm, , length*diameter=18*6.5mm^2, Electrolytic Capacitor, , http://www.vishay.com/docs/28325/021asm.pdf
CP Axial series Axial Horizontal pin pitch 25mm  length 18mm diameter 6.5mm Electrolytic Capacitor
0
2
2
Capacitor_THT
CP_Axial_L18.0mm_D8.0mm_P25.00mm_Horizontal
CP, Axial series, Axial, Horizontal, pin pitch=25mm, , length*diameter=18*8mm^2, Electrolytic Capacitor, , http://www.vishay.com/docs/28325/021asm.pdf
CP Axial series Axial Horizontal pin pitch 25mm  length 18mm diameter 8mm Electrolytic Capacitor
0
2
2
Capacitor_THT
CP_Axial_L18.0mm_D10.0mm_P25.00mm_Horizontal
CP, Axial series, Axial, Horizontal, pin pitch=25mm, , length*diameter=18*10mm^2, Electrolytic Capacitor, , http://www.vishay.com/docs/28325/021asm.pdf
CP Axial series Axial Horizontal pin pitch 25mm  length 18mm diameter 10mm Electrolytic Capacitor
0
2
2
Capacitor_THT
CP_Axial_L20.0mm_D10.0mm_P26.00mm_Horizontal
CP, Axial series, Axial, Horizontal, pin pitch=26mm, , length*diameter=20*10mm^2, Electrolytic Capacitor, , http://www.kemet.com/Lists/ProductCatalog/Attachments/424/KEM_AC102.pdf
CP Axial series Axial Horizontal pin pitch 26mm  length 20mm diameter 10mm Electrolytic Capacitor
0
2
2
Capacitor_THT
CP_Axial_L20.0mm_D13.0mm_P26.00mm_Horizontal
CP, Axial series, Axial, Horizontal, pin pitch=26mm, , length*diameter=20*13mm^2, Electrolytic Capacitor, , http://www.kemet.com/Lists/ProductCatalog/Attachments/424/KEM_AC102.pdf
CP Axial series Axial Horizontal pin pitch 26mm  length 20mm diameter 13mm Electrolytic Capacitor
0
2
2
Capacitor_THT
CP_Axial_L21.0mm_D8.0mm_P28.00mm_Horizontal
CP, Axial series, Axial, Horizontal, pin pitch=28mm, , length*diameter=21*8mm^2, Electrolytic Capacitor
CP Axial series Axial Horizontal pin pitch 28mm  length 21mm diameter 8mm Electrolytic Capacitor
0
2
2
Capacitor_THT
CP_Axial_L25.0mm_D10.0mm_P30.00mm_Horizontal
CP, Axial series, Axial, Horizontal, pin pitch=30mm, , length*diameter=25*10mm^2, Electrolytic Capacitor, , http://www.vishay.com/docs/28325/021asm.pdf
CP Axial series Axial Horizontal pin pitch 30mm  length 25mm diameter 10mm Electrolytic Capacitor
0
2
2
Capacitor_THT
CP_Axial_L26.5mm_D20.0mm_P33.00mm_Horizontal
CP, Axial series, Axial, Horizontal, pin pitch=33mm, , length*diameter=26.5*20mm^2, Electrolytic Capacitor, , http://www.kemet.com/Lists/ProductCatalog/Attachments/424/KEM_AC102.pdf
CP Axial series Axial Horizontal pin pitch 33mm  length 26.5mm diameter 20mm Electrolytic Capacitor
0
2
2
Capacitor_THT
CP_Axial_L29.0mm_D10.0mm_P35.00mm_Horizontal
CP, Axial series, Axial, Horizontal, pin pitch=35mm, , length*diameter=29*10mm^2, Electrolytic Capacitor, , http://www.kemet.com/Lists/ProductCatalog/Attachments/424/KEM_AC102.pdf
CP Axial series Axial Horizontal pin pitch 35mm  length 29mm diameter 10mm Electrolytic Capacitor
0
2
2
Capacitor_THT
CP_Axial_L29.0mm_D13.0mm_P35.00mm_Horizontal
CP, Axial series, Axial, Horizontal, pin pitch=35mm, , length*diameter=29*13mm^2, Electrolytic Capacitor, , http://www.kemet.com/Lists/ProductCatalog/Attachments/424/KEM_AC102.pdf
CP Axial series Axial Horizontal pin pitch 35mm  length 29mm diameter 13mm Electrolytic Capacitor
0
2
2
Capacitor_THT
CP_Axial_L29.0mm_D16.0mm_P35.00mm_Horizontal
CP, Axial series, Axial, Horizontal, pin pitch=35mm, , length*diameter=29*16mm^2, Electrolytic Capacitor, , http://www.kemet.com/Lists/ProductCatalog/Attachments/424/KEM_AC102.pdf
CP Axial series Axial Horizontal pin pitch 35mm  length 29mm diameter 16mm Electrolytic Capacitor
0
2
2
Capacitor_THT
CP_Axial_L29.0mm_D20.0mm_P35.00mm_Horizontal
CP, Axial series, Axial, Horizontal, pin pitch=35mm, , length*diameter=29*20mm^2, Electrolytic Capacitor, , http://www.kemet.com/Lists/ProductCatalog/Attachments/424/KEM_AC102.pdf
CP Axial series Axial Horizontal pin pitch 35mm  length 29mm diameter 20mm Electrolytic Capacitor
0
2
2
Capacitor_THT
CP_Axial_L30.0mm_D10.0mm_P35.00mm_Horizontal
CP, Axial series, Axial, Horizontal, pin pitch=35mm, , length*diameter=30*10mm^2, Electrolytic Capacitor, , http://www.vishay.com/docs/28325/021asm.pdf
CP Axial series Axial Horizontal pin pitch 35mm  length 30mm diameter 10mm Electrolytic Capacitor
0
2
2
Capacitor_THT
CP_Axial_L30.0mm_D12.5mm_P35.00mm_Horizontal
CP, Axial series, Axial, Horizontal, pin pitch=35mm, , length*diameter=30*12.5mm^2, Electrolytic Capacitor, , http://www.vishay.com/docs/28325/021asm.pdf
CP Axial series Axial Horizontal pin pitch 35mm  length 30mm diameter 12.5mm Electrolytic Capacitor
0
2
2
Capacitor_THT
CP_Axial_L30.0mm_D15.0mm_P35.00mm_Horizontal
CP, Axial series, Axial, Horizontal, pin pitch=35mm, , length*diameter=30*15mm^2, Electrolytic Capacitor, , http://www.vishay.com/docs/28325/021asm.pdf
CP Axial series Axial Horizontal pin pitch 35mm  length 30mm diameter 15mm Electrolytic Capacitor
0
2
2
Capacitor_THT
CP_Axial_L30.0mm_D18.0mm_P35.00mm_Horizontal
CP, Axial series, Axial, Horizontal, pin pitch=35mm, , length*diameter=30*18mm^2, Electrolytic Capacitor, , http://www.vishay.com/docs/28325/021asm.pdf
CP Axial series Axial Horizontal pin pitch 35mm  length 30mm diameter 18mm Electrolytic Capacitor
0
2
2
Capacitor_THT
CP_Axial_L34.5mm_D20.0mm_P41.00mm_Horizontal
CP, Axial series, Axial, Horizontal, pin pitch=41mm, , length*diameter=34.5*20mm^2, Electrolytic Capacitor, , http://www.kemet.com/Lists/ProductCatalog/Attachments/424/KEM_AC102.pdf
CP Axial series Axial Horizontal pin pitch 41mm  length 34.5mm diameter 20mm Electrolytic Capacitor
0
2
2
Capacitor_THT
CP_Axial_L37.0mm_D13.0mm_P43.00mm_Horizontal
CP, Axial series, Axial, Horizontal, pin pitch=43mm, , length*diameter=37*13mm^2, Electrolytic Capacitor, , http://www.kemet.com/Lists/ProductCatalog/Attachments/424/KEM_AC102.pdf
CP Axial series Axial Horizontal pin pitch 43mm  length 37mm diameter 13mm Electrolytic Capacitor
0
2
2
Capacitor_THT
CP_Axial_L37.0mm_D16.0mm_P43.00mm_Horizontal
CP, Axial series, Axial, Horizontal, pin pitch=43mm, , length*diameter=37*16mm^2, Electrolytic Capacitor, , http://www.kemet.com/Lists/ProductCatalog/Attachments/424/KEM_AC102.pdf
CP Axial series Axial Horizontal pin pitch 43mm  length 37mm diameter 16mm Electrolytic Capacitor
0
2
2
Capacitor_THT
CP_Axial_L37.0mm_D20.0mm_P43.00mm_Horizontal
CP, Axial series, Axial, Horizontal, pin pitch=43mm, , length*diameter=37*20mm^2, Electrolytic Capacitor, , http://www.kemet.com/Lists/ProductCatalog/Attachments/424/KEM_AC102.pdf
CP Axial series Axial Horizontal pin pitch 43mm  length 37mm diameter 20mm Electrolytic Capacitor
0
2
2
Capacitor_THT
CP_Axial_L38.0mm_D18.0mm_P44.00mm_Horizontal
CP, Axial series, Axial, Horizontal, pin pitch=44mm, , length*diameter=38*18mm^2, Electrolytic Capacitor, , http://www.vishay.com/docs/28325/021asm.pdf
CP Axial series Axial Horizontal pin pitch 44mm  length 38mm diameter 18mm Electrolytic Capacitor
0
2
2
Capacitor_THT
CP_Axial_L38.0mm_D21.0mm_P44.00mm_Horizontal
CP, Axial series, Axial, Horizontal, pin pitch=44mm, , length*diameter=38*21mm^2, Electrolytic Capacitor, , http://www.vishay.com/docs/28325/021asm.pdf
CP Axial series Axial Horizontal pin pitch 44mm  length 38mm diameter 21mm Electrolytic Capacitor
0
2
2
Capacitor_THT
CP_Axial_L40.0mm_D16.0mm_P48.00mm_Horizontal
CP, Axial series, Axial, Horizontal, pin pitch=48mm, , length*diameter=40*16mm^2, Electrolytic Capacitor
CP Axial series Axial Horizontal pin pitch 48mm  length 40mm diameter 16mm Electrolytic Capacitor
0
2
2
Capacitor_THT
CP_Axial_L42.0mm_D23.0mm_P45.00mm_Horizontal
CP, Axial series, Axial, Horizontal, pin pitch=45mm, , length*diameter=42*23.0mm^2, Electrolytic Capacitor, , http://www.vishay.com/docs/42037/53d.pdf
CP Axial series Axial Horizontal pin pitch 45mm  length 42mm diameter 23.0mm Electrolytic Capacitor
0
2
2
Capacitor_THT
CP_Axial_L42.0mm_D26.0mm_P45.00mm_Horizontal
CP, Axial series, Axial, Horizontal, pin pitch=45mm, , length*diameter=42*26mm^2, Electrolytic Capacitor, , http://www.vishay.com/docs/42037/53d.pdf
CP Axial series Axial Horizontal pin pitch 45mm  length 42mm diameter 26mm Electrolytic Capacitor
0
2
2
Capacitor_THT
CP_Axial_L42.0mm_D29.0mm_P45.00mm_Horizontal
CP, Axial series, Axial, Horizontal, pin pitch=45mm, , length*diameter=42*29.0mm^2, Electrolytic Capacitor, , http://www.vishay.com/docs/42037/53d.pdf
CP Axial series Axial Horizontal pin pitch 45mm  length 42mm diameter 29.0mm Electrolytic Capacitor
0
2
2
Capacitor_THT
CP_Axial_L42.0mm_D32.0mm_P45.00mm_Horizontal
CP, Axial series, Axial, Horizontal, pin pitch=45mm, , length*diameter=42*32.0mm^2, Electrolytic Capacitor, , http://www.vishay.com/docs/42037/53d.pdf
CP Axial series Axial Horizontal pin pitch 45mm  length 42mm diameter 32.0mm Electrolytic Capacitor
0
2
2
Capacitor_THT
CP_Axial_L42.0mm_D35.0mm_P45.00mm_Horizontal
CP, Axial series, Axial, Horizontal, pin pitch=45mm, , length*diameter=42*35.0mm^2, Electrolytic Capacitor, , http://www.vishay.com/docs/42037/53d.pdf
CP Axial series Axial Horizontal pin pitch 45mm  length 42mm diameter 35.0mm Electrolytic Capacitor
0
2
2
Capacitor_THT
CP_Axial_L42.5mm_D20.0mm_P49.00mm_Horizontal
CP, Axial series, Axial, Horizontal, pin pitch=49mm, , length*diameter=42.5*20mm^2, Electrolytic Capacitor
CP Axial series Axial Horizontal pin pitch 49mm  length 42.5mm diameter 20mm Electrolytic Capacitor
0
2
2
Capacitor_THT
CP_Axial_L46.0mm_D20.0mm_P52.00mm_Horizontal
CP, Axial series, Axial, Horizontal, pin pitch=52mm, , length*diameter=46*20mm^2, Electrolytic Capacitor
CP Axial series Axial Horizontal pin pitch 52mm  length 46mm diameter 20mm Electrolytic Capacitor
0
2
2
Capacitor_THT
CP_Axial_L55.0mm_D23.0mm_P60.00mm_Horizontal
CP, Axial series, Axial, Horizontal, pin pitch=60mm, , length*diameter=55*23.0mm^2, Electrolytic Capacitor, , http://www.vishay.com/docs/42037/53d.pdf
CP Axial series Axial Horizontal pin pitch 60mm  length 55mm diameter 23.0mm Electrolytic Capacitor
0
2
2
Capacitor_THT
CP_Axial_L55.0mm_D26.0mm_P60.00mm_Horizontal
CP, Axial series, Axial, Horizontal, pin pitch=60mm, , length*diameter=55*26mm^2, Electrolytic Capacitor, , http://www.vishay.com/docs/42037/53d.pdf
CP Axial series Axial Horizontal pin pitch 60mm  length 55mm diameter 26mm Electrolytic Capacitor
0
2
2
Capacitor_THT
CP_Axial_L55.0mm_D29.0mm_P60.00mm_Horizontal
CP, Axial series, Axial, Horizontal, pin pitch=60mm, , length*diameter=55*29.0mm^2, Electrolytic Capacitor, , http://www.vishay.com/docs/42037/53d.pdf
CP Axial series Axial Horizontal pin pitch 60mm  length 55mm diameter 29.0mm Electrolytic Capacitor
0
2
2
Capacitor_THT
CP_Axial_L55.0mm_D32.0mm_P60.00mm_Horizontal
CP, Axial series, Axial, Horizontal, pin pitch=60mm, , length*diameter=55*32.0mm^2, Electrolytic Capacitor, , http://www.vishay.com/docs/42037/53d.pdf
CP Axial series Axial Horizontal pin pitch 60mm  length 55mm diameter 32.0mm Electrolytic Capacitor
0
2
2
Capacitor_THT
CP_Axial_L55.0mm_D35.0mm_P60.00mm_Horizontal
CP, Axial series, Axial, Horizontal, pin pitch=60mm, , length*diameter=55*35.0mm^2, Electrolytic Capacitor, , http://www.vishay.com/docs/42037/53d.pdf
CP Axial series Axial Horizontal pin pitch 60mm  length 55mm diameter 35.0mm Electrolytic Capacitor
0
2
2
Capacitor_THT
CP_Axial_L67.0mm_D23.0mm_P75.00mm_Horizontal
CP, Axial series, Axial, Horizontal, pin pitch=75mm, , length*diameter=67*23.0mm^2, Electrolytic Capacitor, , http://www.vishay.com/docs/42037/53d.pdf
CP Axial series Axial Horizontal pin pitch 75mm  length 67mm diameter 23.0mm Electrolytic Capacitor
0
2
2
Capacitor_THT
CP_Axial_L67.0mm_D26.0mm_P75.00mm_Horizontal
CP, Axial series, Axial, Horizontal, pin pitch=75mm, , length*diameter=67*26mm^2, Electrolytic Capacitor, , http://www.vishay.com/docs/42037/53d.pdf
CP Axial series Axial Horizontal pin pitch 75mm  length 67mm diameter 26mm Electrolytic Capacitor
0
2
2
Capacitor_THT
CP_Axial_L67.0mm_D29.0mm_P75.00mm_Horizontal
CP, Axial series, Axial, Horizontal, pin pitch=75mm, , length*diameter=67*29.0mm^2, Electrolytic Capacitor, , http://www.vishay.com/docs/42037/53d.pdf
CP Axial series Axial Horizontal pin pitch 75mm  length 67mm diameter 29.0mm Electrolytic Capacitor
0
2
2
Capacitor_THT
CP_Axial_L67.0mm_D32.0mm_P75.00mm_Horizontal
CP, Axial series, Axial, Horizontal, pin pitch=75mm, , length*diameter=67*32.0mm^2, Electrolytic Capacitor, , http://www.vishay.com/docs/42037/53d.pdf
CP Axial series Axial Horizontal pin pitch 75mm  length 67mm diameter 32.0mm Electrolytic Capacitor
0
2
2
Capacitor_THT
CP_Axial_L67.0mm_D35.0mm_P75.00mm_Horizontal
CP, Axial series, Axial, Horizontal, pin pitch=75mm, , length*diameter=67*35.0mm^2, Electrolytic Capacitor, , http://www.vishay.com/docs/42037/53d.pdf
CP Axial series Axial Horizontal pin pitch 75mm  length 67mm diameter 35.0mm Electrolytic Capacitor
0
2
2
Capacitor_THT
CP_Axial_L80.0mm_D23.0mm_P85.00mm_Horizontal
CP, Axial series, Axial, Horizontal, pin pitch=85mm, , length*diameter=80*23.0mm^2, Electrolytic Capacitor, , http://www.vishay.com/docs/42037/53d.pdf
CP Axial series Axial Horizontal pin pitch 85mm  length 80mm diameter 23.0mm Electrolytic Capacitor
0
2
2
Capacitor_THT
CP_Axial_L80.0mm_D26.0mm_P85.00mm_Horizontal
CP, Axial series, Axial, Horizontal, pin pitch=85mm, , length*diameter=80*26mm^2, Electrolytic Capacitor, , http://www.vishay.com/docs/42037/53d.pdf
CP Axial series Axial Horizontal pin pitch 85mm  length 80mm diameter 26mm Electrolytic Capacitor
0
2
2
Capacitor_THT
CP_Axial_L80.0mm_D29.0mm_P85.00mm_Horizontal
CP, Axial series, Axial, Horizontal, pin pitch=85mm, , length*diameter=80*29.0mm^2, Electrolytic Capacitor, , http://www.vishay.com/docs/42037/53d.pdf
CP Axial series Axial Horizontal pin pitch 85mm  length 80mm diameter 29.0mm Electrolytic Capacitor
0
2
2
Capacitor_THT
CP_Axial_L80.0mm_D32.0mm_P85.00mm_Horizontal
CP, Axial series, Axial, Horizontal, pin pitch=85mm, , length*diameter=80*32.0mm^2, Electrolytic Capacitor, , http://www.vishay.com/docs/42037/53d.pdf
CP Axial series Axial Horizontal pin pitch 85mm  length 80mm diameter 32.0mm Electrolytic Capacitor
0
2
2
Capacitor_THT
CP_Axial_L80.0mm_D35.0mm_P85.00mm_Horizontal
CP, Axial series, Axial, Horizontal, pin pitch=85mm, , length*diameter=80*35.0mm^2, Electrolytic Capacitor, , http://www.vishay.com/docs/42037/53d.pdf
CP Axial series Axial Horizontal pin pitch 85mm  length 80mm diameter 35.0mm Electrolytic Capacitor
0
2
2
Capacitor_THT
CP_Axial_L93.0mm_D23.0mm_P100.00mm_Horizontal
CP, Axial series, Axial, Horizontal, pin pitch=100mm, , length*diameter=93*23.0mm^2, Electrolytic Capacitor, , http://www.vishay.com/docs/42037/53d.pdf
CP Axial series Axial Horizontal pin pitch 100mm  length 93mm diameter 23.0mm Electrolytic Capacitor
0
2
2
Capacitor_THT
CP_Axial_L93.0mm_D26.0mm_P100.00mm_Horizontal
CP, Axial series, Axial, Horizontal, pin pitch=100mm, , length*diameter=93*26mm^2, Electrolytic Capacitor, , http://www.vishay.com/docs/42037/53d.pdf
CP Axial series Axial Horizontal pin pitch 100mm  length 93mm diameter 26mm Electrolytic Capacitor
0
2
2
Capacitor_THT
CP_Axial_L93.0mm_D29.0mm_P100.00mm_Horizontal
CP, Axial series, Axial, Horizontal, pin pitch=100mm, , length*diameter=93*29.0mm^2, Electrolytic Capacitor, , http://www.vishay.com/docs/42037/53d.pdf
CP Axial series Axial Horizontal pin pitch 100mm  length 93mm diameter 29.0mm Electrolytic Capacitor
0
2
2
Capacitor_THT
CP_Axial_L93.0mm_D32.0mm_P100.00mm_Horizontal
CP, Axial series, Axial, Horizontal, pin pitch=100mm, , length*diameter=93*32.0mm^2, Electrolytic Capacitor, , http://www.vishay.com/docs/42037/53d.pdf
CP Axial series Axial Horizontal pin pitch 100mm  length 93mm diameter 32.0mm Electrolytic Capacitor
0
2
2
Capacitor_THT
CP_Axial_L93.0mm_D35.0mm_P100.00mm_Horizontal
CP, Axial series, Axial, Horizontal, pin pitch=100mm, , length*diameter=93*35.0mm^2, Electrolytic Capacitor, , http://www.vishay.com/docs/42037/53d.pdf
CP Axial series Axial Horizontal pin pitch 100mm  length 93mm diameter 35.0mm Electrolytic Capacitor
0
2
2
Capacitor_THT
CP_Radial_D4.0mm_P1.50mm
CP, Radial series, Radial, pin pitch=1.50mm, , diameter=4mm, Electrolytic Capacitor
CP Radial series Radial pin pitch 1.50mm  diameter 4mm Electrolytic Capacitor
0
2
2
Capacitor_THT
CP_Radial_D4.0mm_P2.00mm
CP, Radial series, Radial, pin pitch=2.00mm, , diameter=4mm, Electrolytic Capacitor
CP Radial series Radial pin pitch 2.00mm  diameter 4mm Electrolytic Capacitor
0
2
2
Capacitor_THT
CP_Radial_D5.0mm_P2.00mm
CP, Radial series, Radial, pin pitch=2.00mm, , diameter=5mm, Electrolytic Capacitor
CP Radial series Radial pin pitch 2.00mm  diameter 5mm Electrolytic Capacitor
0
2
2
Capacitor_THT
CP_Radial_D5.0mm_P2.50mm
CP, Radial series, Radial, pin pitch=2.50mm, , diameter=5mm, Electrolytic Capacitor
CP Radial series Radial pin pitch 2.50mm  diameter 5mm Electrolytic Capacitor
0
2
2
Capacitor_THT
CP_Radial_D6.3mm_P2.50mm
CP, Radial series, Radial, pin pitch=2.50mm, , diameter=6.3mm, Electrolytic Capacitor
CP Radial series Radial pin pitch 2.50mm  diameter 6.3mm Electrolytic Capacitor
0
2
2
Capacitor_THT
CP_Radial_D7.5mm_P2.50mm
CP, Radial series, Radial, pin pitch=2.50mm, , diameter=7.5mm, Electrolytic Capacitor
CP Radial series Radial pin pitch 2.50mm  diameter 7.5mm Electrolytic Capacitor
0
2
2
Capacitor_THT
CP_Radial_D8.0mm_P2.50mm
CP, Radial series, Radial, pin pitch=2.50mm, , diameter=8mm, Electrolytic Capacitor
CP Radial series Radial pin pitch 2.50mm  diameter 8mm Electrolytic Capacitor
0
2
2
Capacitor_THT
CP_Radial_D8.0mm_P3.50mm
CP, Radial series, Radial, pin pitch=3.50mm, , diameter=8mm, Electrolytic Capacitor
CP Radial series Radial pin pitch 3.50mm  diameter 8mm Electrolytic Capacitor
0
2
2
Capacitor_THT
CP_Radial_D8.0mm_P3.80mm
CP, Radial series, Radial, pin pitch=3.80mm, , diameter=8mm, Electrolytic Capacitor
CP Radial series Radial pin pitch 3.80mm  diameter 8mm Electrolytic Capacitor
0
2
2
Capacitor_THT
CP_Radial_D8.0mm_P5.00mm
CP, Radial series, Radial, pin pitch=5.00mm, , diameter=8mm, Electrolytic Capacitor
CP Radial series Radial pin pitch 5.00mm  diameter 8mm Electrolytic Capacitor
0
2
2
Capacitor_THT
CP_Radial_D10.0mm_P2.50mm
CP, Radial series, Radial, pin pitch=2.50mm, , diameter=10mm, Electrolytic Capacitor
CP Radial series Radial pin pitch 2.50mm  diameter 10mm Electrolytic Capacitor
0
2
2
Capacitor_THT
CP_Radial_D10.0mm_P2.50mm_P5.00mm
CP, Radial series, Radial, pin pitch=2.50mm 5.00mm, , diameter=10mm, Electrolytic Capacitor
CP Radial series Radial pin pitch 2.50mm 5.00mm  diameter 10mm Electrolytic Capacitor
0
4
2
Capacitor_THT
CP_Radial_D10.0mm_P3.50mm
CP, Radial series, Radial, pin pitch=3.50mm, , diameter=10mm, Electrolytic Capacitor
CP Radial series Radial pin pitch 3.50mm  diameter 10mm Electrolytic Capacitor
0
2
2
Capacitor_THT
CP_Radial_D10.0mm_P3.80mm
CP, Radial series, Radial, pin pitch=3.80mm, , diameter=10mm, Electrolytic Capacitor
CP Radial series Radial pin pitch 3.80mm  diameter 10mm Electrolytic Capacitor
0
2
2
Capacitor_THT
CP_Radial_D10.0mm_P5.00mm
CP, Radial series, Radial, pin pitch=5.00mm, , diameter=10mm, Electrolytic Capacitor
CP Radial series Radial pin pitch 5.00mm  diameter 10mm Electrolytic Capacitor
0
2
2
Capacitor_THT
CP_Radial_D10.0mm_P5.00mm_P7.50mm
CP, Radial series, Radial, pin pitch=5.00mm 7.50mm, , diameter=10mm, Electrolytic Capacitor
CP Radial series Radial pin pitch 5.00mm 7.50mm  diameter 10mm Electrolytic Capacitor
0
4
2
Capacitor_THT
CP_Radial_D10.0mm_P7.50mm
CP, Radial series, Radial, pin pitch=7.50mm, , diameter=10mm, Electrolytic Capacitor
CP Radial series Radial pin pitch 7.50mm  diameter 10mm Electrolytic Capacitor
0
2
2
Capacitor_THT
CP_Radial_D12.5mm_P2.50mm
CP, Radial series, Radial, pin pitch=2.50mm, , diameter=12.5mm, Electrolytic Capacitor
CP Radial series Radial pin pitch 2.50mm  diameter 12.5mm Electrolytic Capacitor
0
2
2
Capacitor_THT
CP_Radial_D12.5mm_P5.00mm
CP, Radial series, Radial, pin pitch=5.00mm, , diameter=12.5mm, Electrolytic Capacitor
CP Radial series Radial pin pitch 5.00mm  diameter 12.5mm Electrolytic Capacitor
0
2
2
Capacitor_THT
CP_Radial_D12.5mm_P7.50mm
CP, Radial series, Radial, pin pitch=7.50mm, , diameter=12.5mm, Electrolytic Capacitor
CP Radial series Radial pin pitch 7.50mm  diameter 12.5mm Electrolytic Capacitor
0
2
2
Capacitor_THT
CP_Radial_D13.0mm_P2.50mm
CP, Radial series, Radial, pin pitch=2.50mm, , diameter=13mm, Electrolytic Capacitor
CP Radial series Radial pin pitch 2.50mm  diameter 13mm Electrolytic Capacitor
0
2
2
Capacitor_THT
CP_Radial_D13.0mm_P5.00mm
CP, Radial series, Radial, pin pitch=5.00mm, , diameter=13mm, Electrolytic Capacitor
CP Radial series Radial pin pitch 5.00mm  diameter 13mm Electrolytic Capacitor
0
2
2
Capacitor_THT
CP_Radial_D13.0mm_P7.50mm
CP, Radial series, Radial, pin pitch=7.50mm, , diameter=13mm, Electrolytic Capacitor
CP Radial series Radial pin pitch 7.50mm  diameter 13mm Electrolytic Capacitor
0
2
2
Capacitor_THT
CP_Radial_D14.0mm_P5.00mm
CP, Radial series, Radial, pin pitch=5.00mm, , diameter=14mm, Electrolytic Capacitor
CP Radial series Radial pin pitch 5.00mm  diameter 14mm Electrolytic Capacitor
0
2
2
Capacitor_THT
CP_Radial_D14.0mm_P7.50mm
CP, Radial series, Radial, pin pitch=7.50mm, , diameter=14mm, Electrolytic Capacitor
CP Radial series Radial pin pitch 7.50mm  diameter 14mm Electrolytic Capacitor
0
2
2
Capacitor_THT
CP_Radial_D16.0mm_P7.50mm
CP, Radial series, Radial, pin pitch=7.50mm, , diameter=16mm, Electrolytic Capacitor
CP Radial series Radial pin pitch 7.50mm  diameter 16mm Electrolytic Capacitor
0
2
2
Capacitor_THT
CP_Radial_D17.0mm_P7.50mm
CP, Radial series, Radial, pin pitch=7.50mm, , diameter=17mm, Electrolytic Capacitor
CP Radial series Radial pin pitch 7.50mm  diameter 17mm Electrolytic Capacitor
0
2
2
Capacitor_THT
CP_Radial_D18.0mm_P7.50mm
CP, Radial series, Radial, pin pitch=7.50mm, , diameter=18mm, Electrolytic Capacitor
CP Radial series Radial pin pitch 7.50mm  diameter 18mm Electrolytic Capacitor
0
2
2
Capacitor_THT
CP_Radial_D22.0mm_P10.00mm_3pin_SnapIn
CP, Radial series, Radial, pin pitch=10.00mm, , diameter=22mm, Electrolytic Capacitor, , http://www.vishay.com/docs/28342/058059pll-si.pdf
CP Radial series Radial pin pitch 10.00mm  diameter 22mm Electrolytic Capacitor
0
3
2
Capacitor_THT
CP_Radial_D22.0mm_P10.00mm_SnapIn
CP, Radial series, Radial, pin pitch=10.00mm, , diameter=22mm, Electrolytic Capacitor, , http://www.vishay.com/docs/28342/058059pll-si.pdf
CP Radial series Radial pin pitch 10.00mm  diameter 22mm Electrolytic Capacitor
0
2
2
Capacitor_THT
CP_Radial_D24.0mm_P10.00mm_3pin_SnapIn
CP, Radial series, Radial, pin pitch=10.00mm, , diameter=24mm, Electrolytic Capacitor, , http://www.vishay.com/docs/28342/058059pll-si.pdf
CP Radial series Radial pin pitch 10.00mm  diameter 24mm Electrolytic Capacitor
0
3
2
Capacitor_THT
CP_Radial_D24.0mm_P10.00mm_SnapIn
CP, Radial series, Radial, pin pitch=10.00mm, , diameter=24mm, Electrolytic Capacitor, , http://www.vishay.com/docs/28342/058059pll-si.pdf
CP Radial series Radial pin pitch 10.00mm  diameter 24mm Electrolytic Capacitor
0
2
2
Capacitor_THT
CP_Radial_D25.0mm_P10.00mm_3pin_SnapIn
CP, Radial series, Radial, pin pitch=10.00mm, , diameter=25mm, Electrolytic Capacitor, , http://www.vishay.com/docs/28342/058059pll-si.pdf
CP Radial series Radial pin pitch 10.00mm  diameter 25mm Electrolytic Capacitor
0
3
2
Capacitor_THT
CP_Radial_D25.0mm_P10.00mm_SnapIn
CP, Radial series, Radial, pin pitch=10.00mm, , diameter=25mm, Electrolytic Capacitor, , http://www.vishay.com/docs/28342/058059pll-si.pdf
CP Radial series Radial pin pitch 10.00mm  diameter 25mm Electrolytic Capacitor
0
2
2
Capacitor_THT
CP_Radial_D26.0mm_P10.00mm_3pin_SnapIn
CP, Radial series, Radial, pin pitch=10.00mm, , diameter=26mm, Electrolytic Capacitor, , http://www.vishay.com/docs/28342/058059pll-si.pdf
CP Radial series Radial pin pitch 10.00mm  diameter 26mm Electrolytic Capacitor
0
3
2
Capacitor_THT
CP_Radial_D26.0mm_P10.00mm_SnapIn
CP, Radial series, Radial, pin pitch=10.00mm, , diameter=26mm, Electrolytic Capacitor, , http://www.vishay.com/docs/28342/058059pll-si.pdf
CP Radial series Radial pin pitch 10.00mm  diameter 26mm Electrolytic Capacitor
0
2
2
Capacitor_THT
CP_Radial_D30.0mm_P10.00mm_3pin_SnapIn
CP, Radial series, Radial, pin pitch=10.00mm, , diameter=30mm, Electrolytic Capacitor, , http://www.vishay.com/docs/28342/058059pll-si.pdf
CP Radial series Radial pin pitch 10.00mm  diameter 30mm Electrolytic Capacitor
0
3
2
Capacitor_THT
CP_Radial_D30.0mm_P10.00mm_SnapIn
CP, Radial series, Radial, pin pitch=10.00mm, , diameter=30mm, Electrolytic Capacitor, , http://www.vishay.com/docs/28342/058059pll-si.pdf
CP Radial series Radial pin pitch 10.00mm  diameter 30mm Electrolytic Capacitor
0
2
2
Capacitor_THT
CP_Radial_D35.0mm_P10.00mm_3pin_SnapIn
CP, Radial series, Radial, pin pitch=10.00mm, , diameter=35mm, Electrolytic Capacitor, , http://www.vishay.com/docs/28342/058059pll-si.pdf
CP Radial series Radial pin pitch 10.00mm  diameter 35mm Electrolytic Capacitor
0
3
2
Capacitor_THT
CP_Radial_D35.0mm_P10.00mm_SnapIn
CP, Radial series, Radial, pin pitch=10.00mm, , diameter=35mm, Electrolytic Capacitor, , http://www.vishay.com/docs/28342/058059pll-si.pdf
CP Radial series Radial pin pitch 10.00mm  diameter 35mm Electrolytic Capacitor
0
2
2
Capacitor_THT
CP_Radial_D40.0mm_P10.00mm_3pin_SnapIn
CP, Radial series, Radial, pin pitch=10.00mm, , diameter=40mm, Electrolytic Capacitor, , http://www.vishay.com/docs/28342/058059pll-si.pdf
CP Radial series Radial pin pitch 10.00mm  diameter 40mm Electrolytic Capacitor
0
3
2
Capacitor_THT
CP_Radial_D40.0mm_P10.00mm_SnapIn
CP, Radial series, Radial, pin pitch=10.00mm, , diameter=40mm, Electrolytic Capacitor, , http://www.vishay.com/docs/28342/058059pll-si.pdf
CP Radial series Radial pin pitch 10.00mm  diameter 40mm Electrolytic Capacitor
0
2
2
Capacitor_THT
CP_Radial_Tantal_D4.5mm_P2.50mm
CP, Radial_Tantal series, Radial, pin pitch=2.50mm, , diameter=4.5mm, Tantal Electrolytic Capacitor, http://cdn-reichelt.de/documents/datenblatt/B300/TANTAL-TB-Serie%23.pdf
CP Radial_Tantal series Radial pin pitch 2.50mm  diameter 4.5mm Tantal Electrolytic Capacitor
0
2
2
Capacitor_THT
CP_Radial_Tantal_D4.5mm_P5.00mm
CP, Radial_Tantal series, Radial, pin pitch=5.00mm, , diameter=4.5mm, Tantal Electrolytic Capacitor, http://cdn-reichelt.de/documents/datenblatt/B300/TANTAL-TB-Serie%23.pdf
CP Radial_Tantal series Radial pin pitch 5.00mm  diameter 4.5mm Tantal Electrolytic Capacitor
0
2
2
Capacitor_THT
CP_Radial_Tantal_D5.0mm_P2.50mm
CP, Radial_Tantal series, Radial, pin pitch=2.50mm, , diameter=5.0mm, Tantal Electrolytic Capacitor, http://cdn-reichelt.de/documents/datenblatt/B300/TANTAL-TB-Serie%23.pdf
CP Radial_Tantal series Radial pin pitch 2.50mm  diameter 5.0mm Tantal Electrolytic Capacitor
0
2
2
Capacitor_THT
CP_Radial_Tantal_D5.0mm_P5.00mm
CP, Radial_Tantal series, Radial, pin pitch=5.00mm, , diameter=5.0mm, Tantal Electrolytic Capacitor, http://cdn-reichelt.de/documents/datenblatt/B300/TANTAL-TB-Serie%23.pdf
CP Radial_Tantal series Radial pin pitch 5.00mm  diameter 5.0mm Tantal Electrolytic Capacitor
0
2
2
Capacitor_THT
CP_Radial_Tantal_D5.5mm_P2.50mm
CP, Radial_Tantal series, Radial, pin pitch=2.50mm, , diameter=5.5mm, Tantal Electrolytic Capacitor, http://cdn-reichelt.de/documents/datenblatt/B300/TANTAL-TB-Serie%23.pdf
CP Radial_Tantal series Radial pin pitch 2.50mm  diameter 5.5mm Tantal Electrolytic Capacitor
0
2
2
Capacitor_THT
CP_Radial_Tantal_D5.5mm_P5.00mm
CP, Radial_Tantal series, Radial, pin pitch=5.00mm, , diameter=5.5mm, Tantal Electrolytic Capacitor, http://cdn-reichelt.de/documents/datenblatt/B300/TANTAL-TB-Serie%23.pdf
CP Radial_Tantal series Radial pin pitch 5.00mm  diameter 5.5mm Tantal Electrolytic Capacitor
0
2
2
Capacitor_THT
CP_Radial_Tantal_D6.0mm_P2.50mm
CP, Radial_Tantal series, Radial, pin pitch=2.50mm, , diameter=6.0mm, Tantal Electrolytic Capacitor, http://cdn-reichelt.de/documents/datenblatt/B300/TANTAL-TB-Serie%23.pdf
CP Radial_Tantal series Radial pin pitch 2.50mm  diameter 6.0mm Tantal Electrolytic Capacitor
0
2
2
Capacitor_THT
CP_Radial_Tantal_D6.0mm_P5.00mm
CP, Radial_Tantal series, Radial, pin pitch=5.00mm, , diameter=6.0mm, Tantal Electrolytic Capacitor, http://cdn-reichelt.de/documents/datenblatt/B300/TANTAL-TB-Serie%23.pdf
CP Radial_Tantal series Radial pin pitch 5.00mm  diameter 6.0mm Tantal Electrolytic Capacitor
0
2
2
Capacitor_THT
CP_Radial_Tantal_D7.0mm_P2.50mm
CP, Radial_Tantal series, Radial, pin pitch=2.50mm, , diameter=7.0mm, Tantal Electrolytic Capacitor, http://cdn-reichelt.de/documents/datenblatt/B300/TANTAL-TB-Serie%23.pdf
CP Radial_Tantal series Radial pin pitch 2.50mm  diameter 7.0mm Tantal Electrolytic Capacitor
0
2
2
Capacitor_THT
CP_Radial_Tantal_D7.0mm_P5.00mm
CP, Radial_Tantal series, Radial, pin pitch=5.00mm, , diameter=7.0mm, Tantal Electrolytic Capacitor, http://cdn-reichelt.de/documents/datenblatt/B300/TANTAL-TB-Serie%23.pdf
CP Radial_Tantal series Radial pin pitch 5.00mm  diameter 7.0mm Tantal Electrolytic Capacitor
0
2
2
Capacitor_THT
CP_Radial_Tantal_D8.0mm_P2.50mm
CP, Radial_Tantal series, Radial, pin pitch=2.50mm, , diameter=8.0mm, Tantal Electrolytic Capacitor, http://cdn-reichelt.de/documents/datenblatt/B300/TANTAL-TB-Serie%23.pdf
CP Radial_Tantal series Radial pin pitch 2.50mm  diameter 8.0mm Tantal Electrolytic Capacitor
0
2
2
Capacitor_THT
CP_Radial_Tantal_D8.0mm_P5.00mm
CP, Radial_Tantal series, Radial, pin pitch=5.00mm, , diameter=8.0mm, Tantal Electrolytic Capacitor, http://cdn-reichelt.de/documents/datenblatt/B300/TANTAL-TB-Serie%23.pdf
CP Radial_Tantal series Radial pin pitch 5.00mm  diameter 8.0mm Tantal Electrolytic Capacitor
0
2
2
Capacitor_THT
CP_Radial_Tantal_D9.0mm_P2.50mm
CP, Radial_Tantal series, Radial, pin pitch=2.50mm, , diameter=9.0mm, Tantal Electrolytic Capacitor, http://cdn-reichelt.de/documents/datenblatt/B300/TANTAL-TB-Serie%23.pdf
CP Radial_Tantal series Radial pin pitch 2.50mm  diameter 9.0mm Tantal Electrolytic Capacitor
0
2
2
Capacitor_THT
CP_Radial_Tantal_D9.0mm_P5.00mm
CP, Radial_Tantal series, Radial, pin pitch=5.00mm, , diameter=9.0mm, Tantal Electrolytic Capacitor, http://cdn-reichelt.de/documents/datenblatt/B300/TANTAL-TB-Serie%23.pdf
CP Radial_Tantal series Radial pin pitch 5.00mm  diameter 9.0mm Tantal Electrolytic Capacitor
0
2
2
Capacitor_THT
CP_Radial_Tantal_D10.5mm_P2.50mm
CP, Radial_Tantal series, Radial, pin pitch=2.50mm, , diameter=10.5mm, Tantal Electrolytic Capacitor, http://cdn-reichelt.de/documents/datenblatt/B300/TANTAL-TB-Serie%23.pdf
CP Radial_Tantal series Radial pin pitch 2.50mm  diameter 10.5mm Tantal Electrolytic Capacitor
0
2
2
Capacitor_THT
CP_Radial_Tantal_D10.5mm_P5.00mm
CP, Radial_Tantal series, Radial, pin pitch=5.00mm, , diameter=10.5mm, Tantal Electrolytic Capacitor, http://cdn-reichelt.de/documents/datenblatt/B300/TANTAL-TB-Serie%23.pdf
CP Radial_Tantal series Radial pin pitch 5.00mm  diameter 10.5mm Tantal Electrolytic Capacitor
0
2
2
Capacitor_THT
C_Axial_L3.8mm_D2.6mm_P7.50mm_Horizontal
C, Axial series, Axial, Horizontal, pin pitch=7.5mm, , length*diameter=3.8*2.6mm^2, http://www.vishay.com/docs/45231/arseries.pdf
C Axial series Axial Horizontal pin pitch 7.5mm  length 3.8mm diameter 2.6mm
0
2
2
Capacitor_THT
C_Axial_L3.8mm_D2.6mm_P10.00mm_Horizontal
C, Axial series, Axial, Horizontal, pin pitch=10mm, , length*diameter=3.8*2.6mm^2, http://www.vishay.com/docs/45231/arseries.pdf
C Axial series Axial Horizontal pin pitch 10mm  length 3.8mm diameter 2.6mm
0
2
2
Capacitor_THT
C_Axial_L3.8mm_D2.6mm_P12.50mm_Horizontal
C, Axial series, Axial, Horizontal, pin pitch=12.5mm, , length*diameter=3.8*2.6mm^2, http://www.vishay.com/docs/45231/arseries.pdf
C Axial series Axial Horizontal pin pitch 12.5mm  length 3.8mm diameter 2.6mm
0
2
2
Capacitor_THT
C_Axial_L3.8mm_D2.6mm_P15.00mm_Horizontal
C, Axial series, Axial, Horizontal, pin pitch=15mm, , length*diameter=3.8*2.6mm^2, http://www.vishay.com/docs/45231/arseries.pdf
C Axial series Axial Horizontal pin pitch 15mm  length 3.8mm diameter 2.6mm
0
2
2
Capacitor_THT
C_Axial_L5.1mm_D3.1mm_P7.50mm_Horizontal
C, Axial series, Axial, Horizontal, pin pitch=7.5mm, , length*diameter=5.1*3.1mm^2, http://www.vishay.com/docs/45231/arseries.pdf
C Axial series Axial Horizontal pin pitch 7.5mm  length 5.1mm diameter 3.1mm
0
2
2
Capacitor_THT
C_Axial_L5.1mm_D3.1mm_P10.00mm_Horizontal
C, Axial series, Axial, Horizontal, pin pitch=10mm, , length*diameter=5.1*3.1mm^2, http://www.vishay.com/docs/45231/arseries.pdf
C Axial series Axial Horizontal pin pitch 10mm  length 5.1mm diameter 3.1mm
0
2
2
Capacitor_THT
C_Axial_L5.1mm_D3.1mm_P12.50mm_Horizontal
C, Axial series, Axial, Horizontal, pin pitch=12.5mm, , length*diameter=5.1*3.1mm^2, http://www.vishay.com/docs/45231/arseries.pdf
C Axial series Axial Horizontal pin pitch 12.5mm  length 5.1mm diameter 3.1mm
0
2
2
Capacitor_THT
C_Axial_L5.1mm_D3.1mm_P15.00mm_Horizontal
C, Axial series, Axial, Horizontal, pin pitch=15mm, , length*diameter=5.1*3.1mm^2, http://www.vishay.com/docs/45231/arseries.pdf
C Axial series Axial Horizontal pin pitch 15mm  length 5.1mm diameter 3.1mm
0
2
2
Capacitor_THT
C_Axial_L12.0mm_D6.5mm_P15.00mm_Horizontal
C, Axial series, Axial, Horizontal, pin pitch=15mm, , length*diameter=12*6.5mm^2, http://cdn-reichelt.de/documents/datenblatt/B300/STYROFLEX.pdf
C Axial series Axial Horizontal pin pitch 15mm  length 12mm diameter 6.5mm
0
2
2
Capacitor_THT
C_Axial_L12.0mm_D6.5mm_P20.00mm_Horizontal
C, Axial series, Axial, Horizontal, pin pitch=20mm, , length*diameter=12*6.5mm^2, http://cdn-reichelt.de/documents/datenblatt/B300/STYROFLEX.pdf
C Axial series Axial Horizontal pin pitch 20mm  length 12mm diameter 6.5mm
0
2
2
Capacitor_THT
C_Axial_L12.0mm_D7.5mm_P15.00mm_Horizontal
C, Axial series, Axial, Horizontal, pin pitch=15mm, , length*diameter=12*7.5mm^2, http://cdn-reichelt.de/documents/datenblatt/B300/STYROFLEX.pdf
C Axial series Axial Horizontal pin pitch 15mm  length 12mm diameter 7.5mm
0
2
2
Capacitor_THT
C_Axial_L12.0mm_D7.5mm_P20.00mm_Horizontal
C, Axial series, Axial, Horizontal, pin pitch=20mm, , length*diameter=12*7.5mm^2, http://cdn-reichelt.de/documents/datenblatt/B300/STYROFLEX.pdf
C Axial series Axial Horizontal pin pitch 20mm  length 12mm diameter 7.5mm
0
2
2
Capacitor_THT
C_Axial_L12.0mm_D8.5mm_P15.00mm_Horizontal
C, Axial series, Axial, Horizontal, pin pitch=15mm, , length*diameter=12*8.5mm^2, http://cdn-reichelt.de/documents/datenblatt/B300/STYROFLEX.pdf
C Axial series Axial Horizontal pin pitch 15mm  length 12mm diameter 8.5mm
0
2
2
Capacitor_THT
C_Axial_L12.0mm_D8.5mm_P20.00mm_Horizontal
C, Axial series, Axial, Horizontal, pin pitch=20mm, , length*diameter=12*8.5mm^2, http://cdn-reichelt.de/documents/datenblatt/B300/STYROFLEX.pdf
C Axial series Axial Horizontal pin pitch 20mm  length 12mm diameter 8.5mm
0
2
2
Capacitor_THT
C_Axial_L12.0mm_D9.5mm_P15.00mm_Horizontal
C, Axial series, Axial, Horizontal, pin pitch=15mm, , length*diameter=12*9.5mm^2, http://cdn-reichelt.de/documents/datenblatt/B300/STYROFLEX.pdf
C Axial series Axial Horizontal pin pitch 15mm  length 12mm diameter 9.5mm
0
2
2
Capacitor_THT
C_Axial_L12.0mm_D9.5mm_P20.00mm_Horizontal
C, Axial series, Axial, Horizontal, pin pitch=20mm, , length*diameter=12*9.5mm^2, http://cdn-reichelt.de/documents/datenblatt/B300/STYROFLEX.pdf
C Axial series Axial Horizontal pin pitch 20mm  length 12mm diameter 9.5mm
0
2
2
Capacitor_THT
C_Axial_L12.0mm_D10.5mm_P15.00mm_Horizontal
C, Axial series, Axial, Horizontal, pin pitch=15mm, , length*diameter=12*10.5mm^2, http://cdn-reichelt.de/documents/datenblatt/B300/STYROFLEX.pdf
C Axial series Axial Horizontal pin pitch 15mm  length 12mm diameter 10.5mm
0
2
2
Capacitor_THT
C_Axial_L12.0mm_D10.5mm_P20.00mm_Horizontal
C, Axial series, Axial, Horizontal, pin pitch=20mm, , length*diameter=12*10.5mm^2, http://cdn-reichelt.de/documents/datenblatt/B300/STYROFLEX.pdf
C Axial series Axial Horizontal pin pitch 20mm  length 12mm diameter 10.5mm
0
2
2
Capacitor_THT
C_Axial_L17.0mm_D6.5mm_P20.00mm_Horizontal
C, Axial series, Axial, Horizontal, pin pitch=20mm, , length*diameter=17*6.5mm^2, http://cdn-reichelt.de/documents/datenblatt/B300/STYROFLEX.pdf
C Axial series Axial Horizontal pin pitch 20mm  length 17mm diameter 6.5mm
0
2
2
Capacitor_THT
C_Axial_L17.0mm_D6.5mm_P25.00mm_Horizontal
C, Axial series, Axial, Horizontal, pin pitch=25mm, , length*diameter=17*6.5mm^2, http://cdn-reichelt.de/documents/datenblatt/B300/STYROFLEX.pdf
C Axial series Axial Horizontal pin pitch 25mm  length 17mm diameter 6.5mm
0
2
2
Capacitor_THT
C_Axial_L17.0mm_D7.0mm_P20.00mm_Horizontal
C, Axial series, Axial, Horizontal, pin pitch=20mm, , length*diameter=17*7.0mm^2, http://cdn-reichelt.de/documents/datenblatt/B300/STYROFLEX.pdf
C Axial series Axial Horizontal pin pitch 20mm  length 17mm diameter 7.0mm
0
2
2
Capacitor_THT
C_Axial_L17.0mm_D7.0mm_P25.00mm_Horizontal
C, Axial series, Axial, Horizontal, pin pitch=25mm, , length*diameter=17*7.0mm^2, http://cdn-reichelt.de/documents/datenblatt/B300/STYROFLEX.pdf
C Axial series Axial Horizontal pin pitch 25mm  length 17mm diameter 7.0mm
0
2
2
Capacitor_THT
C_Axial_L19.0mm_D7.5mm_P25.00mm_Horizontal
C, Axial series, Axial, Horizontal, pin pitch=25mm, , length*diameter=19*7.5mm^2, http://cdn-reichelt.de/documents/datenblatt/B300/STYROFLEX.pdf
C Axial series Axial Horizontal pin pitch 25mm  length 19mm diameter 7.5mm
0
2
2
Capacitor_THT
C_Axial_L19.0mm_D8.0mm_P25.00mm_Horizontal
C, Axial series, Axial, Horizontal, pin pitch=25mm, , length*diameter=19*8.0mm^2, http://cdn-reichelt.de/documents/datenblatt/B300/STYROFLEX.pdf
C Axial series Axial Horizontal pin pitch 25mm  length 19mm diameter 8.0mm
0
2
2
Capacitor_THT
C_Axial_L19.0mm_D9.0mm_P25.00mm_Horizontal
C, Axial series, Axial, Horizontal, pin pitch=25mm, , length*diameter=19*9mm^2, http://cdn-reichelt.de/documents/datenblatt/B300/STYROFLEX.pdf
C Axial series Axial Horizontal pin pitch 25mm  length 19mm diameter 9mm
0
2
2
Capacitor_THT
C_Axial_L19.0mm_D9.5mm_P25.00mm_Horizontal
C, Axial series, Axial, Horizontal, pin pitch=25mm, , length*diameter=19*9.5mm^2, http://cdn-reichelt.de/documents/datenblatt/B300/STYROFLEX.pdf
C Axial series Axial Horizontal pin pitch 25mm  length 19mm diameter 9.5mm
0
2
2
Capacitor_THT
C_Axial_L22.0mm_D9.5mm_P27.50mm_Horizontal
C, Axial series, Axial, Horizontal, pin pitch=27.5mm, , length*diameter=22*9.5mm^2, http://cdn-reichelt.de/documents/datenblatt/B300/STYROFLEX.pdf
C Axial series Axial Horizontal pin pitch 27.5mm  length 22mm diameter 9.5mm
0
2
2
Capacitor_THT
C_Axial_L22.0mm_D10.5mm_P27.50mm_Horizontal
C, Axial series, Axial, Horizontal, pin pitch=27.5mm, , length*diameter=22*10.5mm^2, http://cdn-reichelt.de/documents/datenblatt/B300/STYROFLEX.pdf
C Axial series Axial Horizontal pin pitch 27.5mm  length 22mm diameter 10.5mm
0
2
2
Capacitor_THT
C_Disc_D3.0mm_W1.6mm_P2.50mm
C, Disc series, Radial, pin pitch=2.50mm, , diameter*width=3.0*1.6mm^2, Capacitor, http://www.vishay.com/docs/45233/krseries.pdf
C Disc series Radial pin pitch 2.50mm  diameter 3.0mm width 1.6mm Capacitor
0
2
2
Capacitor_THT
C_Disc_D3.0mm_W2.0mm_P2.50mm
C, Disc series, Radial, pin pitch=2.50mm, , diameter*width=3*2mm^2, Capacitor
C Disc series Radial pin pitch 2.50mm  diameter 3mm width 2mm Capacitor
0
2
2
Capacitor_THT
C_Disc_D3.4mm_W2.1mm_P2.50mm
C, Disc series, Radial, pin pitch=2.50mm, , diameter*width=3.4*2.1mm^2, Capacitor, http://www.vishay.com/docs/45233/krseries.pdf
C Disc series Radial pin pitch 2.50mm  diameter 3.4mm width 2.1mm Capacitor
0
2
2
Capacitor_THT
C_Disc_D3.8mm_W2.6mm_P2.50mm
C, Disc series, Radial, pin pitch=2.50mm, , diameter*width=3.8*2.6mm^2, Capacitor, http://www.vishay.com/docs/45233/krseries.pdf
C Disc series Radial pin pitch 2.50mm  diameter 3.8mm width 2.6mm Capacitor
0
2
2
Capacitor_THT
C_Disc_D4.3mm_W1.9mm_P5.00mm
C, Disc series, Radial, pin pitch=5.00mm, , diameter*width=4.3*1.9mm^2, Capacitor, http://www.vishay.com/docs/45233/krseries.pdf
C Disc series Radial pin pitch 5.00mm  diameter 4.3mm width 1.9mm Capacitor
0
2
2
Capacitor_THT
C_Disc_D4.7mm_W2.5mm_P5.00mm
C, Disc series, Radial, pin pitch=5.00mm, , diameter*width=4.7*2.5mm^2, Capacitor, http://www.vishay.com/docs/45233/krseries.pdf
C Disc series Radial pin pitch 5.00mm  diameter 4.7mm width 2.5mm Capacitor
0
2
2
Capacitor_THT
C_Disc_D5.0mm_W2.5mm_P2.50mm
C, Disc series, Radial, pin pitch=2.50mm, , diameter*width=5*2.5mm^2, Capacitor, http://cdn-reichelt.de/documents/datenblatt/B300/DS_KERKO_TC.pdf
C Disc series Radial pin pitch 2.50mm  diameter 5mm width 2.5mm Capacitor
0
2
2
Capacitor_THT
C_Disc_D5.0mm_W2.5mm_P5.00mm
C, Disc series, Radial, pin pitch=5.00mm, , diameter*width=5*2.5mm^2, Capacitor, http://cdn-reichelt.de/documents/datenblatt/B300/DS_KERKO_TC.pdf
C Disc series Radial pin pitch 5.00mm  diameter 5mm width 2.5mm Capacitor
0
2
2
Capacitor_THT
C_Disc_D5.1mm_W3.2mm_P5.00mm
C, Disc series, Radial, pin pitch=5.00mm, , diameter*width=5.1*3.2mm^2, Capacitor, http://www.vishay.com/docs/45233/krseries.pdf
C Disc series Radial pin pitch 5.00mm  diameter 5.1mm width 3.2mm Capacitor
0
2
2
Capacitor_THT
C_Disc_D6.0mm_W2.5mm_P5.00mm
C, Disc series, Radial, pin pitch=5.00mm, , diameter*width=6*2.5mm^2, Capacitor, http://cdn-reichelt.de/documents/datenblatt/B300/DS_KERKO_TC.pdf
C Disc series Radial pin pitch 5.00mm  diameter 6mm width 2.5mm Capacitor
0
2
2
Capacitor_THT
C_Disc_D6.0mm_W4.4mm_P5.00mm
C, Disc series, Radial, pin pitch=5.00mm, , diameter*width=6*4.4mm^2, Capacitor
C Disc series Radial pin pitch 5.00mm  diameter 6mm width 4.4mm Capacitor
0
2
2
Capacitor_THT
C_Disc_D7.0mm_W2.5mm_P5.00mm
C, Disc series, Radial, pin pitch=5.00mm, , diameter*width=7*2.5mm^2, Capacitor, http://cdn-reichelt.de/documents/datenblatt/B300/DS_KERKO_TC.pdf
C Disc series Radial pin pitch 5.00mm  diameter 7mm width 2.5mm Capacitor
0
2
2
Capacitor_THT
C_Disc_D7.5mm_W2.5mm_P5.00mm
C, Disc series, Radial, pin pitch=5.00mm, , diameter*width=7.5*2.5mm^2, Capacitor, http://www.vishay.com/docs/28535/vy2series.pdf
C Disc series Radial pin pitch 5.00mm  diameter 7.5mm width 2.5mm Capacitor
0
2
2
Capacitor_THT
C_Disc_D7.5mm_W4.4mm_P5.00mm
C, Disc series, Radial, pin pitch=5.00mm, , diameter*width=7.5*4.4mm^2, Capacitor
C Disc series Radial pin pitch 5.00mm  diameter 7.5mm width 4.4mm Capacitor
0
2
2
Capacitor_THT
C_Disc_D7.5mm_W5.0mm_P5.00mm
C, Disc series, Radial, pin pitch=5.00mm, , diameter*width=7.5*5.0mm^2, Capacitor, http://www.vishay.com/docs/28535/vy2series.pdf
C Disc series Radial pin pitch 5.00mm  diameter 7.5mm width 5.0mm Capacitor
0
2
2
Capacitor_THT
C_Disc_D7.5mm_W5.0mm_P7.50mm
C, Disc series, Radial, pin pitch=7.50mm, , diameter*width=7.5*5.0mm^2, Capacitor, http://www.vishay.com/docs/28535/vy2series.pdf
C Disc series Radial pin pitch 7.50mm  diameter 7.5mm width 5.0mm Capacitor
0
2
2
Capacitor_THT
C_Disc_D7.5mm_W5.0mm_P10.00mm
C, Disc series, Radial, pin pitch=10.00mm, , diameter*width=7.5*5.0mm^2, Capacitor, http://www.vishay.com/docs/28535/vy2series.pdf
C Disc series Radial pin pitch 10.00mm  diameter 7.5mm width 5.0mm Capacitor
0
2
2
Capacitor_THT
C_Disc_D8.0mm_W2.5mm_P5.00mm
C, Disc series, Radial, pin pitch=5.00mm, , diameter*width=8*2.5mm^2, Capacitor, http://cdn-reichelt.de/documents/datenblatt/B300/DS_KERKO_TC.pdf
C Disc series Radial pin pitch 5.00mm  diameter 8mm width 2.5mm Capacitor
0
2
2
Capacitor_THT
C_Disc_D8.0mm_W5.0mm_P5.00mm
C, Disc series, Radial, pin pitch=5.00mm, , diameter*width=8*5.0mm^2, Capacitor, http://www.vishay.com/docs/28535/vy2series.pdf
C Disc series Radial pin pitch 5.00mm  diameter 8mm width 5.0mm Capacitor
0
2
2
Capacitor_THT
C_Disc_D8.0mm_W5.0mm_P7.50mm
C, Disc series, Radial, pin pitch=7.50mm, , diameter*width=8*5.0mm^2, Capacitor, http://www.vishay.com/docs/28535/vy2series.pdf
C Disc series Radial pin pitch 7.50mm  diameter 8mm width 5.0mm Capacitor
0
2
2
Capacitor_THT
C_Disc_D8.0mm_W5.0mm_P10.00mm
C, Disc series, Radial, pin pitch=10.00mm, , diameter*width=8*5.0mm^2, Capacitor, http://www.vishay.com/docs/28535/vy2series.pdf
C Disc series Radial pin pitch 10.00mm  diameter 8mm width 5.0mm Capacitor
0
2
2
Capacitor_THT
C_Disc_D9.0mm_W2.5mm_P5.00mm
C, Disc series, Radial, pin pitch=5.00mm, , diameter*width=9*2.5mm^2, Capacitor, http://cdn-reichelt.de/documents/datenblatt/B300/DS_KERKO_TC.pdf
C Disc series Radial pin pitch 5.00mm  diameter 9mm width 2.5mm Capacitor
0
2
2
Capacitor_THT
C_Disc_D9.0mm_W5.0mm_P5.00mm
C, Disc series, Radial, pin pitch=5.00mm, , diameter*width=9*5.0mm^2, Capacitor, http://www.vishay.com/docs/28535/vy2series.pdf
C Disc series Radial pin pitch 5.00mm  diameter 9mm width 5.0mm Capacitor
0
2
2
Capacitor_THT
C_Disc_D9.0mm_W5.0mm_P7.50mm
C, Disc series, Radial, pin pitch=7.50mm, , diameter*width=9*5.0mm^2, Capacitor, http://www.vishay.com/docs/28535/vy2series.pdf
C Disc series Radial pin pitch 7.50mm  diameter 9mm width 5.0mm Capacitor
0
2
2
Capacitor_THT
C_Disc_D9.0mm_W5.0mm_P10.00mm
C, Disc series, Radial, pin pitch=10.00mm, , diameter*width=9*5.0mm^2, Capacitor, http://www.vishay.com/docs/28535/vy2series.pdf
C Disc series Radial pin pitch 10.00mm  diameter 9mm width 5.0mm Capacitor
0
2
2
Capacitor_THT
C_Disc_D10.0mm_W2.5mm_P5.00mm
C, Disc series, Radial, pin pitch=5.00mm, , diameter*width=10*2.5mm^2, Capacitor, http://cdn-reichelt.de/documents/datenblatt/B300/DS_KERKO_TC.pdf
C Disc series Radial pin pitch 5.00mm  diameter 10mm width 2.5mm Capacitor
0
2
2
Capacitor_THT
C_Disc_D10.5mm_W5.0mm_P5.00mm
C, Disc series, Radial, pin pitch=5.00mm, , diameter*width=10.5*5.0mm^2, Capacitor, http://www.vishay.com/docs/28535/vy2series.pdf
C Disc series Radial pin pitch 5.00mm  diameter 10.5mm width 5.0mm Capacitor
0
2
2
Capacitor_THT
C_Disc_D10.5mm_W5.0mm_P7.50mm
C, Disc series, Radial, pin pitch=7.50mm, , diameter*width=10.5*5.0mm^2, Capacitor, http://www.vishay.com/docs/28535/vy2series.pdf
C Disc series Radial pin pitch 7.50mm  diameter 10.5mm width 5.0mm Capacitor
0
2
2
Capacitor_THT
C_Disc_D10.5mm_W5.0mm_P10.00mm
C, Disc series, Radial, pin pitch=10.00mm, , diameter*width=10.5*5.0mm^2, Capacitor, http://www.vishay.com/docs/28535/vy2series.pdf
C Disc series Radial pin pitch 10.00mm  diameter 10.5mm width 5.0mm Capacitor
0
2
2
Capacitor_THT
C_Disc_D11.0mm_W5.0mm_P5.00mm
C, Disc series, Radial, pin pitch=5.00mm, , diameter*width=11*5.0mm^2, Capacitor, http://www.vishay.com/docs/28535/vy2series.pdf
C Disc series Radial pin pitch 5.00mm  diameter 11mm width 5.0mm Capacitor
0
2
2
Capacitor_THT
C_Disc_D11.0mm_W5.0mm_P7.50mm
C, Disc series, Radial, pin pitch=7.50mm, , diameter*width=11*5.0mm^2, Capacitor, http://www.vishay.com/docs/28535/vy2series.pdf
C Disc series Radial pin pitch 7.50mm  diameter 11mm width 5.0mm Capacitor
0
2
2
Capacitor_THT
C_Disc_D11.0mm_W5.0mm_P10.00mm
C, Disc series, Radial, pin pitch=10.00mm, , diameter*width=11*5.0mm^2, Capacitor, http://www.vishay.com/docs/28535/vy2series.pdf
C Disc series Radial pin pitch 10.00mm  diameter 11mm width 5.0mm Capacitor
0
2
2
Capacitor_THT
C_Disc_D12.0mm_W4.4mm_P7.75mm
C, Disc series, Radial, pin pitch=7.75mm, , diameter*width=12*4.4mm^2, Capacitor
C Disc series Radial pin pitch 7.75mm  diameter 12mm width 4.4mm Capacitor
0
2
2
Capacitor_THT
C_Disc_D12.5mm_W5.0mm_P7.50mm
C, Disc series, Radial, pin pitch=7.50mm, , diameter*width=12.5*5.0mm^2, Capacitor, http://www.vishay.com/docs/28535/vy2series.pdf
C Disc series Radial pin pitch 7.50mm  diameter 12.5mm width 5.0mm Capacitor
0
2
2
Capacitor_THT
C_Disc_D12.5mm_W5.0mm_P10.00mm
C, Disc series, Radial, pin pitch=10.00mm, , diameter*width=12.5*5.0mm^2, Capacitor, http://www.vishay.com/docs/28535/vy2series.pdf
C Disc series Radial pin pitch 10.00mm  diameter 12.5mm width 5.0mm Capacitor
0
2
2
Capacitor_THT
C_Disc_D14.5mm_W5.0mm_P7.50mm
C, Disc series, Radial, pin pitch=7.50mm, , diameter*width=14.5*5.0mm^2, Capacitor, http://www.vishay.com/docs/28535/vy2series.pdf
C Disc series Radial pin pitch 7.50mm  diameter 14.5mm width 5.0mm Capacitor
0
2
2
Capacitor_THT
C_Disc_D14.5mm_W5.0mm_P10.00mm
C, Disc series, Radial, pin pitch=10.00mm, , diameter*width=14.5*5.0mm^2, Capacitor, http://www.vishay.com/docs/28535/vy2series.pdf
C Disc series Radial pin pitch 10.00mm  diameter 14.5mm width 5.0mm Capacitor
0
2
2
Capacitor_THT
C_Disc_D16.0mm_W5.0mm_P7.50mm
C, Disc series, Radial, pin pitch=7.50mm, , diameter*width=16.0*5.0mm^2, Capacitor, http://www.vishay.com/docs/28535/vy2series.pdf
C Disc series Radial pin pitch 7.50mm  diameter 16.0mm width 5.0mm Capacitor
0
2
2
Capacitor_THT
C_Disc_D16.0mm_W5.0mm_P10.00mm
C, Disc series, Radial, pin pitch=10.00mm, , diameter*width=16.0*5.0mm^2, Capacitor, http://www.vishay.com/docs/28535/vy2series.pdf
C Disc series Radial pin pitch 10.00mm  diameter 16.0mm width 5.0mm Capacitor
0
2
2
Capacitor_THT
C_Radial_D4.0mm_H5.0mm_P1.50mm
C, Radial series, Radial, pin pitch=1.50mm, diameter=4mm, height=5mm, Non-Polar Electrolytic Capacitor
C Radial series Radial pin pitch 1.50mm diameter 4mm height 5mm Non-Polar Electrolytic Capacitor
0
2
2
Capacitor_THT
C_Radial_D4.0mm_H7.0mm_P1.50mm
C, Radial series, Radial, pin pitch=1.50mm, diameter=4mm, height=7mm, Non-Polar Electrolytic Capacitor
C Radial series Radial pin pitch 1.50mm diameter 4mm height 7mm Non-Polar Electrolytic Capacitor
0
2
2
Capacitor_THT
C_Radial_D5.0mm_H5.0mm_P2.00mm
C, Radial series, Radial, pin pitch=2.00mm, diameter=5mm, height=5mm, Non-Polar Electrolytic Capacitor
C Radial series Radial pin pitch 2.00mm diameter 5mm height 5mm Non-Polar Electrolytic Capacitor
0
2
2
Capacitor_THT
C_Radial_D5.0mm_H7.0mm_P2.00mm
C, Radial series, Radial, pin pitch=2.00mm, diameter=5mm, height=7mm, Non-Polar Electrolytic Capacitor
C Radial series Radial pin pitch 2.00mm diameter 5mm height 7mm Non-Polar Electrolytic Capacitor
0
2
2
Capacitor_THT
C_Radial_D5.0mm_H11.0mm_P2.00mm
C, Radial series, Radial, pin pitch=2.00mm, diameter=5mm, height=11mm, Non-Polar Electrolytic Capacitor
C Radial series Radial pin pitch 2.00mm diameter 5mm height 11mm Non-Polar Electrolytic Capacitor
0
2
2
Capacitor_THT
C_Radial_D6.3mm_H5.0mm_P2.50mm
C, Radial series, Radial, pin pitch=2.50mm, diameter=6.3mm, height=5mm, Non-Polar Electrolytic Capacitor
C Radial series Radial pin pitch 2.50mm diameter 6.3mm height 5mm Non-Polar Electrolytic Capacitor
0
2
2
Capacitor_THT
C_Radial_D6.3mm_H7.0mm_P2.50mm
C, Radial series, Radial, pin pitch=2.50mm, diameter=6.3mm, height=7mm, Non-Polar Electrolytic Capacitor
C Radial series Radial pin pitch 2.50mm diameter 6.3mm height 7mm Non-Polar Electrolytic Capacitor
0
2
2
Capacitor_THT
C_Radial_D6.3mm_H11.0mm_P2.50mm
C, Radial series, Radial, pin pitch=2.50mm, diameter=6.3mm, height=11mm, Non-Polar Electrolytic Capacitor
C Radial series Radial pin pitch 2.50mm diameter 6.3mm height 11mm Non-Polar Electrolytic Capacitor
0
2
2
Capacitor_THT
C_Radial_D8.0mm_H7.0mm_P3.50mm
C, Radial series, Radial, pin pitch=3.50mm, diameter=8mm, height=7mm, Non-Polar Electrolytic Capacitor
C Radial series Radial pin pitch 3.50mm diameter 8mm height 7mm Non-Polar Electrolytic Capacitor
0
2
2
Capacitor_THT
C_Radial_D8.0mm_H11.5mm_P3.50mm
C, Radial series, Radial, pin pitch=3.50mm, diameter=8mm, height=11.5mm, Non-Polar Electrolytic Capacitor
C Radial series Radial pin pitch 3.50mm diameter 8mm height 11.5mm Non-Polar Electrolytic Capacitor
0
2
2
Capacitor_THT
C_Radial_D10.0mm_H12.5mm_P5.00mm
C, Radial series, Radial, pin pitch=5.00mm, diameter=10mm, height=12.5mm, Non-Polar Electrolytic Capacitor
C Radial series Radial pin pitch 5.00mm diameter 10mm height 12.5mm Non-Polar Electrolytic Capacitor
0
2
2
Capacitor_THT
C_Radial_D10.0mm_H16.0mm_P5.00mm
C, Radial series, Radial, pin pitch=5.00mm, diameter=10mm, height=16mm, Non-Polar Electrolytic Capacitor
C Radial series Radial pin pitch 5.00mm diameter 10mm height 16mm Non-Polar Electrolytic Capacitor
0
2
2
Capacitor_THT
C_Radial_D10.0mm_H20.0mm_P5.00mm
C, Radial series, Radial, pin pitch=5.00mm, diameter=10mm, height=20mm, Non-Polar Electrolytic Capacitor
C Radial series Radial pin pitch 5.00mm diameter 10mm height 20mm Non-Polar Electrolytic Capacitor
0
2
2
Capacitor_THT
C_Radial_D12.5mm_H20.0mm_P5.00mm
C, Radial series, Radial, pin pitch=5.00mm, diameter=12.5mm, height=20mm, Non-Polar Electrolytic Capacitor
C Radial series Radial pin pitch 5.00mm diameter 12.5mm height 20mm Non-Polar Electrolytic Capacitor
0
2
2
Capacitor_THT
C_Radial_D12.5mm_H25.0mm_P5.00mm
C, Radial series, Radial, pin pitch=5.00mm, diameter=12.5mm, height=25mm, Non-Polar Electrolytic Capacitor
C Radial series Radial pin pitch 5.00mm diameter 12.5mm height 25mm Non-Polar Electrolytic Capacitor
0
2
2
Capacitor_THT
C_Radial_D16.0mm_H25.0mm_P7.50mm
C, Radial series, Radial, pin pitch=7.50mm, diameter=16mm, height=25mm, Non-Polar Electrolytic Capacitor
C Radial series Radial pin pitch 7.50mm diameter 16mm height 25mm Non-Polar Electrolytic Capacitor
0
2
2
Capacitor_THT
C_Radial_D16.0mm_H31.5mm_P7.50mm
C, Radial series, Radial, pin pitch=7.50mm, diameter=16mm, height=31.5mm, Non-Polar Electrolytic Capacitor
C Radial series Radial pin pitch 7.50mm diameter 16mm height 31.5mm Non-Polar Electrolytic Capacitor
0
2
2
Capacitor_THT
C_Radial_D18.0mm_H35.5mm_P7.50mm
C, Radial series, Radial, pin pitch=7.50mm, diameter=18mm, height=35.5mm, Non-Polar Electrolytic Capacitor
C Radial series Radial pin pitch 7.50mm diameter 18mm height 35.5mm Non-Polar Electrolytic Capacitor
0
2
2
Capacitor_THT
C_Rect_L4.0mm_W2.5mm_P2.50mm
C, Rect series, Radial, pin pitch=2.50mm, , length*width=4*2.5mm^2, Capacitor
C Rect series Radial pin pitch 2.50mm  length 4mm width 2.5mm Capacitor
0
2
2
Capacitor_THT
C_Rect_L4.6mm_W2.0mm_P2.50mm_MKS02_FKP02
C, Rect series, Radial, pin pitch=2.50mm, , length*width=4.6*2mm^2, Capacitor, http://www.wima.de/DE/WIMA_MKS_02.pdf
C Rect series Radial pin pitch 2.50mm  length 4.6mm width 2mm Capacitor
0
2
2
Capacitor_THT
C_Rect_L4.6mm_W3.0mm_P2.50mm_MKS02_FKP02
C, Rect series, Radial, pin pitch=2.50mm, , length*width=4.6*3.0mm^2, Capacitor, http://www.wima.de/DE/WIMA_MKS_02.pdf
C Rect series Radial pin pitch 2.50mm  length 4.6mm width 3.0mm Capacitor
0
2
2
Capacitor_THT
C_Rect_L4.6mm_W3.8mm_P2.50mm_MKS02_FKP02
C, Rect series, Radial, pin pitch=2.50mm, , length*width=4.6*3.8mm^2, Capacitor, http://www.wima.de/DE/WIMA_MKS_02.pdf
C Rect series Radial pin pitch 2.50mm  length 4.6mm width 3.8mm Capacitor
0
2
2
Capacitor_THT
C_Rect_L4.6mm_W4.6mm_P2.50mm_MKS02_FKP02
C, Rect series, Radial, pin pitch=2.50mm, , length*width=4.6*4.6mm^2, Capacitor, http://www.wima.de/DE/WIMA_MKS_02.pdf
C Rect series Radial pin pitch 2.50mm  length 4.6mm width 4.6mm Capacitor
0
2
2
Capacitor_THT
C_Rect_L4.6mm_W5.5mm_P2.50mm_MKS02_FKP02
C, Rect series, Radial, pin pitch=2.50mm, , length*width=4.6*5.5mm^2, Capacitor, http://www.wima.de/DE/WIMA_MKS_02.pdf
C Rect series Radial pin pitch 2.50mm  length 4.6mm width 5.5mm Capacitor
0
2
2
Capacitor_THT
C_Rect_L7.0mm_W2.0mm_P5.00mm
C, Rect series, Radial, pin pitch=5.00mm, , length*width=7*2mm^2, Capacitor
C Rect series Radial pin pitch 5.00mm  length 7mm width 2mm Capacitor
0
2
2
Capacitor_THT
C_Rect_L7.0mm_W2.5mm_P5.00mm
C, Rect series, Radial, pin pitch=5.00mm, , length*width=7*2.5mm^2, Capacitor
C Rect series Radial pin pitch 5.00mm  length 7mm width 2.5mm Capacitor
0
2
2
Capacitor_THT
C_Rect_L7.0mm_W3.5mm_P2.50mm_P5.00mm
C, Rect series, Radial, pin pitch=2.50mm 5.00mm, , length*width=7*3.5mm^2, Capacitor
C Rect series Radial pin pitch 2.50mm 5.00mm  length 7mm width 3.5mm Capacitor
0
4
2
Capacitor_THT
C_Rect_L7.0mm_W3.5mm_P5.00mm
C, Rect series, Radial, pin pitch=5.00mm, , length*width=7*3.5mm^2, Capacitor
C Rect series Radial pin pitch 5.00mm  length 7mm width 3.5mm Capacitor
0
2
2
Capacitor_THT
C_Rect_L7.0mm_W4.5mm_P5.00mm
C, Rect series, Radial, pin pitch=5.00mm, , length*width=7*4.5mm^2, Capacitor
C Rect series Radial pin pitch 5.00mm  length 7mm width 4.5mm Capacitor
0
2
2
Capacitor_THT
C_Rect_L7.0mm_W6.0mm_P5.00mm
C, Rect series, Radial, pin pitch=5.00mm, , length*width=7*6mm^2, Capacitor
C Rect series Radial pin pitch 5.00mm  length 7mm width 6mm Capacitor
0
2
2
Capacitor_THT
C_Rect_L7.0mm_W6.5mm_P5.00mm
C, Rect series, Radial, pin pitch=5.00mm, , length*width=7*6.5mm^2, Capacitor
C Rect series Radial pin pitch 5.00mm  length 7mm width 6.5mm Capacitor
0
2
2
Capacitor_THT
C_Rect_L7.2mm_W2.5mm_P5.00mm_FKS2_FKP2_MKS2_MKP2
C, Rect series, Radial, pin pitch=5.00mm, , length*width=7.2*2.5mm^2, Capacitor, http://www.wima.com/EN/WIMA_FKS_2.pdf
C Rect series Radial pin pitch 5.00mm  length 7.2mm width 2.5mm Capacitor
0
2
2
Capacitor_THT
C_Rect_L7.2mm_W3.0mm_P5.00mm_FKS2_FKP2_MKS2_MKP2
C, Rect series, Radial, pin pitch=5.00mm, , length*width=7.2*3.0mm^2, Capacitor, http://www.wima.com/EN/WIMA_FKS_2.pdf
C Rect series Radial pin pitch 5.00mm  length 7.2mm width 3.0mm Capacitor
0
2
2
Capacitor_THT
C_Rect_L7.2mm_W3.5mm_P5.00mm_FKS2_FKP2_MKS2_MKP2
C, Rect series, Radial, pin pitch=5.00mm, , length*width=7.2*3.5mm^2, Capacitor, http://www.wima.com/EN/WIMA_FKS_2.pdf
C Rect series Radial pin pitch 5.00mm  length 7.2mm width 3.5mm Capacitor
0
2
2
Capacitor_THT
C_Rect_L7.2mm_W4.5mm_P5.00mm_FKS2_FKP2_MKS2_MKP2
C, Rect series, Radial, pin pitch=5.00mm, , length*width=7.2*4.5mm^2, Capacitor, http://www.wima.com/EN/WIMA_FKS_2.pdf
C Rect series Radial pin pitch 5.00mm  length 7.2mm width 4.5mm Capacitor
0
2
2
Capacitor_THT
C_Rect_L7.2mm_W5.5mm_P5.00mm_FKS2_FKP2_MKS2_MKP2
C, Rect series, Radial, pin pitch=5.00mm, , length*width=7.2*5.5mm^2, Capacitor, http://www.wima.com/EN/WIMA_FKS_2.pdf
C Rect series Radial pin pitch 5.00mm  length 7.2mm width 5.5mm Capacitor
0
2
2
Capacitor_THT
C_Rect_L7.2mm_W7.2mm_P5.00mm_FKS2_FKP2_MKS2_MKP2
C, Rect series, Radial, pin pitch=5.00mm, , length*width=7.2*7.2mm^2, Capacitor, http://www.wima.com/EN/WIMA_FKS_2.pdf
C Rect series Radial pin pitch 5.00mm  length 7.2mm width 7.2mm Capacitor
0
2
2
Capacitor_THT
C_Rect_L7.2mm_W8.5mm_P5.00mm_FKP2_FKP2_MKS2_MKP2
C, Rect series, Radial, pin pitch=5.00mm, , length*width=7.2*8.5mm^2, Capacitor, http://www.wima.com/EN/WIMA_FKS_2.pdf
C Rect series Radial pin pitch 5.00mm  length 7.2mm width 8.5mm Capacitor
0
2
2
Capacitor_THT
C_Rect_L7.2mm_W11.0mm_P5.00mm_FKS2_FKP2_MKS2_MKP2
C, Rect series, Radial, pin pitch=5.00mm, , length*width=7.2*11mm^2, Capacitor, http://www.wima.com/EN/WIMA_FKS_2.pdf
C Rect series Radial pin pitch 5.00mm  length 7.2mm width 11mm Capacitor
0
2
2
Capacitor_THT
C_Rect_L7.5mm_W6.5mm_P5.00mm
C, Rect series, Radial, pin pitch=5.00mm, , length*width=7.5*6.5mm^2, Capacitor
C Rect series Radial pin pitch 5.00mm  length 7.5mm width 6.5mm Capacitor
0
2
2
Capacitor_THT
C_Rect_L9.0mm_W2.5mm_P7.50mm_MKT
C, Rect series, Radial, pin pitch=7.50mm, , length*width=9*2.5mm^2, Capacitor, https://en.tdk.eu/inf/20/20/db/fc_2009/MKT_B32560_564.pdf
C Rect series Radial pin pitch 7.50mm  length 9mm width 2.5mm Capacitor
0
2
2
Capacitor_THT
C_Rect_L9.0mm_W2.6mm_P7.50mm_MKT
C, Rect series, Radial, pin pitch=7.50mm, , length*width=9*2.6mm^2, Capacitor, https://en.tdk.eu/inf/20/20/db/fc_2009/MKT_B32560_564.pdf
C Rect series Radial pin pitch 7.50mm  length 9mm width 2.6mm Capacitor
0
2
2
Capacitor_THT
C_Rect_L9.0mm_W2.7mm_P7.50mm_MKT
C, Rect series, Radial, pin pitch=7.50mm, , length*width=9*2.7mm^2, Capacitor, https://en.tdk.eu/inf/20/20/db/fc_2009/MKT_B32560_564.pdf
C Rect series Radial pin pitch 7.50mm  length 9mm width 2.7mm Capacitor
0
2
2
Capacitor_THT
C_Rect_L9.0mm_W3.2mm_P7.50mm_MKT
C, Rect series, Radial, pin pitch=7.50mm, , length*width=9*3.2mm^2, Capacitor, https://en.tdk.eu/inf/20/20/db/fc_2009/MKT_B32560_564.pdf
C Rect series Radial pin pitch 7.50mm  length 9mm width 3.2mm Capacitor
0
2
2
Capacitor_THT
C_Rect_L9.0mm_W3.3mm_P7.50mm_MKT
C, Rect series, Radial, pin pitch=7.50mm, , length*width=9*3.3mm^2, Capacitor, https://en.tdk.eu/inf/20/20/db/fc_2009/MKT_B32560_564.pdf
C Rect series Radial pin pitch 7.50mm  length 9mm width 3.3mm Capacitor
0
2
2
Capacitor_THT
C_Rect_L9.0mm_W3.4mm_P7.50mm_MKT
C, Rect series, Radial, pin pitch=7.50mm, , length*width=9*3.4mm^2, Capacitor, https://en.tdk.eu/inf/20/20/db/fc_2009/MKT_B32560_564.pdf
C Rect series Radial pin pitch 7.50mm  length 9mm width 3.4mm Capacitor
0
2
2
Capacitor_THT
C_Rect_L9.0mm_W3.6mm_P7.50mm_MKT
C, Rect series, Radial, pin pitch=7.50mm, , length*width=9*3.6mm^2, Capacitor, https://en.tdk.eu/inf/20/20/db/fc_2009/MKT_B32560_564.pdf
C Rect series Radial pin pitch 7.50mm  length 9mm width 3.6mm Capacitor
0
2
2
Capacitor_THT
C_Rect_L9.0mm_W3.8mm_P7.50mm_MKT
C, Rect series, Radial, pin pitch=7.50mm, , length*width=9*3.8mm^2, Capacitor, https://en.tdk.eu/inf/20/20/db/fc_2009/MKT_B32560_564.pdf
C Rect series Radial pin pitch 7.50mm  length 9mm width 3.8mm Capacitor
0
2
2
Capacitor_THT
C_Rect_L9.0mm_W3.9mm_P7.50mm_MKT
C, Rect series, Radial, pin pitch=7.50mm, , length*width=9*3.9mm^2, Capacitor, https://en.tdk.eu/inf/20/20/db/fc_2009/MKT_B32560_564.pdf
C Rect series Radial pin pitch 7.50mm  length 9mm width 3.9mm Capacitor
0
2
2
Capacitor_THT
C_Rect_L9.0mm_W4.0mm_P7.50mm_MKT
C, Rect series, Radial, pin pitch=7.50mm, , length*width=9*4.0mm^2, Capacitor, https://en.tdk.eu/inf/20/20/db/fc_2009/MKT_B32560_564.pdf
C Rect series Radial pin pitch 7.50mm  length 9mm width 4.0mm Capacitor
0
2
2
Capacitor_THT
C_Rect_L9.0mm_W4.2mm_P7.50mm_MKT
C, Rect series, Radial, pin pitch=7.50mm, , length*width=9*4.2mm^2, Capacitor, https://en.tdk.eu/inf/20/20/db/fc_2009/MKT_B32560_564.pdf
C Rect series Radial pin pitch 7.50mm  length 9mm width 4.2mm Capacitor
0
2
2
Capacitor_THT
C_Rect_L9.0mm_W4.9mm_P7.50mm_MKT
C, Rect series, Radial, pin pitch=7.50mm, , length*width=9*4.9mm^2, Capacitor, https://en.tdk.eu/inf/20/20/db/fc_2009/MKT_B32560_564.pdf
C Rect series Radial pin pitch 7.50mm  length 9mm width 4.9mm Capacitor
0
2
2
Capacitor_THT
C_Rect_L9.0mm_W5.1mm_P7.50mm_MKT
C, Rect series, Radial, pin pitch=7.50mm, , length*width=9*5.1mm^2, Capacitor, https://en.tdk.eu/inf/20/20/db/fc_2009/MKT_B32560_564.pdf
C Rect series Radial pin pitch 7.50mm  length 9mm width 5.1mm Capacitor
0
2
2
Capacitor_THT
C_Rect_L9.0mm_W5.7mm_P7.50mm_MKT
C, Rect series, Radial, pin pitch=7.50mm, , length*width=9*5.7mm^2, Capacitor, https://en.tdk.eu/inf/20/20/db/fc_2009/MKT_B32560_564.pdf
C Rect series Radial pin pitch 7.50mm  length 9mm width 5.7mm Capacitor
0
2
2
Capacitor_THT
C_Rect_L9.0mm_W6.4mm_P7.50mm_MKT
C, Rect series, Radial, pin pitch=7.50mm, , length*width=9*6.4mm^2, Capacitor, https://en.tdk.eu/inf/20/20/db/fc_2009/MKT_B32560_564.pdf
C Rect series Radial pin pitch 7.50mm  length 9mm width 6.4mm Capacitor
0
2
2
Capacitor_THT
C_Rect_L9.0mm_W6.7mm_P7.50mm_MKT
C, Rect series, Radial, pin pitch=7.50mm, , length*width=9*6.7mm^2, Capacitor, https://en.tdk.eu/inf/20/20/db/fc_2009/MKT_B32560_564.pdf
C Rect series Radial pin pitch 7.50mm  length 9mm width 6.7mm Capacitor
0
2
2
Capacitor_THT
C_Rect_L9.0mm_W7.7mm_P7.50mm_MKT
C, Rect series, Radial, pin pitch=7.50mm, , length*width=9*7.7mm^2, Capacitor, https://en.tdk.eu/inf/20/20/db/fc_2009/MKT_B32560_564.pdf
C Rect series Radial pin pitch 7.50mm  length 9mm width 7.7mm Capacitor
0
2
2
Capacitor_THT
C_Rect_L9.0mm_W8.5mm_P7.50mm_MKT
C, Rect series, Radial, pin pitch=7.50mm, , length*width=9*8.5mm^2, Capacitor, https://en.tdk.eu/inf/20/20/db/fc_2009/MKT_B32560_564.pdf
C Rect series Radial pin pitch 7.50mm  length 9mm width 8.5mm Capacitor
0
2
2
Capacitor_THT
C_Rect_L9.0mm_W9.5mm_P7.50mm_MKT
C, Rect series, Radial, pin pitch=7.50mm, , length*width=9*9.5mm^2, Capacitor, https://en.tdk.eu/inf/20/20/db/fc_2009/MKT_B32560_564.pdf
C Rect series Radial pin pitch 7.50mm  length 9mm width 9.5mm Capacitor
0
2
2
Capacitor_THT
C_Rect_L9.0mm_W9.8mm_P7.50mm_MKT
C, Rect series, Radial, pin pitch=7.50mm, , length*width=9*9.8mm^2, Capacitor, https://en.tdk.eu/inf/20/20/db/fc_2009/MKT_B32560_564.pdf
C Rect series Radial pin pitch 7.50mm  length 9mm width 9.8mm Capacitor
0
2
2
Capacitor_THT
C_Rect_L10.0mm_W2.5mm_P7.50mm_MKS4
C, Rect series, Radial, pin pitch=7.50mm, , length*width=10*2.5mm^2, Capacitor, http://www.wima.com/EN/WIMA_MKS_4.pdf
C Rect series Radial pin pitch 7.50mm  length 10mm width 2.5mm Capacitor
0
2
2
Capacitor_THT
C_Rect_L10.0mm_W3.0mm_P7.50mm_FKS3_FKP3
C, Rect series, Radial, pin pitch=7.50mm, , length*width=10*3mm^2, Capacitor, http://www.wima.com/EN/WIMA_FKS_3.pdf
C Rect series Radial pin pitch 7.50mm  length 10mm width 3mm Capacitor
0
2
2
Capacitor_THT
C_Rect_L10.0mm_W3.0mm_P7.50mm_MKS4
C, Rect series, Radial, pin pitch=7.50mm, , length*width=10*3.0mm^2, Capacitor, http://www.wima.com/EN/WIMA_MKS_4.pdf
C Rect series Radial pin pitch 7.50mm  length 10mm width 3.0mm Capacitor
0
2
2
Capacitor_THT
C_Rect_L10.0mm_W4.0mm_P7.50mm_FKS3_FKP3
C, Rect series, Radial, pin pitch=7.50mm, , length*width=10*4mm^2, Capacitor, http://www.wima.com/EN/WIMA_FKS_3.pdf
C Rect series Radial pin pitch 7.50mm  length 10mm width 4mm Capacitor
0
2
2
Capacitor_THT
C_Rect_L10.0mm_W4.0mm_P7.50mm_MKS4
C, Rect series, Radial, pin pitch=7.50mm, , length*width=10*4.0mm^2, Capacitor, http://www.wima.com/EN/WIMA_MKS_4.pdf
C Rect series Radial pin pitch 7.50mm  length 10mm width 4.0mm Capacitor
0
2
2
Capacitor_THT
C_Rect_L10.0mm_W5.0mm_P5.00mm_P7.50mm
C, Rect series, Radial, pin pitch=5.00mm 7.50mm, , length*width=10*5mm^2, Capacitor
C Rect series Radial pin pitch 5.00mm 7.50mm  length 10mm width 5mm Capacitor
0
4
2
Capacitor_THT
C_Rect_L10.3mm_W4.5mm_P7.50mm_MKS4
C, Rect series, Radial, pin pitch=7.50mm, , length*width=10.3*4.5mm^2, Capacitor, http://www.wima.com/EN/WIMA_MKS_4.pdf
C Rect series Radial pin pitch 7.50mm  length 10.3mm width 4.5mm Capacitor
0
2
2
Capacitor_THT
C_Rect_L10.3mm_W5.0mm_P7.50mm_MKS4
C, Rect series, Radial, pin pitch=7.50mm, , length*width=10.3*5mm^2, Capacitor, http://www.wima.com/EN/WIMA_MKS_4.pdf
C Rect series Radial pin pitch 7.50mm  length 10.3mm width 5mm Capacitor
0
2
2
Capacitor_THT
C_Rect_L10.3mm_W5.7mm_P7.50mm_MKS4
C, Rect series, Radial, pin pitch=7.50mm, , length*width=10.3*5.7mm^2, Capacitor, http://www.wima.com/EN/WIMA_MKS_4.pdf
C Rect series Radial pin pitch 7.50mm  length 10.3mm width 5.7mm Capacitor
0
2
2
Capacitor_THT
C_Rect_L10.3mm_W7.2mm_P7.50mm_MKS4
C, Rect series, Radial, pin pitch=7.50mm, , length*width=10.3*7.2mm^2, Capacitor, http://www.wima.com/EN/WIMA_MKS_4.pdf
C Rect series Radial pin pitch 7.50mm  length 10.3mm width 7.2mm Capacitor
0
2
2
Capacitor_THT
C_Rect_L11.0mm_W2.8mm_P10.00mm_MKT
C, Rect series, Radial, pin pitch=10.00mm, , length*width=11.0*2.8mm^2, Capacitor, https://en.tdk.eu/inf/20/20/db/fc_2009/MKT_B32560_564.pdf
C Rect series Radial pin pitch 10.00mm  length 11.0mm width 2.8mm Capacitor
0
2
2
Capacitor_THT
C_Rect_L11.0mm_W3.4mm_P10.00mm_MKT
C, Rect series, Radial, pin pitch=10.00mm, , length*width=11.0*3.4mm^2, Capacitor, https://en.tdk.eu/inf/20/20/db/fc_2009/MKT_B32560_564.pdf
C Rect series Radial pin pitch 10.00mm  length 11.0mm width 3.4mm Capacitor
0
2
2
Capacitor_THT
C_Rect_L11.0mm_W3.5mm_P10.00mm_MKT
C, Rect series, Radial, pin pitch=10.00mm, , length*width=11.0*3.5mm^2, Capacitor, https://en.tdk.eu/inf/20/20/db/fc_2009/MKT_B32560_564.pdf
C Rect series Radial pin pitch 10.00mm  length 11.0mm width 3.5mm Capacitor
0
2
2
Capacitor_THT
C_Rect_L11.0mm_W4.2mm_P10.00mm_MKT
C, Rect series, Radial, pin pitch=10.00mm, , length*width=11.0*4.2mm^2, Capacitor, https://en.tdk.eu/inf/20/20/db/fc_2009/MKT_B32560_564.pdf
C Rect series Radial pin pitch 10.00mm  length 11.0mm width 4.2mm Capacitor
0
2
2
Capacitor_THT
C_Rect_L11.0mm_W4.3mm_P10.00mm_MKT
C, Rect series, Radial, pin pitch=10.00mm, , length*width=11.0*4.3mm^2, Capacitor, https://en.tdk.eu/inf/20/20/db/fc_2009/MKT_B32560_564.pdf
C Rect series Radial pin pitch 10.00mm  length 11.0mm width 4.3mm Capacitor
0
2
2
Capacitor_THT
C_Rect_L11.0mm_W5.1mm_P10.00mm_MKT
C, Rect series, Radial, pin pitch=10.00mm, , length*width=11.0*5.1mm^2, Capacitor, https://en.tdk.eu/inf/20/20/db/fc_2009/MKT_B32560_564.pdf
C Rect series Radial pin pitch 10.00mm  length 11.0mm width 5.1mm Capacitor
0
2
2
Capacitor_THT
C_Rect_L11.0mm_W5.3mm_P10.00mm_MKT
C, Rect series, Radial, pin pitch=10.00mm, , length*width=11.0*5.3mm^2, Capacitor, https://en.tdk.eu/inf/20/20/db/fc_2009/MKT_B32560_564.pdf
C Rect series Radial pin pitch 10.00mm  length 11.0mm width 5.3mm Capacitor
0
2
2
Capacitor_THT
C_Rect_L11.0mm_W6.3mm_P10.00mm_MKT
C, Rect series, Radial, pin pitch=10.00mm, , length*width=11.0*6.3mm^2, Capacitor, https://en.tdk.eu/inf/20/20/db/fc_2009/MKT_B32560_564.pdf
C Rect series Radial pin pitch 10.00mm  length 11.0mm width 6.3mm Capacitor
0
2
2
Capacitor_THT
C_Rect_L11.0mm_W6.4mm_P10.00mm_MKT
C, Rect series, Radial, pin pitch=10.00mm, , length*width=11.0*6.4mm^2, Capacitor, https://en.tdk.eu/inf/20/20/db/fc_2009/MKT_B32560_564.pdf
C Rect series Radial pin pitch 10.00mm  length 11.0mm width 6.4mm Capacitor
0
2
2
Capacitor_THT
C_Rect_L11.0mm_W7.3mm_P10.00mm_MKT
C, Rect series, Radial, pin pitch=10.00mm, , length*width=11.0*7.3mm^2, Capacitor, https://en.tdk.eu/inf/20/20/db/fc_2009/MKT_B32560_564.pdf
C Rect series Radial pin pitch 10.00mm  length 11.0mm width 7.3mm Capacitor
0
2
2
Capacitor_THT
C_Rect_L11.0mm_W8.8mm_P10.00mm_MKT
C, Rect series, Radial, pin pitch=10.00mm, , length*width=11.0*8.8mm^2, Capacitor, https://en.tdk.eu/inf/20/20/db/fc_2009/MKT_B32560_564.pdf
C Rect series Radial pin pitch 10.00mm  length 11.0mm width 8.8mm Capacitor
0
2
2
Capacitor_THT
C_Rect_L11.5mm_W2.0mm_P10.00mm_MKT
C, Rect series, Radial, pin pitch=10.00mm, , length*width=11.5*2mm^2, Capacitor, https://en.tdk.eu/inf/20/20/db/fc_2009/MKT_B32560_564.pdf
C Rect series Radial pin pitch 10.00mm  length 11.5mm width 2mm Capacitor
0
2
2
Capacitor_THT
C_Rect_L11.5mm_W2.6mm_P10.00mm_MKT
C, Rect series, Radial, pin pitch=10.00mm, , length*width=11.5*2.6mm^2, Capacitor, https://en.tdk.eu/inf/20/20/db/fc_2009/MKT_B32560_564.pdf
C Rect series Radial pin pitch 10.00mm  length 11.5mm width 2.6mm Capacitor
0
2
2
Capacitor_THT
C_Rect_L11.5mm_W2.8mm_P10.00mm_MKT
C, Rect series, Radial, pin pitch=10.00mm, , length*width=11.5*2.8mm^2, Capacitor, https://en.tdk.eu/inf/20/20/db/fc_2009/MKT_B32560_564.pdf
C Rect series Radial pin pitch 10.00mm  length 11.5mm width 2.8mm Capacitor
0
2
2
Capacitor_THT
C_Rect_L11.5mm_W3.2mm_P10.00mm_MKT
C, Rect series, Radial, pin pitch=10.00mm, , length*width=11.5*3.2mm^2, Capacitor, https://en.tdk.eu/inf/20/20/db/fc_2009/MKT_B32560_564.pdf
C Rect series Radial pin pitch 10.00mm  length 11.5mm width 3.2mm Capacitor
0
2
2
Capacitor_THT
C_Rect_L11.5mm_W3.5mm_P10.00mm_MKT
C, Rect series, Radial, pin pitch=10.00mm, , length*width=11.5*3.5mm^2, Capacitor, https://en.tdk.eu/inf/20/20/db/fc_2009/MKT_B32560_564.pdf
C Rect series Radial pin pitch 10.00mm  length 11.5mm width 3.5mm Capacitor
0
2
2
Capacitor_THT
C_Rect_L11.5mm_W3.6mm_P10.00mm_MKT
C, Rect series, Radial, pin pitch=10.00mm, , length*width=11.5*3.6mm^2, Capacitor, https://en.tdk.eu/inf/20/20/db/fc_2009/MKT_B32560_564.pdf
C Rect series Radial pin pitch 10.00mm  length 11.5mm width 3.6mm Capacitor
0
2
2
Capacitor_THT
C_Rect_L11.5mm_W4.0mm_P10.00mm_MKT
C, Rect series, Radial, pin pitch=10.00mm, , length*width=11.5*4.0mm^2, Capacitor, https://en.tdk.eu/inf/20/20/db/fc_2009/MKT_B32560_564.pdf
C Rect series Radial pin pitch 10.00mm  length 11.5mm width 4.0mm Capacitor
0
2
2
Capacitor_THT
C_Rect_L11.5mm_W4.3mm_P10.00mm_MKT
C, Rect series, Radial, pin pitch=10.00mm, , length*width=11.5*4.3mm^2, Capacitor, https://en.tdk.eu/inf/20/20/db/fc_2009/MKT_B32560_564.pdf
C Rect series Radial pin pitch 10.00mm  length 11.5mm width 4.3mm Capacitor
0
2
2
Capacitor_THT
C_Rect_L11.5mm_W4.5mm_P10.00mm_MKT
C, Rect series, Radial, pin pitch=10.00mm, , length*width=11.5*4.5mm^2, Capacitor, https://en.tdk.eu/inf/20/20/db/fc_2009/MKT_B32560_564.pdf
C Rect series Radial pin pitch 10.00mm  length 11.5mm width 4.5mm Capacitor
0
2
2
Capacitor_THT
C_Rect_L11.5mm_W5.0mm_P10.00mm_MKT
C, Rect series, Radial, pin pitch=10.00mm, , length*width=11.5*5mm^2, Capacitor, https://en.tdk.eu/inf/20/20/db/fc_2009/MKT_B32560_564.pdf
C Rect series Radial pin pitch 10.00mm  length 11.5mm width 5mm Capacitor
0
2
2
Capacitor_THT
C_Rect_L11.5mm_W5.1mm_P10.00mm_MKT
C, Rect series, Radial, pin pitch=10.00mm, , length*width=11.5*5.1mm^2, Capacitor, https://en.tdk.eu/inf/20/20/db/fc_2009/MKT_B32560_564.pdf
C Rect series Radial pin pitch 10.00mm  length 11.5mm width 5.1mm Capacitor
0
2
2
Capacitor_THT
C_Rect_L11.5mm_W5.2mm_P10.00mm_MKT
C, Rect series, Radial, pin pitch=10.00mm, , length*width=11.5*5.2mm^2, Capacitor, https://en.tdk.eu/inf/20/20/db/fc_2009/MKT_B32560_564.pdf
C Rect series Radial pin pitch 10.00mm  length 11.5mm width 5.2mm Capacitor
0
2
2
Capacitor_THT
C_Rect_L11.5mm_W5.6mm_P10.00mm_MKT
C, Rect series, Radial, pin pitch=10.00mm, , length*width=11.5*5.6mm^2, Capacitor, https://en.tdk.eu/inf/20/20/db/fc_2009/MKT_B32560_564.pdf
C Rect series Radial pin pitch 10.00mm  length 11.5mm width 5.6mm Capacitor
0
2
2
Capacitor_THT
C_Rect_L11.5mm_W6.4mm_P10.00mm_MKT
C, Rect series, Radial, pin pitch=10.00mm, , length*width=11.5*6.4mm^2, Capacitor, https://en.tdk.eu/inf/20/20/db/fc_2009/MKT_B32560_564.pdf
C Rect series Radial pin pitch 10.00mm  length 11.5mm width 6.4mm Capacitor
0
2
2
Capacitor_THT
C_Rect_L11.5mm_W6.6mm_P10.00mm_MKT
C, Rect series, Radial, pin pitch=10.00mm, , length*width=11.5*6.6mm^2, Capacitor, https://en.tdk.eu/inf/20/20/db/fc_2009/MKT_B32560_564.pdf
C Rect series Radial pin pitch 10.00mm  length 11.5mm width 6.6mm Capacitor
0
2
2
Capacitor_THT
C_Rect_L11.5mm_W6.9mm_P10.00mm_MKT
C, Rect series, Radial, pin pitch=10.00mm, , length*width=11.5*6.9mm^2, Capacitor, https://en.tdk.eu/inf/20/20/db/fc_2009/MKT_B32560_564.pdf
C Rect series Radial pin pitch 10.00mm  length 11.5mm width 6.9mm Capacitor
0
2
2
Capacitor_THT
C_Rect_L11.5mm_W7.3mm_P10.00mm_MKT
C, Rect series, Radial, pin pitch=10.00mm, , length*width=11.5*7.3mm^2, Capacitor, https://en.tdk.eu/inf/20/20/db/fc_2009/MKT_B32560_564.pdf
C Rect series Radial pin pitch 10.00mm  length 11.5mm width 7.3mm Capacitor
0
2
2
Capacitor_THT
C_Rect_L11.5mm_W7.5mm_P10.00mm_MKT
C, Rect series, Radial, pin pitch=10.00mm, , length*width=11.5*7.5mm^2, Capacitor, https://en.tdk.eu/inf/20/20/db/fc_2009/MKT_B32560_564.pdf
C Rect series Radial pin pitch 10.00mm  length 11.5mm width 7.5mm Capacitor
0
2
2
Capacitor_THT
C_Rect_L11.5mm_W7.8mm_P10.00mm_MKT
C, Rect series, Radial, pin pitch=10.00mm, , length*width=11.5*7.8mm^2, Capacitor, https://en.tdk.eu/inf/20/20/db/fc_2009/MKT_B32560_564.pdf
C Rect series Radial pin pitch 10.00mm  length 11.5mm width 7.8mm Capacitor
0
2
2
Capacitor_THT
C_Rect_L11.5mm_W8.0mm_P10.00mm_MKT
C, Rect series, Radial, pin pitch=10.00mm, , length*width=11.5*8.0mm^2, Capacitor, https://en.tdk.eu/inf/20/20/db/fc_2009/MKT_B32560_564.pdf
C Rect series Radial pin pitch 10.00mm  length 11.5mm width 8.0mm Capacitor
0
2
2
Capacitor_THT
C_Rect_L11.5mm_W8.8mm_P10.00mm_MKT
C, Rect series, Radial, pin pitch=10.00mm, , length*width=11.5*8.8mm^2, Capacitor, https://en.tdk.eu/inf/20/20/db/fc_2009/MKT_B32560_564.pdf
C Rect series Radial pin pitch 10.00mm  length 11.5mm width 8.8mm Capacitor
0
2
2
Capacitor_THT
C_Rect_L11.5mm_W9.5mm_P10.00mm_MKT
C, Rect series, Radial, pin pitch=10.00mm, , length*width=11.5*9.5mm^2, Capacitor, https://en.tdk.eu/inf/20/20/db/fc_2009/MKT_B32560_564.pdf
C Rect series Radial pin pitch 10.00mm  length 11.5mm width 9.5mm Capacitor
0
2
2
Capacitor_THT
C_Rect_L11.5mm_W9.8mm_P10.00mm_MKT
C, Rect series, Radial, pin pitch=10.00mm, , length*width=11.5*9.8mm^2, Capacitor, https://en.tdk.eu/inf/20/20/db/fc_2009/MKT_B32560_564.pdf
C Rect series Radial pin pitch 10.00mm  length 11.5mm width 9.8mm Capacitor
0
2
2
Capacitor_THT
C_Rect_L13.0mm_W3.0mm_P10.00mm_FKS3_FKP3_MKS4
C, Rect series, Radial, pin pitch=10.00mm, , length*width=13*3mm^2, Capacitor, http://www.wima.com/EN/WIMA_FKS_3.pdf, http://www.wima.com/EN/WIMA_MKS_4.pdf
C Rect series Radial pin pitch 10.00mm  length 13mm width 3mm Capacitor
0
2
2
Capacitor_THT
C_Rect_L13.0mm_W4.0mm_P10.00mm_FKS3_FKP3_MKS4
C, Rect series, Radial, pin pitch=10.00mm, , length*width=13*4mm^2, Capacitor, http://www.wima.com/EN/WIMA_FKS_3.pdf, http://www.wima.com/EN/WIMA_MKS_4.pdf
C Rect series Radial pin pitch 10.00mm  length 13mm width 4mm Capacitor
0
2
2
Capacitor_THT
C_Rect_L13.0mm_W5.0mm_P10.00mm_FKS3_FKP3_MKS4
C, Rect series, Radial, pin pitch=10.00mm, , length*width=13*5mm^2, Capacitor, http://www.wima.com/EN/WIMA_FKS_3.pdf, http://www.wima.com/EN/WIMA_MKS_4.pdf
C Rect series Radial pin pitch 10.00mm  length 13mm width 5mm Capacitor
0
2
2
Capacitor_THT
C_Rect_L13.0mm_W6.0mm_P10.00mm_FKS3_FKP3_MKS4
C, Rect series, Radial, pin pitch=10.00mm, , length*width=13*6mm^2, Capacitor, http://www.wima.com/EN/WIMA_FKS_3.pdf, http://www.wima.com/EN/WIMA_MKS_4.pdf
C Rect series Radial pin pitch 10.00mm  length 13mm width 6mm Capacitor
0
2
2
Capacitor_THT
C_Rect_L13.0mm_W6.5mm_P7.50mm_P10.00mm
C, Rect series, Radial, pin pitch=7.50mm 10.00mm, , length*width=13*6.5mm^2, Capacitor
C Rect series Radial pin pitch 7.50mm 10.00mm  length 13mm width 6.5mm Capacitor
0
4
2
Capacitor_THT
C_Rect_L13.0mm_W8.0mm_P10.00mm_FKS3_FKP3_MKS4
C, Rect series, Radial, pin pitch=10.00mm, , length*width=13*8mm^2, Capacitor, http://www.wima.com/EN/WIMA_FKS_3.pdf, http://www.wima.com/EN/WIMA_MKS_4.pdf
C Rect series Radial pin pitch 10.00mm  length 13mm width 8mm Capacitor
0
2
2
Capacitor_THT
C_Rect_L13.5mm_W4.0mm_P10.00mm_FKS3_FKP3_MKS4
C, Rect series, Radial, pin pitch=10.00mm, , length*width=13.5*4mm^2, Capacitor, http://www.wima.com/EN/WIMA_FKS_3.pdf, http://www.wima.com/EN/WIMA_MKS_4.pdf
C Rect series Radial pin pitch 10.00mm  length 13.5mm width 4mm Capacitor
0
2
2
Capacitor_THT
C_Rect_L13.5mm_W5.0mm_P10.00mm_FKS3_FKP3_MKS4
C, Rect series, Radial, pin pitch=10.00mm, , length*width=13.5*5mm^2, Capacitor, http://www.wima.com/EN/WIMA_FKS_3.pdf, http://www.wima.com/EN/WIMA_MKS_4.pdf
C Rect series Radial pin pitch 10.00mm  length 13.5mm width 5mm Capacitor
0
2
2
Capacitor_THT
C_Rect_L16.5mm_W4.7mm_P15.00mm_MKT
C, Rect series, Radial, pin pitch=15.00mm, , length*width=16.5*4.7mm^2, Capacitor, https://en.tdk.eu/inf/20/20/db/fc_2009/MKT_B32560_564.pdf
C Rect series Radial pin pitch 15.00mm  length 16.5mm width 4.7mm Capacitor
0
2
2
Capacitor_THT
C_Rect_L16.5mm_W4.9mm_P15.00mm_MKT
C, Rect series, Radial, pin pitch=15.00mm, , length*width=16.5*4.9mm^2, Capacitor, https://en.tdk.eu/inf/20/20/db/fc_2009/MKT_B32560_564.pdf
C Rect series Radial pin pitch 15.00mm  length 16.5mm width 4.9mm Capacitor
0
2
2
Capacitor_THT
C_Rect_L16.5mm_W5.0mm_P15.00mm_MKT
C, Rect series, Radial, pin pitch=15.00mm, , length*width=16.5*5mm^2, Capacitor, https://en.tdk.eu/inf/20/20/db/fc_2009/MKT_B32560_564.pdf
C Rect series Radial pin pitch 15.00mm  length 16.5mm width 5mm Capacitor
0
2
2
Capacitor_THT
C_Rect_L16.5mm_W6.0mm_P15.00mm_MKT
C, Rect series, Radial, pin pitch=15.00mm, , length*width=16.5*6mm^2, Capacitor, https://en.tdk.eu/inf/20/20/db/fc_2009/MKT_B32560_564.pdf
C Rect series Radial pin pitch 15.00mm  length 16.5mm width 6mm Capacitor
0
2
2
Capacitor_THT
C_Rect_L16.5mm_W7.0mm_P15.00mm_MKT
C, Rect series, Radial, pin pitch=15.00mm, , length*width=16.5*7mm^2, Capacitor, https://en.tdk.eu/inf/20/20/db/fc_2009/MKT_B32560_564.pdf
C Rect series Radial pin pitch 15.00mm  length 16.5mm width 7mm Capacitor
0
2
2
Capacitor_THT
C_Rect_L16.5mm_W7.3mm_P15.00mm_MKT
C, Rect series, Radial, pin pitch=15.00mm, , length*width=16.5*7.3mm^2, Capacitor, https://en.tdk.eu/inf/20/20/db/fc_2009/MKT_B32560_564.pdf
C Rect series Radial pin pitch 15.00mm  length 16.5mm width 7.3mm Capacitor
0
2
2
Capacitor_THT
C_Rect_L16.5mm_W8.7mm_P15.00mm_MKT
C, Rect series, Radial, pin pitch=15.00mm, , length*width=16.5*8.7mm^2, Capacitor, https://en.tdk.eu/inf/20/20/db/fc_2009/MKT_B32560_564.pdf
C Rect series Radial pin pitch 15.00mm  length 16.5mm width 8.7mm Capacitor
0
2
2
Capacitor_THT
C_Rect_L16.5mm_W8.9mm_P15.00mm_MKT
C, Rect series, Radial, pin pitch=15.00mm, , length*width=16.5*8.9mm^2, Capacitor, https://en.tdk.eu/inf/20/20/db/fc_2009/MKT_B32560_564.pdf
C Rect series Radial pin pitch 15.00mm  length 16.5mm width 8.9mm Capacitor
0
2
2
Capacitor_THT
C_Rect_L16.5mm_W9.0mm_P15.00mm_MKT
C, Rect series, Radial, pin pitch=15.00mm, , length*width=16.5*9mm^2, Capacitor, https://en.tdk.eu/inf/20/20/db/fc_2009/MKT_B32560_564.pdf
C Rect series Radial pin pitch 15.00mm  length 16.5mm width 9mm Capacitor
0
2
2
Capacitor_THT
C_Rect_L16.5mm_W9.2mm_P15.00mm_MKT
C, Rect series, Radial, pin pitch=15.00mm, , length*width=16.5*9.2mm^2, Capacitor, https://en.tdk.eu/inf/20/20/db/fc_2009/MKT_B32560_564.pdf
C Rect series Radial pin pitch 15.00mm  length 16.5mm width 9.2mm Capacitor
0
2
2
Capacitor_THT
C_Rect_L16.5mm_W10.7mm_P15.00mm_MKT
C, Rect series, Radial, pin pitch=15.00mm, , length*width=16.5*10.7mm^2, Capacitor, https://en.tdk.eu/inf/20/20/db/fc_2009/MKT_B32560_564.pdf
C Rect series Radial pin pitch 15.00mm  length 16.5mm width 10.7mm Capacitor
0
2
2
Capacitor_THT
C_Rect_L16.5mm_W10.9mm_P15.00mm_MKT
C, Rect series, Radial, pin pitch=15.00mm, , length*width=16.5*10.9mm^2, Capacitor, https://en.tdk.eu/inf/20/20/db/fc_2009/MKT_B32560_564.pdf
C Rect series Radial pin pitch 15.00mm  length 16.5mm width 10.9mm Capacitor
0
2
2
Capacitor_THT
C_Rect_L16.5mm_W11.2mm_P15.00mm_MKT
C, Rect series, Radial, pin pitch=15.00mm, , length*width=16.5*11.2mm^2, Capacitor, https://en.tdk.eu/inf/20/20/db/fc_2009/MKT_B32560_564.pdf
C Rect series Radial pin pitch 15.00mm  length 16.5mm width 11.2mm Capacitor
0
2
2
Capacitor_THT
C_Rect_L16.5mm_W11.8mm_P15.00mm_MKT
C, Rect series, Radial, pin pitch=15.00mm, , length*width=16.5*11.8mm^2, Capacitor, https://en.tdk.eu/inf/20/20/db/fc_2009/MKT_B32560_564.pdf
C Rect series Radial pin pitch 15.00mm  length 16.5mm width 11.8mm Capacitor
0
2
2
Capacitor_THT
C_Rect_L16.5mm_W13.5mm_P15.00mm_MKT
C, Rect series, Radial, pin pitch=15.00mm, , length*width=16.5*13.5mm^2, Capacitor, https://en.tdk.eu/inf/20/20/db/fc_2009/MKT_B32560_564.pdf
C Rect series Radial pin pitch 15.00mm  length 16.5mm width 13.5mm Capacitor
0
2
2
Capacitor_THT
C_Rect_L16.5mm_W13.7mm_P15.00mm_MKT
C, Rect series, Radial, pin pitch=15.00mm, , length*width=16.5*13.7mm^2, Capacitor, https://en.tdk.eu/inf/20/20/db/fc_2009/MKT_B32560_564.pdf
C Rect series Radial pin pitch 15.00mm  length 16.5mm width 13.7mm Capacitor
0
2
2
Capacitor_THT
C_Rect_L16.5mm_W13.9mm_P15.00mm_MKT
C, Rect series, Radial, pin pitch=15.00mm, , length*width=16.5*13.9mm^2, Capacitor, https://en.tdk.eu/inf/20/20/db/fc_2009/MKT_B32560_564.pdf
C Rect series Radial pin pitch 15.00mm  length 16.5mm width 13.9mm Capacitor
0
2
2
Capacitor_THT
C_Rect_L18.0mm_W5.0mm_P15.00mm_FKS3_FKP3
C, Rect series, Radial, pin pitch=15.00mm, , length*width=18*5mm^2, Capacitor, http://www.wima.com/EN/WIMA_FKS_3.pdf
C Rect series Radial pin pitch 15.00mm  length 18mm width 5mm Capacitor
0
2
2
Capacitor_THT
C_Rect_L18.0mm_W6.0mm_P15.00mm_FKS3_FKP3
C, Rect series, Radial, pin pitch=15.00mm, , length*width=18*6mm^2, Capacitor, http://www.wima.com/EN/WIMA_FKS_3.pdf
C Rect series Radial pin pitch 15.00mm  length 18mm width 6mm Capacitor
0
2
2
Capacitor_THT
C_Rect_L18.0mm_W7.0mm_P15.00mm_FKS3_FKP3
C, Rect series, Radial, pin pitch=15.00mm, , length*width=18*7mm^2, Capacitor, http://www.wima.com/EN/WIMA_FKS_3.pdf
C Rect series Radial pin pitch 15.00mm  length 18mm width 7mm Capacitor
0
2
2
Capacitor_THT
C_Rect_L18.0mm_W8.0mm_P15.00mm_FKS3_FKP3
C, Rect series, Radial, pin pitch=15.00mm, , length*width=18*8mm^2, Capacitor, http://www.wima.com/EN/WIMA_FKS_3.pdf
C Rect series Radial pin pitch 15.00mm  length 18mm width 8mm Capacitor
0
2
2
Capacitor_THT
C_Rect_L18.0mm_W9.0mm_P15.00mm_FKS3_FKP3
C, Rect series, Radial, pin pitch=15.00mm, , length*width=18*9mm^2, Capacitor, http://www.wima.com/EN/WIMA_FKS_3.pdf
C Rect series Radial pin pitch 15.00mm  length 18mm width 9mm Capacitor
0
2
2
Capacitor_THT
C_Rect_L18.0mm_W11.0mm_P15.00mm_FKS3_FKP3
C, Rect series, Radial, pin pitch=15.00mm, , length*width=18*11mm^2, Capacitor, http://www.wima.com/EN/WIMA_FKS_3.pdf
C Rect series Radial pin pitch 15.00mm  length 18mm width 11mm Capacitor
0
2
2
Capacitor_THT
C_Rect_L19.0mm_W5.0mm_P15.00mm_MKS4
C, Rect series, Radial, pin pitch=15.00mm, , length*width=19*5mm^2, Capacitor, http://www.wima.com/EN/WIMA_MKS_4.pdf
C Rect series Radial pin pitch 15.00mm  length 19mm width 5mm Capacitor
0
2
2
Capacitor_THT
C_Rect_L19.0mm_W6.0mm_P15.00mm_MKS4
C, Rect series, Radial, pin pitch=15.00mm, , length*width=19*6mm^2, Capacitor, http://www.wima.com/EN/WIMA_MKS_4.pdf
C Rect series Radial pin pitch 15.00mm  length 19mm width 6mm Capacitor
0
2
2
Capacitor_THT
C_Rect_L19.0mm_W7.0mm_P15.00mm_MKS4
C, Rect series, Radial, pin pitch=15.00mm, , length*width=19*7mm^2, Capacitor, http://www.wima.com/EN/WIMA_MKS_4.pdf
C Rect series Radial pin pitch 15.00mm  length 19mm width 7mm Capacitor
0
2
2
Capacitor_THT
C_Rect_L19.0mm_W8.0mm_P15.00mm_MKS4
C, Rect series, Radial, pin pitch=15.00mm, , length*width=19*8mm^2, Capacitor, http://www.wima.com/EN/WIMA_MKS_4.pdf
C Rect series Radial pin pitch 15.00mm  length 19mm width 8mm Capacitor
0
2
2
Capacitor_THT
C_Rect_L19.0mm_W9.0mm_P15.00mm_MKS4
C, Rect series, Radial, pin pitch=15.00mm, , length*width=19*9mm^2, Capacitor, http://www.wima.com/EN/WIMA_MKS_4.pdf
C Rect series Radial pin pitch 15.00mm  length 19mm width 9mm Capacitor
0
2
2
Capacitor_THT
C_Rect_L19.0mm_W11.0mm_P15.00mm_MKS4
C, Rect series, Radial, pin pitch=15.00mm, , length*width=19*11mm^2, Capacitor, http://www.wima.com/EN/WIMA_MKS_4.pdf
C Rect series Radial pin pitch 15.00mm  length 19mm width 11mm Capacitor
0
2
2
Capacitor_THT
C_Rect_L24.0mm_W7.0mm_P22.50mm_MKT
C, Rect series, Radial, pin pitch=22.50mm, , length*width=24*7mm^2, Capacitor, https://en.tdk.eu/inf/20/20/db/fc_2009/MKT_B32560_564.pdf
C Rect series Radial pin pitch 22.50mm  length 24mm width 7mm Capacitor
0
2
2
Capacitor_THT
C_Rect_L24.0mm_W8.3mm_P22.50mm_MKT
C, Rect series, Radial, pin pitch=22.50mm, , length*width=24*8.3mm^2, Capacitor, https://en.tdk.eu/inf/20/20/db/fc_2009/MKT_B32560_564.pdf
C Rect series Radial pin pitch 22.50mm  length 24mm width 8.3mm Capacitor
0
2
2
Capacitor_THT
C_Rect_L24.0mm_W8.6mm_P22.50mm_MKT
C, Rect series, Radial, pin pitch=22.50mm, , length*width=24*8.6mm^2, Capacitor, https://en.tdk.eu/inf/20/20/db/fc_2009/MKT_B32560_564.pdf
C Rect series Radial pin pitch 22.50mm  length 24mm width 8.6mm Capacitor
0
2
2
Capacitor_THT
C_Rect_L24.0mm_W10.1mm_P22.50mm_MKT
C, Rect series, Radial, pin pitch=22.50mm, , length*width=24*10.1mm^2, Capacitor, https://en.tdk.eu/inf/20/20/db/fc_2009/MKT_B32560_564.pdf
C Rect series Radial pin pitch 22.50mm  length 24mm width 10.1mm Capacitor
0
2
2
Capacitor_THT
C_Rect_L24.0mm_W10.3mm_P22.50mm_MKT
C, Rect series, Radial, pin pitch=22.50mm, , length*width=24*10.3mm^2, Capacitor, https://en.tdk.eu/inf/20/20/db/fc_2009/MKT_B32560_564.pdf
C Rect series Radial pin pitch 22.50mm  length 24mm width 10.3mm Capacitor
0
2
2
Capacitor_THT
C_Rect_L24.0mm_W10.9mm_P22.50mm_MKT
C, Rect series, Radial, pin pitch=22.50mm, , length*width=24*10.9mm^2, Capacitor, https://en.tdk.eu/inf/20/20/db/fc_2009/MKT_B32560_564.pdf
C Rect series Radial pin pitch 22.50mm  length 24mm width 10.9mm Capacitor
0
2
2
Capacitor_THT
C_Rect_L24.0mm_W12.2mm_P22.50mm_MKT
C, Rect series, Radial, pin pitch=22.50mm, , length*width=24*12.2mm^2, Capacitor, https://en.tdk.eu/inf/20/20/db/fc_2009/MKT_B32560_564.pdf
C Rect series Radial pin pitch 22.50mm  length 24mm width 12.2mm Capacitor
0
2
2
Capacitor_THT
C_Rect_L24.0mm_W12.6mm_P22.50mm_MKT
C, Rect series, Radial, pin pitch=22.50mm, , length*width=24*12.6mm^2, Capacitor, https://en.tdk.eu/inf/20/20/db/fc_2009/MKT_B32560_564.pdf
C Rect series Radial pin pitch 22.50mm  length 24mm width 12.6mm Capacitor
0
2
2
Capacitor_THT
C_Rect_L24.0mm_W12.8mm_P22.50mm_MKT
C, Rect series, Radial, pin pitch=22.50mm, , length*width=24*12.8mm^2, Capacitor, https://en.tdk.eu/inf/20/20/db/fc_2009/MKT_B32560_564.pdf
C Rect series Radial pin pitch 22.50mm  length 24mm width 12.8mm Capacitor
0
2
2
Capacitor_THT
C_Rect_L26.5mm_W5.0mm_P22.50mm_MKS4
C, Rect series, Radial, pin pitch=22.50mm, , length*width=26.5*5mm^2, Capacitor, http://www.wima.com/EN/WIMA_MKS_4.pdf
C Rect series Radial pin pitch 22.50mm  length 26.5mm width 5mm Capacitor
0
2
2
Capacitor_THT
C_Rect_L26.5mm_W6.0mm_P22.50mm_MKS4
C, Rect series, Radial, pin pitch=22.50mm, , length*width=26.5*6mm^2, Capacitor, http://www.wima.com/EN/WIMA_MKS_4.pdf
C Rect series Radial pin pitch 22.50mm  length 26.5mm width 6mm Capacitor
0
2
2
Capacitor_THT
C_Rect_L26.5mm_W7.0mm_P22.50mm_MKS4
C, Rect series, Radial, pin pitch=22.50mm, , length*width=26.5*7mm^2, Capacitor, http://www.wima.com/EN/WIMA_MKS_4.pdf
C Rect series Radial pin pitch 22.50mm  length 26.5mm width 7mm Capacitor
0
2
2
Capacitor_THT
C_Rect_L26.5mm_W8.5mm_P22.50mm_MKS4
C, Rect series, Radial, pin pitch=22.50mm, , length*width=26.5*8.5mm^2, Capacitor, http://www.wima.com/EN/WIMA_MKS_4.pdf
C Rect series Radial pin pitch 22.50mm  length 26.5mm width 8.5mm Capacitor
0
2
2
Capacitor_THT
C_Rect_L26.5mm_W10.5mm_P22.50mm_MKS4
C, Rect series, Radial, pin pitch=22.50mm, , length*width=26.5*10.5mm^2, Capacitor, http://www.wima.com/EN/WIMA_MKS_4.pdf
C Rect series Radial pin pitch 22.50mm  length 26.5mm width 10.5mm Capacitor
0
2
2
Capacitor_THT
C_Rect_L26.5mm_W11.5mm_P22.50mm_MKS4
C, Rect series, Radial, pin pitch=22.50mm, , length*width=26.5*11.5mm^2, Capacitor, http://www.wima.com/EN/WIMA_MKS_4.pdf
C Rect series Radial pin pitch 22.50mm  length 26.5mm width 11.5mm Capacitor
0
2
2
Capacitor_THT
C_Rect_L27.0mm_W9.0mm_P22.00mm
C, Rect series, Radial, pin pitch=22.00mm, , length*width=27*9mm^2, Capacitor
C Rect series Radial pin pitch 22.00mm  length 27mm width 9mm Capacitor
0
2
2
Capacitor_THT
C_Rect_L27.0mm_W9.0mm_P23.00mm
C, Rect series, Radial, pin pitch=23.00mm, , length*width=27*9mm^2, Capacitor
C Rect series Radial pin pitch 23.00mm  length 27mm width 9mm Capacitor
0
2
2
Capacitor_THT
C_Rect_L27.0mm_W11.0mm_P22.00mm
C, Rect series, Radial, pin pitch=22.00mm, , length*width=27*11mm^2, Capacitor
C Rect series Radial pin pitch 22.00mm  length 27mm width 11mm Capacitor
0
2
2
Capacitor_THT
C_Rect_L28.0mm_W8.0mm_P22.50mm_MKS4
C, Rect series, Radial, pin pitch=22.50mm, , length*width=28*8mm^2, Capacitor, http://www.wima.com/EN/WIMA_MKS_4.pdf
C Rect series Radial pin pitch 22.50mm  length 28mm width 8mm Capacitor
0
2
2
Capacitor_THT
C_Rect_L28.0mm_W10.0mm_P22.50mm_MKS4
C, Rect series, Radial, pin pitch=22.50mm, , length*width=28*10mm^2, Capacitor, http://www.wima.com/EN/WIMA_MKS_4.pdf
C Rect series Radial pin pitch 22.50mm  length 28mm width 10mm Capacitor
0
2
2
Capacitor_THT
C_Rect_L28.0mm_W12.0mm_P22.50mm_MKS4
C, Rect series, Radial, pin pitch=22.50mm, , length*width=28*12mm^2, Capacitor, http://www.wima.com/EN/WIMA_MKS_4.pdf
C Rect series Radial pin pitch 22.50mm  length 28mm width 12mm Capacitor
0
2
2
Capacitor_THT
C_Rect_L29.0mm_W7.6mm_P27.50mm_MKT
C, Rect series, Radial, pin pitch=27.50mm, , length*width=29*7.6mm^2, Capacitor, https://en.tdk.eu/inf/20/20/db/fc_2009/MKT_B32560_564.pdf
C Rect series Radial pin pitch 27.50mm  length 29mm width 7.6mm Capacitor
0
2
2
Capacitor_THT
C_Rect_L29.0mm_W7.8mm_P27.50mm_MKT
C, Rect series, Radial, pin pitch=27.50mm, , length*width=29*7.8mm^2, Capacitor, https://en.tdk.eu/inf/20/20/db/fc_2009/MKT_B32560_564.pdf
C Rect series Radial pin pitch 27.50mm  length 29mm width 7.8mm Capacitor
0
2
2
Capacitor_THT
C_Rect_L29.0mm_W7.9mm_P27.50mm_MKT
C, Rect series, Radial, pin pitch=27.50mm, , length*width=29*7.9mm^2, Capacitor, https://en.tdk.eu/inf/20/20/db/fc_2009/MKT_B32560_564.pdf
C Rect series Radial pin pitch 27.50mm  length 29mm width 7.9mm Capacitor
0
2
2
Capacitor_THT
C_Rect_L29.0mm_W9.1mm_P27.50mm_MKT
C, Rect series, Radial, pin pitch=27.50mm, , length*width=29*9.1mm^2, Capacitor, https://en.tdk.eu/inf/20/20/db/fc_2009/MKT_B32560_564.pdf
C Rect series Radial pin pitch 27.50mm  length 29mm width 9.1mm Capacitor
0
2
2
Capacitor_THT
C_Rect_L29.0mm_W9.6mm_P27.50mm_MKT
C, Rect series, Radial, pin pitch=27.50mm, , length*width=29*9.6mm^2, Capacitor, https://en.tdk.eu/inf/20/20/db/fc_2009/MKT_B32560_564.pdf
C Rect series Radial pin pitch 27.50mm  length 29mm width 9.6mm Capacitor
0
2
2
Capacitor_THT
C_Rect_L29.0mm_W11.0mm_P27.50mm_MKT
C, Rect series, Radial, pin pitch=27.50mm, , length*width=29*11mm^2, Capacitor, https://en.tdk.eu/inf/20/20/db/fc_2009/MKT_B32560_564.pdf
C Rect series Radial pin pitch 27.50mm  length 29mm width 11mm Capacitor
0
2
2
Capacitor_THT
C_Rect_L29.0mm_W11.9mm_P27.50mm_MKT
C, Rect series, Radial, pin pitch=27.50mm, , length*width=29*11.9mm^2, Capacitor, https://en.tdk.eu/inf/20/20/db/fc_2009/MKT_B32560_564.pdf
C Rect series Radial pin pitch 27.50mm  length 29mm width 11.9mm Capacitor
0
2
2
Capacitor_THT
C_Rect_L29.0mm_W12.2mm_P27.50mm_MKT
C, Rect series, Radial, pin pitch=27.50mm, , length*width=29*12.2mm^2, Capacitor, https://en.tdk.eu/inf/20/20/db/fc_2009/MKT_B32560_564.pdf
C Rect series Radial pin pitch 27.50mm  length 29mm width 12.2mm Capacitor
0
2
2
Capacitor_THT
C_Rect_L29.0mm_W13.0mm_P27.50mm_MKT
C, Rect series, Radial, pin pitch=27.50mm, , length*width=29*13mm^2, Capacitor, https://en.tdk.eu/inf/20/20/db/fc_2009/MKT_B32560_564.pdf
C Rect series Radial pin pitch 27.50mm  length 29mm width 13mm Capacitor
0
2
2
Capacitor_THT
C_Rect_L29.0mm_W13.8mm_P27.50mm_MKT
C, Rect series, Radial, pin pitch=27.50mm, , length*width=29*13.8mm^2, Capacitor, https://en.tdk.eu/inf/20/20/db/fc_2009/MKT_B32560_564.pdf
C Rect series Radial pin pitch 27.50mm  length 29mm width 13.8mm Capacitor
0
2
2
Capacitor_THT
C_Rect_L29.0mm_W14.2mm_P27.50mm_MKT
C, Rect series, Radial, pin pitch=27.50mm, , length*width=29*14.2mm^2, Capacitor, https://en.tdk.eu/inf/20/20/db/fc_2009/MKT_B32560_564.pdf
C Rect series Radial pin pitch 27.50mm  length 29mm width 14.2mm Capacitor
0
2
2
Capacitor_THT
C_Rect_L29.0mm_W16.0mm_P27.50mm_MKT
C, Rect series, Radial, pin pitch=27.50mm, , length*width=29*16mm^2, Capacitor, https://en.tdk.eu/inf/20/20/db/fc_2009/MKT_B32560_564.pdf
C Rect series Radial pin pitch 27.50mm  length 29mm width 16mm Capacitor
0
2
2
Capacitor_THT
C_Rect_L31.5mm_W9.0mm_P27.50mm_MKS4
C, Rect series, Radial, pin pitch=27.50mm, , length*width=31.5*9mm^2, Capacitor, http://www.wima.com/EN/WIMA_MKS_4.pdf
C Rect series Radial pin pitch 27.50mm  length 31.5mm width 9mm Capacitor
0
2
2
Capacitor_THT
C_Rect_L31.5mm_W11.0mm_P27.50mm_MKS4
C, Rect series, Radial, pin pitch=27.50mm, , length*width=31.5*11mm^2, Capacitor, http://www.wima.com/EN/WIMA_MKS_4.pdf
C Rect series Radial pin pitch 27.50mm  length 31.5mm width 11mm Capacitor
0
2
2
Capacitor_THT
C_Rect_L31.5mm_W13.0mm_P27.50mm_MKS4
C, Rect series, Radial, pin pitch=27.50mm, , length*width=31.5*13mm^2, Capacitor, http://www.wima.com/EN/WIMA_MKS_4.pdf
C Rect series Radial pin pitch 27.50mm  length 31.5mm width 13mm Capacitor
0
2
2
Capacitor_THT
C_Rect_L31.5mm_W15.0mm_P27.50mm_MKS4
C, Rect series, Radial, pin pitch=27.50mm, , length*width=31.5*15mm^2, Capacitor, http://www.wima.com/EN/WIMA_MKS_4.pdf
C Rect series Radial pin pitch 27.50mm  length 31.5mm width 15mm Capacitor
0
2
2
Capacitor_THT
C_Rect_L31.5mm_W17.0mm_P27.50mm_MKS4
C, Rect series, Radial, pin pitch=27.50mm, , length*width=31.5*17mm^2, Capacitor, http://www.wima.com/EN/WIMA_MKS_4.pdf
C Rect series Radial pin pitch 27.50mm  length 31.5mm width 17mm Capacitor
0
2
2
Capacitor_THT
C_Rect_L31.5mm_W20.0mm_P27.50mm_MKS4
C, Rect series, Radial, pin pitch=27.50mm, , length*width=31.5*20mm^2, Capacitor, http://www.wima.com/EN/WIMA_MKS_4.pdf
C Rect series Radial pin pitch 27.50mm  length 31.5mm width 20mm Capacitor
0
2
2
Capacitor_THT
C_Rect_L32.0mm_W15.0mm_P27.00mm
C, Rect series, Radial, pin pitch=27.00mm, , length*width=32*15mm^2, Capacitor
C Rect series Radial pin pitch 27.00mm  length 32mm width 15mm Capacitor
0
2
2
Capacitor_THT
C_Rect_L33.0mm_W13.0mm_P27.50mm_MKS4
C, Rect series, Radial, pin pitch=27.50mm, , length*width=33*13mm^2, Capacitor, http://www.wima.com/EN/WIMA_MKS_4.pdf
C Rect series Radial pin pitch 27.50mm  length 33mm width 13mm Capacitor
0
2
2
Capacitor_THT
C_Rect_L33.0mm_W15.0mm_P27.50mm_MKS4
C, Rect series, Radial, pin pitch=27.50mm, , length*width=33*15mm^2, Capacitor, http://www.wima.com/EN/WIMA_MKS_4.pdf
C Rect series Radial pin pitch 27.50mm  length 33mm width 15mm Capacitor
0
2
2
Capacitor_THT
C_Rect_L33.0mm_W20.0mm_P27.50mm_MKS4
C, Rect series, Radial, pin pitch=27.50mm, , length*width=33*20mm^2, Capacitor, http://www.wima.com/EN/WIMA_MKS_4.pdf
C Rect series Radial pin pitch 27.50mm  length 33mm width 20mm Capacitor
0
2
2
Capacitor_THT
C_Rect_L41.5mm_W9.0mm_P37.50mm_MKS4
C, Rect series, Radial, pin pitch=37.50mm, , length*width=41.5*9mm^2, Capacitor, http://www.wima.com/EN/WIMA_MKS_4.pdf
C Rect series Radial pin pitch 37.50mm  length 41.5mm width 9mm Capacitor
0
2
2
Capacitor_THT
C_Rect_L41.5mm_W11.0mm_P37.50mm_MKS4
C, Rect series, Radial, pin pitch=37.50mm, , length*width=41.5*11mm^2, Capacitor, http://www.wima.com/EN/WIMA_MKS_4.pdf
C Rect series Radial pin pitch 37.50mm  length 41.5mm width 11mm Capacitor
0
2
2
Capacitor_THT
C_Rect_L41.5mm_W13.0mm_P37.50mm_MKS4
C, Rect series, Radial, pin pitch=37.50mm, , length*width=41.5*13mm^2, Capacitor, http://www.wima.com/EN/WIMA_MKS_4.pdf
C Rect series Radial pin pitch 37.50mm  length 41.5mm width 13mm Capacitor
0
2
2
Capacitor_THT
C_Rect_L41.5mm_W15.0mm_P37.50mm_MKS4
C, Rect series, Radial, pin pitch=37.50mm, , length*width=41.5*15mm^2, Capacitor, http://www.wima.com/EN/WIMA_MKS_4.pdf
C Rect series Radial pin pitch 37.50mm  length 41.5mm width 15mm Capacitor
0
2
2
Capacitor_THT
C_Rect_L41.5mm_W17.0mm_P37.50mm_MKS4
C, Rect series, Radial, pin pitch=37.50mm, , length*width=41.5*17mm^2, Capacitor, http://www.wima.com/EN/WIMA_MKS_4.pdf
C Rect series Radial pin pitch 37.50mm  length 41.5mm width 17mm Capacitor
0
2
2
Capacitor_THT
C_Rect_L41.5mm_W19.0mm_P37.50mm_MKS4
C, Rect series, Radial, pin pitch=37.50mm, , length*width=41.5*19mm^2, Capacitor, http://www.wima.com/EN/WIMA_MKS_4.pdf
C Rect series Radial pin pitch 37.50mm  length 41.5mm width 19mm Capacitor
0
2
2
Capacitor_THT
C_Rect_L41.5mm_W20.0mm_P37.50mm_MKS4
C, Rect series, Radial, pin pitch=37.50mm, , length*width=41.5*20mm^2, Capacitor, http://www.wima.com/EN/WIMA_MKS_4.pdf
C Rect series Radial pin pitch 37.50mm  length 41.5mm width 20mm Capacitor
0
2
2
Capacitor_THT
C_Rect_L41.5mm_W24.0mm_P37.50mm_MKS4
C, Rect series, Radial, pin pitch=37.50mm, , length*width=41.5*24mm^2, Capacitor, http://www.wima.com/EN/WIMA_MKS_4.pdf
C Rect series Radial pin pitch 37.50mm  length 41.5mm width 24mm Capacitor
0
2
2
Capacitor_THT
C_Rect_L41.5mm_W31.0mm_P37.50mm_MKS4
C, Rect series, Radial, pin pitch=37.50mm, , length*width=41.5*31mm^2, Capacitor, http://www.wima.com/EN/WIMA_MKS_4.pdf
C Rect series Radial pin pitch 37.50mm  length 41.5mm width 31mm Capacitor
0
2
2
Capacitor_THT
C_Rect_L41.5mm_W35.0mm_P37.50mm_MKS4
C, Rect series, Radial, pin pitch=37.50mm, , length*width=41.5*35mm^2, Capacitor, http://www.wima.com/EN/WIMA_MKS_4.pdf
C Rect series Radial pin pitch 37.50mm  length 41.5mm width 35mm Capacitor
0
2
2
Capacitor_THT
C_Rect_L41.5mm_W40.0mm_P37.50mm_MKS4
C, Rect series, Radial, pin pitch=37.50mm, , length*width=41.5*40mm^2, Capacitor, http://www.wima.com/EN/WIMA_MKS_4.pdf
C Rect series Radial pin pitch 37.50mm  length 41.5mm width 40mm Capacitor
0
2
2
Capacitor_Tantalum_SMD
CP_EIA-1608-08_AVX-J
Tantalum Capacitor SMD AVX-J (1608-08 Metric), IPC_7351 nominal, (Body size from: https://www.vishay.com/docs/48064/_t58_vmn_pt0471_1601.pdf), generated with kicad-footprint-generator
capacitor tantalum
0
2
2
Capacitor_Tantalum_SMD
CP_EIA-1608-08_AVX-J_Pad1.25x1.05mm_HandSolder
Tantalum Capacitor SMD AVX-J (1608-08 Metric), IPC_7351 nominal, (Body size from: https://www.vishay.com/docs/48064/_t58_vmn_pt0471_1601.pdf), generated with kicad-footprint-generator
capacitor tantalum
0
2
2
Capacitor_Tantalum_SMD
CP_EIA-1608-10_AVX-L
Tantalum Capacitor SMD AVX-L (1608-10 Metric), IPC_7351 nominal, (Body size from: https://www.vishay.com/docs/48064/_t58_vmn_pt0471_1601.pdf), generated with kicad-footprint-generator
capacitor tantalum
0
2
2
Capacitor_Tantalum_SMD
CP_EIA-1608-10_AVX-L_Pad1.25x1.05mm_HandSolder
Tantalum Capacitor SMD AVX-L (1608-10 Metric), IPC_7351 nominal, (Body size from: https://www.vishay.com/docs/48064/_t58_vmn_pt0471_1601.pdf), generated with kicad-footprint-generator
capacitor tantalum
0
2
2
Capacitor_Tantalum_SMD
CP_EIA-2012-12_Kemet-R
Tantalum Capacitor SMD Kemet-R (2012-12 Metric), IPC_7351 nominal, (Body size from: https://www.vishay.com/docs/40182/tmch.pdf), generated with kicad-footprint-generator
capacitor tantalum
0
2
2
Capacitor_Tantalum_SMD
CP_EIA-2012-12_Kemet-R_Pad1.30x1.05mm_HandSolder
Tantalum Capacitor SMD Kemet-R (2012-12 Metric), IPC_7351 nominal, (Body size from: https://www.vishay.com/docs/40182/tmch.pdf), generated with kicad-footprint-generator
capacitor tantalum
0
2
2
Capacitor_Tantalum_SMD
CP_EIA-2012-15_AVX-P
Tantalum Capacitor SMD AVX-P (2012-15 Metric), IPC_7351 nominal, (Body size from: https://www.vishay.com/docs/40182/tmch.pdf), generated with kicad-footprint-generator
capacitor tantalum
0
2
2
Capacitor_Tantalum_SMD
CP_EIA-2012-15_AVX-P_Pad1.30x1.05mm_HandSolder
Tantalum Capacitor SMD AVX-P (2012-15 Metric), IPC_7351 nominal, (Body size from: https://www.vishay.com/docs/40182/tmch.pdf), generated with kicad-footprint-generator
capacitor tantalum
0
2
2
Capacitor_Tantalum_SMD
CP_EIA-3216-10_Kemet-I
Tantalum Capacitor SMD Kemet-I (3216-10 Metric), IPC_7351 nominal, (Body size from: http://www.kemet.com/Lists/ProductCatalog/Attachments/253/KEM_TC101_STD.pdf), generated with kicad-footprint-generator
capacitor tantalum
0
2
2
Capacitor_Tantalum_SMD
CP_EIA-3216-10_Kemet-I_Pad1.58x1.35mm_HandSolder
Tantalum Capacitor SMD Kemet-I (3216-10 Metric), IPC_7351 nominal, (Body size from: http://www.kemet.com/Lists/ProductCatalog/Attachments/253/KEM_TC101_STD.pdf), generated with kicad-footprint-generator
capacitor tantalum
0
2
2
Capacitor_Tantalum_SMD
CP_EIA-3216-12_Kemet-S
Tantalum Capacitor SMD Kemet-S (3216-12 Metric), IPC_7351 nominal, (Body size from: http://www.kemet.com/Lists/ProductCatalog/Attachments/253/KEM_TC101_STD.pdf), generated with kicad-footprint-generator
capacitor tantalum
0
2
2
Capacitor_Tantalum_SMD
CP_EIA-3216-12_Kemet-S_Pad1.58x1.35mm_HandSolder
Tantalum Capacitor SMD Kemet-S (3216-12 Metric), IPC_7351 nominal, (Body size from: http://www.kemet.com/Lists/ProductCatalog/Attachments/253/KEM_TC101_STD.pdf), generated with kicad-footprint-generator
capacitor tantalum
0
2
2
Capacitor_Tantalum_SMD
CP_EIA-3216-18_Kemet-A
Tantalum Capacitor SMD Kemet-A (3216-18 Metric), IPC_7351 nominal, (Body size from: http://www.kemet.com/Lists/ProductCatalog/Attachments/253/KEM_TC101_STD.pdf), generated with kicad-footprint-generator
capacitor tantalum
0
2
2
Capacitor_Tantalum_SMD
CP_EIA-3216-18_Kemet-A_Pad1.58x1.35mm_HandSolder
Tantalum Capacitor SMD Kemet-A (3216-18 Metric), IPC_7351 nominal, (Body size from: http://www.kemet.com/Lists/ProductCatalog/Attachments/253/KEM_TC101_STD.pdf), generated with kicad-footprint-generator
capacitor tantalum
0
2
2
Capacitor_Tantalum_SMD
CP_EIA-3528-12_Kemet-T
Tantalum Capacitor SMD Kemet-T (3528-12 Metric), IPC_7351 nominal, (Body size from: http://www.kemet.com/Lists/ProductCatalog/Attachments/253/KEM_TC101_STD.pdf), generated with kicad-footprint-generator
capacitor tantalum
0
2
2
Capacitor_Tantalum_SMD
CP_EIA-3528-12_Kemet-T_Pad1.50x2.35mm_HandSolder
Tantalum Capacitor SMD Kemet-T (3528-12 Metric), IPC_7351 nominal, (Body size from: http://www.kemet.com/Lists/ProductCatalog/Attachments/253/KEM_TC101_STD.pdf), generated with kicad-footprint-generator
capacitor tantalum
0
2
2
Capacitor_Tantalum_SMD
CP_EIA-3528-15_AVX-H
Tantalum Capacitor SMD AVX-H (3528-15 Metric), IPC_7351 nominal, (Body size from: http://www.kemet.com/Lists/ProductCatalog/Attachments/253/KEM_TC101_STD.pdf), generated with kicad-footprint-generator
capacitor tantalum
0
2
2
Capacitor_Tantalum_SMD
CP_EIA-3528-15_AVX-H_Pad1.50x2.35mm_HandSolder
Tantalum Capacitor SMD AVX-H (3528-15 Metric), IPC_7351 nominal, (Body size from: http://www.kemet.com/Lists/ProductCatalog/Attachments/253/KEM_TC101_STD.pdf), generated with kicad-footprint-generator
capacitor tantalum
0
2
2
Capacitor_Tantalum_SMD
CP_EIA-3528-21_Kemet-B
Tantalum Capacitor SMD Kemet-B (3528-21 Metric), IPC_7351 nominal, (Body size from: http://www.kemet.com/Lists/ProductCatalog/Attachments/253/KEM_TC101_STD.pdf), generated with kicad-footprint-generator
capacitor tantalum
0
2
2
Capacitor_Tantalum_SMD
CP_EIA-3528-21_Kemet-B_Pad1.50x2.35mm_HandSolder
Tantalum Capacitor SMD Kemet-B (3528-21 Metric), IPC_7351 nominal, (Body size from: http://www.kemet.com/Lists/ProductCatalog/Attachments/253/KEM_TC101_STD.pdf), generated with kicad-footprint-generator
capacitor tantalum
0
2
2
Capacitor_Tantalum_SMD
CP_EIA-6032-15_Kemet-U
Tantalum Capacitor SMD Kemet-U (6032-15 Metric), IPC_7351 nominal, (Body size from: http://www.kemet.com/Lists/ProductCatalog/Attachments/253/KEM_TC101_STD.pdf), generated with kicad-footprint-generator
capacitor tantalum
0
2
2
Capacitor_Tantalum_SMD
CP_EIA-6032-15_Kemet-U_Pad2.25x2.35mm_HandSolder
Tantalum Capacitor SMD Kemet-U (6032-15 Metric), IPC_7351 nominal, (Body size from: http://www.kemet.com/Lists/ProductCatalog/Attachments/253/KEM_TC101_STD.pdf), generated with kicad-footprint-generator
capacitor tantalum
0
2
2
Capacitor_Tantalum_SMD
CP_EIA-6032-20_AVX-F
Tantalum Capacitor SMD AVX-F (6032-20 Metric), IPC_7351 nominal, (Body size from: http://www.kemet.com/Lists/ProductCatalog/Attachments/253/KEM_TC101_STD.pdf), generated with kicad-footprint-generator
capacitor tantalum
0
2
2
Capacitor_Tantalum_SMD
CP_EIA-6032-20_AVX-F_Pad2.25x2.35mm_HandSolder
Tantalum Capacitor SMD AVX-F (6032-20 Metric), IPC_7351 nominal, (Body size from: http://www.kemet.com/Lists/ProductCatalog/Attachments/253/KEM_TC101_STD.pdf), generated with kicad-footprint-generator
capacitor tantalum
0
2
2
Capacitor_Tantalum_SMD
CP_EIA-6032-28_Kemet-C
Tantalum Capacitor SMD Kemet-C (6032-28 Metric), IPC_7351 nominal, (Body size from: http://www.kemet.com/Lists/ProductCatalog/Attachments/253/KEM_TC101_STD.pdf), generated with kicad-footprint-generator
capacitor tantalum
0
2
2
Capacitor_Tantalum_SMD
CP_EIA-6032-28_Kemet-C_Pad2.25x2.35mm_HandSolder
Tantalum Capacitor SMD Kemet-C (6032-28 Metric), IPC_7351 nominal, (Body size from: http://www.kemet.com/Lists/ProductCatalog/Attachments/253/KEM_TC101_STD.pdf), generated with kicad-footprint-generator
capacitor tantalum
0
2
2
Capacitor_Tantalum_SMD
CP_EIA-7132-20_AVX-U
Tantalum Capacitor SMD AVX-U (7132-20 Metric), IPC_7351 nominal, (Body size from: http://datasheets.avx.com/F72-F75.pdf), generated with kicad-footprint-generator
capacitor tantalum
0
2
2
Capacitor_Tantalum_SMD
CP_EIA-7132-20_AVX-U_Pad2.72x3.50mm_HandSolder
Tantalum Capacitor SMD AVX-U (7132-20 Metric), IPC_7351 nominal, (Body size from: http://datasheets.avx.com/F72-F75.pdf), generated with kicad-footprint-generator
capacitor tantalum
0
2
2
Capacitor_Tantalum_SMD
CP_EIA-7132-28_AVX-C
Tantalum Capacitor SMD AVX-C (7132-28 Metric), IPC_7351 nominal, (Body size from: http://datasheets.avx.com/F72-F75.pdf), generated with kicad-footprint-generator
capacitor tantalum
0
2
2
Capacitor_Tantalum_SMD
CP_EIA-7132-28_AVX-C_Pad2.72x3.50mm_HandSolder
Tantalum Capacitor SMD AVX-C (7132-28 Metric), IPC_7351 nominal, (Body size from: http://datasheets.avx.com/F72-F75.pdf), generated with kicad-footprint-generator
capacitor tantalum
0
2
2
Capacitor_Tantalum_SMD
CP_EIA-7260-15_AVX-R
Tantalum Capacitor SMD AVX-R (7260-15 Metric), IPC_7351 nominal, (Body size from: http://datasheets.avx.com/F72-F75.pdf), generated with kicad-footprint-generator
capacitor tantalum
0
2
2
Capacitor_Tantalum_SMD
CP_EIA-7260-15_AVX-R_Pad2.68x6.30mm_HandSolder
Tantalum Capacitor SMD AVX-R (7260-15 Metric), IPC_7351 nominal, (Body size from: http://datasheets.avx.com/F72-F75.pdf), generated with kicad-footprint-generator
capacitor tantalum
0
2
2
Capacitor_Tantalum_SMD
CP_EIA-7260-20_AVX-M
Tantalum Capacitor SMD AVX-M (7260-20 Metric), IPC_7351 nominal, (Body size from: http://datasheets.avx.com/F72-F75.pdf), generated with kicad-footprint-generator
capacitor tantalum
0
2
2
Capacitor_Tantalum_SMD
CP_EIA-7260-20_AVX-M_Pad2.68x6.30mm_HandSolder
Tantalum Capacitor SMD AVX-M (7260-20 Metric), IPC_7351 nominal, (Body size from: http://datasheets.avx.com/F72-F75.pdf), generated with kicad-footprint-generator
capacitor tantalum
0
2
2
Capacitor_Tantalum_SMD
CP_EIA-7260-28_AVX-M
Tantalum Capacitor SMD AVX-M (7260-28 Metric), IPC_7351 nominal, (Body size from: http://datasheets.avx.com/F72-F75.pdf), generated with kicad-footprint-generator
capacitor tantalum
0
2
2
Capacitor_Tantalum_SMD
CP_EIA-7260-28_AVX-M_Pad2.68x6.30mm_HandSolder
Tantalum Capacitor SMD AVX-M (7260-28 Metric), IPC_7351 nominal, (Body size from: http://datasheets.avx.com/F72-F75.pdf), generated with kicad-footprint-generator
capacitor tantalum
0
2
2
Capacitor_Tantalum_SMD
CP_EIA-7260-38_AVX-R
Tantalum Capacitor SMD AVX-R (7260-38 Metric), IPC_7351 nominal, (Body size from: http://datasheets.avx.com/F72-F75.pdf), generated with kicad-footprint-generator
capacitor tantalum
0
2
2
Capacitor_Tantalum_SMD
CP_EIA-7260-38_AVX-R_Pad2.68x6.30mm_HandSolder
Tantalum Capacitor SMD AVX-R (7260-38 Metric), IPC_7351 nominal, (Body size from: http://datasheets.avx.com/F72-F75.pdf), generated with kicad-footprint-generator
capacitor tantalum
0
2
2
Capacitor_Tantalum_SMD
CP_EIA-7343-15_Kemet-W
Tantalum Capacitor SMD Kemet-W (7343-15 Metric), IPC_7351 nominal, (Body size from: http://www.kemet.com/Lists/ProductCatalog/Attachments/253/KEM_TC101_STD.pdf), generated with kicad-footprint-generator
capacitor tantalum
0
2
2
Capacitor_Tantalum_SMD
CP_EIA-7343-15_Kemet-W_Pad2.25x2.55mm_HandSolder
Tantalum Capacitor SMD Kemet-W (7343-15 Metric), IPC_7351 nominal, (Body size from: http://www.kemet.com/Lists/ProductCatalog/Attachments/253/KEM_TC101_STD.pdf), generated with kicad-footprint-generator
capacitor tantalum
0
2
2
Capacitor_Tantalum_SMD
CP_EIA-7343-20_Kemet-V
Tantalum Capacitor SMD Kemet-V (7343-20 Metric), IPC_7351 nominal, (Body size from: http://www.kemet.com/Lists/ProductCatalog/Attachments/253/KEM_TC101_STD.pdf), generated with kicad-footprint-generator
capacitor tantalum
0
2
2
Capacitor_Tantalum_SMD
CP_EIA-7343-20_Kemet-V_Pad2.25x2.55mm_HandSolder
Tantalum Capacitor SMD Kemet-V (7343-20 Metric), IPC_7351 nominal, (Body size from: http://www.kemet.com/Lists/ProductCatalog/Attachments/253/KEM_TC101_STD.pdf), generated with kicad-footprint-generator
capacitor tantalum
0
2
2
Capacitor_Tantalum_SMD
CP_EIA-7343-30_AVX-N
Tantalum Capacitor SMD AVX-N (7343-30 Metric), IPC_7351 nominal, (Body size from: http://www.kemet.com/Lists/ProductCatalog/Attachments/253/KEM_TC101_STD.pdf), generated with kicad-footprint-generator
capacitor tantalum
0
2
2
Capacitor_Tantalum_SMD
CP_EIA-7343-30_AVX-N_Pad2.25x2.55mm_HandSolder
Tantalum Capacitor SMD AVX-N (7343-30 Metric), IPC_7351 nominal, (Body size from: http://www.kemet.com/Lists/ProductCatalog/Attachments/253/KEM_TC101_STD.pdf), generated with kicad-footprint-generator
capacitor tantalum
0
2
2
Capacitor_Tantalum_SMD
CP_EIA-7343-31_Kemet-D
Tantalum Capacitor SMD Kemet-D (7343-31 Metric), IPC_7351 nominal, (Body size from: http://www.kemet.com/Lists/ProductCatalog/Attachments/253/KEM_TC101_STD.pdf), generated with kicad-footprint-generator
capacitor tantalum
0
2
2
Capacitor_Tantalum_SMD
CP_EIA-7343-31_Kemet-D_Pad2.25x2.55mm_HandSolder
Tantalum Capacitor SMD Kemet-D (7343-31 Metric), IPC_7351 nominal, (Body size from: http://www.kemet.com/Lists/ProductCatalog/Attachments/253/KEM_TC101_STD.pdf), generated with kicad-footprint-generator
capacitor tantalum
0
2
2
Capacitor_Tantalum_SMD
CP_EIA-7343-40_Kemet-Y
Tantalum Capacitor SMD Kemet-Y (7343-40 Metric), IPC_7351 nominal, (Body size from: http://www.kemet.com/Lists/ProductCatalog/Attachments/253/KEM_TC101_STD.pdf), generated with kicad-footprint-generator
capacitor tantalum
0
2
2
Capacitor_Tantalum_SMD
CP_EIA-7343-40_Kemet-Y_Pad2.25x2.55mm_HandSolder
Tantalum Capacitor SMD Kemet-Y (7343-40 Metric), IPC_7351 nominal, (Body size from: http://www.kemet.com/Lists/ProductCatalog/Attachments/253/KEM_TC101_STD.pdf), generated with kicad-footprint-generator
capacitor tantalum
0
2
2
Capacitor_Tantalum_SMD
CP_EIA-7343-43_Kemet-X
Tantalum Capacitor SMD Kemet-X (7343-43 Metric), IPC_7351 nominal, (Body size from: http://www.kemet.com/Lists/ProductCatalog/Attachments/253/KEM_TC101_STD.pdf), generated with kicad-footprint-generator
capacitor tantalum
0
2
2
Capacitor_Tantalum_SMD
CP_EIA-7343-43_Kemet-X_Pad2.25x2.55mm_HandSolder
Tantalum Capacitor SMD Kemet-X (7343-43 Metric), IPC_7351 nominal, (Body size from: http://www.kemet.com/Lists/ProductCatalog/Attachments/253/KEM_TC101_STD.pdf), generated with kicad-footprint-generator
capacitor tantalum
0
2
2
Capacitor_Tantalum_SMD
CP_EIA-7360-38_Kemet-E
Tantalum Capacitor SMD Kemet-E (7360-38 Metric), IPC_7351 nominal, (Body size from: http://www.kemet.com/Lists/ProductCatalog/Attachments/253/KEM_TC101_STD.pdf), generated with kicad-footprint-generator
capacitor tantalum
0
2
2
Capacitor_Tantalum_SMD
CP_EIA-7360-38_Kemet-E_Pad2.25x4.25mm_HandSolder
Tantalum Capacitor SMD Kemet-E (7360-38 Metric), IPC_7351 nominal, (Body size from: http://www.kemet.com/Lists/ProductCatalog/Attachments/253/KEM_TC101_STD.pdf), generated with kicad-footprint-generator
capacitor tantalum
0
2
2
Capacitor_Tantalum_SMD
CP_EIA-7361-38_AVX-V
Tantalum Capacitor SMD AVX-V (7361-38 Metric), IPC_7351 nominal, (Body size from: http://datasheets.avx.com/NOS.pdf), generated with kicad-footprint-generator
capacitor tantalum
0
2
2
Capacitor_Tantalum_SMD
CP_EIA-7361-38_AVX-V_Pad2.18x3.30mm_HandSolder
Tantalum Capacitor SMD AVX-V (7361-38 Metric), IPC_7351 nominal, (Body size from: http://datasheets.avx.com/NOS.pdf), generated with kicad-footprint-generator
capacitor tantalum
0
2
2
Capacitor_Tantalum_SMD
CP_EIA-7361-438_AVX-U
Tantalum Capacitor SMD AVX-U (7361-438 Metric), IPC_7351 nominal, (Body size from: http://datasheets.avx.com/NOS.pdf), generated with kicad-footprint-generator
capacitor tantalum
0
2
2
Capacitor_Tantalum_SMD
CP_EIA-7361-438_AVX-U_Pad2.18x3.30mm_HandSolder
Tantalum Capacitor SMD AVX-U (7361-438 Metric), IPC_7351 nominal, (Body size from: http://datasheets.avx.com/NOS.pdf), generated with kicad-footprint-generator
capacitor tantalum
0
2
2
Connector
Banana_Jack_1Pin
Single banana socket, footprint - 6mm drill
banana socket
0
1
1
Connector
Banana_Jack_2Pin
Dual banana socket, footprint - 2 x 6mm drills
banana socket
0
2
2
Connector
Banana_Jack_3Pin
Triple banana socket, footprint - 3 x 6mm drills
banana socket
0
3
3
Connector
CUI_PD-30
3 pin connector, PD-30, http://www.cui.com/product/resource/pd-30.pdf
connector 3-pin PD-30 power DIN
0
4
4
Connector
CalTest_CT3151
Right-angle standard banana jack, http://www.caltestelectronics.com/images/attachments/P315100rH_drawing.pdf
banana jack horizontal
0
4
1
Connector
Connector_SFP_and_Cage
https://www.te.com/commerce/DocumentDelivery/DDEController?Action=srchrtrv&DocNm=2227302&DocType=Customer+Drawing&DocLang=English
SFP+ SFP
0
40
21
Connector
DTF13-12Px
http://www.te.com/usa-en/product-DTF13-12PA-G003.html
DEUTSCH DT header 12 pin 
0
12
12
Connector
FanPinHeader_1x03_P2.54mm_Vertical
3-pin CPU fan Through hole pin header, see http://www.formfactors.org/developer%5Cspecs%5Crev1_2_public.pdf
pin header 3-pin CPU fan
0
3
3
Connector
FanPinHeader_1x04_P2.54mm_Vertical
4-pin CPU fan Through hole pin header, e.g. for Wieson part number 2366C888-007 Molex 47053-1000, Foxconn HF27040-M1, Tyco 1470947-1 or equivalent, see http://www.formfactors.org/developer%5Cspecs%5Crev1_2_public.pdf
pin header 4-pin CPU fan
0
4
4
Connector
GB042-34S-H10
http://www.lsmtron.com/pdf/Connector&Antenna_catalog.PDF
34pin SMD connector 
0
34
34
Connector
IHI_B6A-PCB-45_Vertical
https://lugsdirect.com/PDF_Webprint/B6A-PCB-45-XX(-X).pdf
connector IHI B6A-PCB-45
0
49
1
Connector
JWT_A3963_1x02_P3.96mm_Vertical
JWT A3963, 3.96mm pitch Pin head connector (http://www.jwt.com.tw/pro_pdf/A3963.pdf)
connector JWT A3963 pinhead
0
2
2
Connector
NS-Tech_Grove_1x04_P2mm_Vertical
https://statics3.seeedstudio.com/images/opl/datasheet/3470130P1.pdf
Grove-1x04
0
4
4
Connector
Tag-Connect_TC2030-IDC-FP_2x03_P1.27mm_Vertical
Tag-Connect programming header; http://www.tag-connect.com/Materials/TC2030-IDC.pdf
tag connect programming header pogo pins
0
6
6
Connector
Tag-Connect_TC2030-IDC-NL_2x03_P1.27mm_Vertical
Tag-Connect programming header; http://www.tag-connect.com/Materials/TC2030-IDC-NL.pdf
tag connect programming header pogo pins
0
6
6
Connector
Tag-Connect_TC2050-IDC-FP_2x05_P1.27mm_Vertical
Tag-Connect programming header; http://www.tag-connect.com/Materials/TC2050-IDC-430%20Datasheet.pdf
tag connect programming header pogo pins
0
10
10
Connector
Tag-Connect_TC2050-IDC-NL_2x05_P1.27mm_Vertical
Tag-Connect programming header; http://www.tag-connect.com/Materials/TC2050-IDC-NL%20Datasheet.pdf
tag connect programming header pogo pins
0
10
10
Connector
Tag-Connect_TC2070-IDC-FP_2x07_P1.27mm_Vertical
Tag-Connect programming header; http://www.tag-connect.com/Materials/TC2070-IDC%20Datasheet.pdf
tag connect programming header pogo pins
0
14
14
Connector_Audio
Jack_3.5mm_CUI_SJ-3523-SMT_Horizontal
3.5 mm, Stereo, Right Angle, Surface Mount (SMT), Audio Jack Connector (https://www.cui.com/product/resource/sj-352x-smt-series.pdf)
3.5mm audio cui horizontal jack stereo
0
3
3
Connector_Audio
Jack_3.5mm_CUI_SJ-3524-SMT_Horizontal
3.5 mm, Stereo, Right Angle, Surface Mount (SMT), Audio Jack Connector (https://www.cui.com/product/resource/sj-352x-smt-series.pdf)
3.5mm audio cui horizontal jack stereo
0
4
4
Connector_Audio
Jack_3.5mm_CUI_SJ1-3533NG_Horizontal
TRS 3.5mm, horizontal, through-hole, https://www.cui.com/product/resource/sj1-353xng.pdf
TRS audio jack stereo horizontal
0
3
3
Connector_Audio
Jack_3.5mm_CUI_SJ1-3533NG_Horizontal_CircularHoles
TRS 3.5mm, horizontal, through-hole, , circular holeshttps://www.cui.com/product/resource/sj1-353xng.pdf
TRS audio jack stereo horizontal circular
0
3
3
Connector_Audio
Jack_3.5mm_CUI_SJ1-3535NG_Horizontal
TRS 3.5mm, horizontal, through-hole, with switch, https://www.cui.com/product/resource/sj1-353xng.pdf
TRS audio jack stereo horizontal
0
5
5
Connector_Audio
Jack_3.5mm_CUI_SJ1-3535NG_Horizontal_CircularHoles
TRS 3.5mm, horizontal, through-hole, with switch, circular holes, https://www.cui.com/product/resource/sj1-353xng.pdf
TRS audio jack stereo horizontal circular
0
5
5
Connector_Audio
Jack_3.5mm_Ledino_KB3SPRS_Horizontal
https://www.reichelt.de/index.html?ACTION=7&LA=3&OPEN=0&INDEX=0&FILENAME=C160%252FKB3SPRS.pdf
jack stereo TRS
0
5
5
Connector_Audio
Jack_3.5mm_Neutric_NMJ6HCD2_Horizontal
NMJ6HCD2, TRS 1/4\\\\\\\\ (http://www.neutrik.com/zoolu-website/media/download/2890/Drawing+NMJ6HCD2)
NMJ6HCD2 TRS stereo jack connector
0
6
6
Connector_Audio
Jack_3.5mm_Neutrik_NMJ6HCD2_Horizontal
NMJ6HCD2, TRS 1/4in (http://www.neutrik.com/en/audio/plugs-and-jacks/m-series/nmj6hcd2)
NMJ6HCD2 TRS stereo jack connector
0
6
6
Connector_Audio
Jack_3.5mm_PJ311_Horizontal
PJ311 6pin SMD 3.5mm stereo headphones jack.
headphones jack plug stereo 3.5mm PJ311
0
6
6
Connector_Audio
Jack_3.5mm_PJ320D_Horizontal
Headphones with microphone connector, 3.5mm, 4 pins (http://www.qingpu-electronics.com/en/products/WQP-PJ320D-72.html)
3.5mm jack mic microphone phones headphones 4pins audio plug
0
4
4
Connector_Audio
Jack_3.5mm_PJ320E_Horizontal
Headphones with microphone connector, 3.5mm, 4 pins (http://www.qingpu-electronics.com/en/products/WQP-PJ320E-177.html)
3.5mm jack mic microphone phones headphones 4pins audio plug
0
5
4
Connector_Audio
Jack_3.5mm_PJ31060-I_Horizontal
PJ31060-I 6pin SMD 3.5mm headphones jack (http://www.china-bsun.com/Product48/1577.html)
headphones jack plug stereo 3.5mm PJ31060-I PJ31060
0
6
6
Connector_Audio
Jack_3.5mm_QingPu_WQP-PJ398SM_Vertical_CircularHoles
TRS 3.5mm, vertical, Thonkiconn, PCB mount, (http://www.qingpu-electronics.com/en/products/WQP-PJ398SM-362.html)
WQP-PJ398SM WQP-PJ301M-12 TRS 3.5mm mono vertical jack thonkiconn qingpu
0
3
3
Connector_Audio
Jack_3.5mm_Switronic_ST-005-G_horizontal
3.5mm horizontal headphones jack, http://akizukidenshi.com/download/ds/switronic/ST-005-G.pdf
Connector Audio Switronic ST-005-G
0
4
3
Connector_Audio
Jack_Horizontal
module 1 pin (ou trou mecanique de percage)
CONN JACK
0
3
3
Connector_Audio
MiniXLR-5_Switchcraft_TRAPC_Horizontal
http://www.switchcraft.com/ProductSummary.aspx?Parent=620 http://www.switchcraft.com/Drawings/TRAPC_X-TRASM_X_SERIES_CD.PDF
THT Mini XLR 5Pin right angle
0
5
5
Connector_Audio
StereoJack_3.5mm_Switch_Ledino_KB3SPRS_Horizontal
https://www.reichelt.de/index.html?ACTION=7&LA=3&OPEN=0&INDEX=0&FILENAME=C160%252FKB3SPRS.pdf
jack stereo TRS
0
5
5
Connector_BarrelJack
BarrelJack_CUI_PJ-036AH-SMT_Horizontal
Surface-mount DC Barrel Jack, http://www.cui.com/product/resource/pj-036ah-smt.pdf
Power Jack SMT
0
3
3
Connector_BarrelJack
BarrelJack_CUI_PJ-063AH_Horizontal
Barrel Jack, 2.0mm ID, 5.5mm OD, 24V, 8A, no switch, https://www.cui.com/product/resource/pj-063ah.pdf
barrel jack cui dc power
0
4
3
Connector_BarrelJack
BarrelJack_CUI_PJ-063AH_Horizontal_CircularHoles
Barrel Jack, 2.0mm ID, 5.5mm OD, 24V, 8A, no switch, https://www.cui.com/product/resource/pj-063ah.pdf
barrel jack cui dc power
0
4
3
Connector_BarrelJack
BarrelJack_CUI_PJ-102AH_Horizontal
Thin-pin DC Barrel Jack, https://cdn-shop.adafruit.com/datasheets/21mmdcjackDatasheet.pdf
Power Jack
0
3
3
Connector_BarrelJack
BarrelJack_Horizontal
DC Barrel Jack
Power Jack
0
3
3
Connector_BarrelJack
BarrelJack_Wuerth_6941xx301002
Wuerth electronics barrel jack connector (5.5mm outher diameter, inner diameter 2.05mm or 2.55mm depending on exact order number), See: http://katalog.we-online.de/em/datasheet/6941xx301002.pdf
connector barrel jack
0
3
3
Connector_Card
CF-Card_3M_N7E50-7516PK-20-WF
Compact Flash Card connector (https://multimedia.3m.com/mws/media/22365O/3mtm-cf-card-header-compactflashtm-type-i-sm-ts0662.pdf)
connector cf
0
54
50
Connector_Card
SD_Kyocera_145638009211859+
SD Card Connector, Normal Type, Outer Tail, Without Ejector (https://global.kyocera.com/prdct/electro/product/pdf/5638.pdf)
sd card smt
0
13
12
Connector_Card
SD_Kyocera_145638009511859+
SD Card Connector, Normal Type, Outer Tail, Spring Eject Type (https://global.kyocera.com/prdct/electro/product/pdf/5638.pdf)
sd card smt
0
13
12
Connector_Card
SD_Kyocera_145638109211859+
SD Card Connector, Reverse Type, Outer Tail, Without Ejector (https://global.kyocera.com/prdct/electro/product/pdf/5638.pdf)
sd card smt
0
13
12
Connector_Card
SD_Kyocera_145638109511859+
SD Card Connector, Reverse Type, Outer Tail, Spring Eject Type (https://global.kyocera.com/prdct/electro/product/pdf/5638.pdf)
sd card smt
0
13
12
Connector_Card
SD_TE_2041021
SD card connector, top mount, SMT (http://www.te.com/commerce/DocumentDelivery/DDEController?Action=showdoc&DocId=Customer+Drawing%7F2041021%7FB%7Fpdf%7FEnglish%7FENG_CD_2041021_B_C_2041021_B.pdf%7F2041021-4)
sd card
0
15
12
Connector_Card
microSD_HC_Hirose_DM3AT-SF-PEJM5
Micro SD, SMD, right-angle, push-pull (https://www.hirose.com/product/en/download_file/key_name/DM3AT-SF-PEJM5/category/Drawing%20(2D)/doc_file_id/44099/?file_category_id=6&item_id=06090031000&is_series=)
Micro SD
0
14
11
Connector_Card
microSD_HC_Hirose_DM3BT-DSF-PEJS
Micro SD, SMD, reverse on-board, right-angle, push-pull (https://www.hirose.com/product/en/download_file/key_name/DM3BT-DSF-PEJS/category/Drawing%20(2D)/doc_file_id/44097/?file_category_id=6&item_id=06090029900&is_series=)
Micro SD
0
16
11
Connector_Card
microSD_HC_Hirose_DM3D-SF
Micro SD, SMD, right-angle, push-pull (https://media.digikey.com/PDF/Data%20Sheets/Hirose%20PDFs/DM3D-SF.pdf)
Micro SD
0
14
11
Connector_Card
microSD_HC_Molex_104031-0811
1.10mm Pitch microSD Memory Card Connector, Surface Mount, Push-Pull Type, 1.42mm Height, with Detect Switch (https://www.molex.com/pdm_docs/sd/1040310811_sd.pdf)
microSD SD molex
0
14
11
Connector_Card
microSD_HC_Wuerth_693072010801
http://katalog.we-online.de/em/datasheet/693072010801.pdf
Micro SD Wuerth Wurth Würth
0
12
9
Connector_Card
microSIM_JAE_SF53S006VCBR2000
https://www.jae.com/z-en/pdf_download_exec.cfm?param=SJ115712.pdf
microSIM GSM Card
0
14
7
Connector_Coaxial
BNC_Amphenol_031-6575_Horizontal
dual independently isolated BNC plug (https://www.amphenolrf.com/downloads/dl/file/id/2980/product/644/031_6575_customer_drawing.pdf)
Dual BNC Amphenol Horizontal
0
6
4
Connector_Coaxial
BNC_Amphenol_B6252HB-NPP3G-50_Horizontal
http://www.farnell.com/datasheets/612848.pdf
BNC Amphenol Horizontal
0
4
2
Connector_Coaxial
BNC_PanelMountable_Vertical
Panel-mountable BNC connector mounted through PCB, vertical
BNC connector
0
2
2
Connector_Coaxial
BNC_TEConnectivity_1478204_Vertical
BNC female PCB mount 4 pin straight chassis connector http://www.te.com/usa-en/product-1-1478204-0.html
BNC female PCB mount 4 pin straight chassis connector 
0
5
2
Connector_Coaxial
BNC_Win_364A2x95_Horizontal
Dual front isolated BNC plug (https://www.winconn.com/wp-content/uploads/364A2595.pdf)
Dual BNC Horizontal Isolated
0
6
3
Connector_Coaxial
MMCX_Molex_73415-0961_Horizontal_0.8mm-PCB
Molex MMCX Horizontal Coaxial https://www.molex.com/pdm_docs/sd/734150961_sd.pdf
Molex MMCX Horizontal Coaxial
0
3
2
Connector_Coaxial
MMCX_Molex_73415-0961_Horizontal_1.0mm-PCB
Molex MMCX Horizontal Coaxial https://www.molex.com/pdm_docs/sd/734150961_sd.pdf
Molex MMCX Horizontal Coaxial
0
3
2
Connector_Coaxial
MMCX_Molex_73415-0961_Horizontal_1.6mm-PCB
Molex MMCX Horizontal Coaxial https://www.molex.com/pdm_docs/sd/734150961_sd.pdf
Molex MMCX Horizontal Coaxial
0
3
2
Connector_Coaxial
MMCX_Molex_73415-1471_Vertical
http://www.molex.com/pdm_docs/sd/734151471_sd.pdf
Molex MMCX Coaxial Connector 50 ohms Female Jack Vertical THT
0
5
2
Connector_Coaxial
SMA_Amphenol_901-144_Vertical
https://www.amphenolrf.com/downloads/dl/file/id/7023/product/3103/901_144_customer_drawing.pdf
SMA THT Female Jack Vertical
0
5
2
Connector_Coaxial
SMA_Amphenol_132134-10_Vertical
https://www.amphenolrf.com/downloads/dl/file/id/4007/product/2974/132134_10_customer_drawing.pdf
SMA SMD Female Jack Vertical
0
3
2
Connector_Coaxial
SMA_Amphenol_132134-11_Vertical
https://www.amphenolrf.com/downloads/dl/file/id/3406/product/2975/132134_11_customer_drawing.pdf
SMA THT Female Jack Vertical ExtendedLegs
0
5
2
Connector_Coaxial
SMA_Amphenol_132134-14_Vertical
https://www.amphenolrf.com/downloads/dl/file/id/1793/product/2976/132134_14_customer_drawing.pdf
SMA THT Female Jack Vertical ExtendedLegs
0
5
2
Connector_Coaxial
SMA_Amphenol_132134-16_Vertical
https://www.amphenolrf.com/downloads/dl/file/id/1141/product/2978/132134_16_customer_drawing.pdf
SMA THT Female Jack Vertical ExtendedLegs
0
5
2
Connector_Coaxial
SMA_Amphenol_132134_Vertical
https://www.amphenolrf.com/downloads/dl/file/id/2187/product/2843/132134_customer_drawing.pdf
SMA THT Female Jack Vertical ExtendedLegs
0
5
2
Connector_Coaxial
SMA_Amphenol_132203-12_Horizontal
https://www.amphenolrf.com/media/downloads/1769/132203-12.pdf
SMA THT Female Jack Horizontal
0
5
2
Connector_Coaxial
SMA_Amphenol_132289_EdgeMount
http://www.amphenolrf.com/132289.html
SMA
0
5
2
Connector_Coaxial
SMA_Amphenol_132291-12_Vertical
https://www.amphenolrf.com/downloads/dl/file/id/1688/product/3020/132291_12_customer_drawing.pdf
SMA THT Female Jack Vertical Bulkhead
0
5
2
Connector_Coaxial
SMA_Amphenol_132291_Vertical
https://www.amphenolrf.com/downloads/dl/file/id/3222/product/2918/132291_customer_drawing.pdf
SMA THT Female Jack Vertical Bulkhead
0
5
2
Connector_Coaxial
SMA_Molex_73251-1153_EdgeMount_Horizontal
Molex SMA RF Connectors, Edge Mount, (http://www.molex.com/pdm_docs/sd/732511150_sd.pdf)
sma edge
0
11
2
Connector_Coaxial
SMA_Molex_73251-2200_Horizontal
https://www.molex.com/webdocs/datasheets/pdf/en-us/0732512200_RF_COAX_CONNECTORS.pdf
SMA THT Female Jack Horizontal
0
5
2
Connector_Coaxial
SMA_Samtec_SMA-J-P-X-ST-EM1_EdgeMount
Connector SMA, 0Hz to 20GHz, 50Ohm, Edge Mount (http://suddendocs.samtec.com/prints/sma-j-p-x-st-em1-mkt.pdf)
SMA Straight Samtec Edge Mount
0
5
2
Connector_Coaxial
SMB_Jack_Vertical
SMB pcb mounting jack
SMB Jack  Striaght
0
5
2
Connector_Coaxial
U.FL_Hirose_U.FL-R-SMT-1_Vertical
Hirose U.FL Coaxial https://www.hirose.com/product/en/products/U.FL/U.FL-R-SMT-1%2810%29/
Hirose U.FL Coaxial
0
3
2
Connector_Coaxial
U.FL_Molex_MCRF_73412-0110_Vertical
Molex Microcoaxial RF Connectors (MCRF), mates Hirose U.FL, (http://www.molex.com/pdm_docs/sd/734120110_sd.pdf)
mcrf hirose ufl u.fl microcoaxial
0
4
2
Connector_DIN
DIN41612_B2_2x8_Horizontal
DIN 41612 connector, type B/2, horizontal, 16 pins wide, 2 rows, even columns
DIN 41512 IEC 60603 B/2
0
16
16
Connector_DIN
DIN41612_B2_2x8_Vertical
DIN 41612 connector, type B/2, vertical, 16 pins wide, 2 rows, even columns
DIN 41512 IEC 60603 B/2
0
16
16
Connector_DIN
DIN41612_B2_2x16_Horizontal
DIN 41612 connector, type B/2, horizontal, 16 pins wide, 2 rows, full configuration
DIN 41512 IEC 60603 B/2
0
32
32
Connector_DIN
DIN41612_B2_2x16_Vertical
DIN 41612 connector, type B/2, vertical, 16 pins wide, 2 rows, full configuration
DIN 41512 IEC 60603 B/2
0
32
32
Connector_DIN
DIN41612_B3_2x5_Horizontal
DIN 41612 connector, type B/3, horizontal, 10 pins wide, 2 rows, even columns
DIN 41512 IEC 60603 B/3
0
10
10
Connector_DIN
DIN41612_B3_2x5_Vertical
DIN 41612 connector, type B/3, vertical, 10 pins wide, 2 rows, even columns
DIN 41512 IEC 60603 B/3
0
10
10
Connector_DIN
DIN41612_B3_2x10_Horizontal
DIN 41612 connector, type B/3, horizontal, 10 pins wide, 2 rows, full configuration
DIN 41512 IEC 60603 B/3
0
20
20
Connector_DIN
DIN41612_B3_2x10_Vertical
DIN 41612 connector, type B/3, vertical, 10 pins wide, 2 rows, full configuration
DIN 41512 IEC 60603 B/3
0
20
20
Connector_DIN
DIN41612_B_2x16_Horizontal
DIN 41612 connector, type B, horizontal, 32 pins wide, 2 rows, even columns
DIN 41512 IEC 60603 B
0
32
32
Connector_DIN
DIN41612_B_2x16_Vertical
DIN 41612 connector, type B, vertical, 32 pins wide, 2 rows, even columns
DIN 41512 IEC 60603 B
0
32
32
Connector_DIN
DIN41612_B_2x32_Horizontal
DIN 41612 connector, type B, horizontal, 32 pins wide, 2 rows, full configuration
DIN 41512 IEC 60603 B
0
64
64
Connector_DIN
DIN41612_B_2x32_Vertical
DIN 41612 connector, type B, vertical, 32 pins wide, 2 rows, full configuration
DIN 41512 IEC 60603 B
0
64
64
Connector_Dsub
DSUB-9_Female_EdgeMount_P2.77mm
9-pin D-Sub connector, solder-cups edge-mounted, female, x-pin-pitch 2.77mm, distance of mounting holes 25mm, see https://disti-assets.s3.amazonaws.com/tonar/files/datasheets/16730.pdf
9-pin D-Sub connector edge mount solder cup female x-pin-pitch 2.77mm mounting holes distance 25mm
0
9
9
Connector_Dsub
DSUB-9_Female_Horizontal_P2.77x2.54mm_EdgePinOffset9.40mm
9-pin D-Sub connector, horizontal/angled (90 deg), THT-mount, female, pitch 2.77x2.54mm, pin-PCB-offset 9.4mm, see http://docs-europe.electrocomponents.com/webdocs/1585/0900766b81585df2.pdf
9-pin D-Sub connector horizontal angled 90deg THT female pitch 2.77x2.54mm pin-PCB-offset 9.4mm
0
9
9
Connector_Dsub
DSUB-9_Female_Horizontal_P2.77x2.84mm_EdgePinOffset4.94mm_Housed_MountingHolesOffset7.48mm
9-pin D-Sub connector, horizontal/angled (90 deg), THT-mount, female, pitch 2.77x2.84mm, pin-PCB-offset 4.9399999999999995mm, distance of mounting holes 25mm, distance of mounting holes to PCB edge 7.4799999999999995mm, see https://disti-assets.s3.amazonaws.com/tonar/files/datasheets/16730.pdf
9-pin D-Sub connector horizontal angled 90deg THT female pitch 2.77x2.84mm pin-PCB-offset 4.9399999999999995mm mounting-holes-distance 25mm mounting-hole-offset 25mm
0
11
10
Connector_Dsub
DSUB-9_Female_Horizontal_P2.77x2.84mm_EdgePinOffset7.70mm_Housed_MountingHolesOffset9.12mm
9-pin D-Sub connector, horizontal/angled (90 deg), THT-mount, female, pitch 2.77x2.84mm, pin-PCB-offset 7.699999999999999mm, distance of mounting holes 25mm, distance of mounting holes to PCB edge 9.12mm, see https://disti-assets.s3.amazonaws.com/tonar/files/datasheets/16730.pdf
9-pin D-Sub connector horizontal angled 90deg THT female pitch 2.77x2.84mm pin-PCB-offset 7.699999999999999mm mounting-holes-distance 25mm mounting-hole-offset 25mm
0
11
10
Connector_Dsub
DSUB-9_Female_Horizontal_P2.77x2.84mm_EdgePinOffset9.40mm
9-pin D-Sub connector, horizontal/angled (90 deg), THT-mount, female, pitch 2.77x2.84mm, pin-PCB-offset 9.4mm, see http://docs-europe.electrocomponents.com/webdocs/1585/0900766b81585df2.pdf
9-pin D-Sub connector horizontal angled 90deg THT female pitch 2.77x2.84mm pin-PCB-offset 9.4mm
0
9
9
Connector_Dsub
DSUB-9_Female_Horizontal_P2.77x2.84mm_EdgePinOffset9.90mm_Housed_MountingHolesOffset11.32mm
9-pin D-Sub connector, horizontal/angled (90 deg), THT-mount, female, pitch 2.77x2.84mm, pin-PCB-offset 9.9mm, distance of mounting holes 25mm, distance of mounting holes to PCB edge 11.32mm, see https://disti-assets.s3.amazonaws.com/tonar/files/datasheets/16730.pdf
9-pin D-Sub connector horizontal angled 90deg THT female pitch 2.77x2.84mm pin-PCB-offset 9.9mm mounting-holes-distance 25mm mounting-hole-offset 25mm
0
11
10
Connector_Dsub
DSUB-9_Female_Horizontal_P2.77x2.84mm_EdgePinOffset14.56mm_Housed_MountingHolesOffset8.20mm
9-pin D-Sub connector, horizontal/angled (90 deg), THT-mount, female, pitch 2.77x2.84mm, pin-PCB-offset 14.56mm, distance of mounting holes 25mm, distance of mounting holes to PCB edge 8.2mm, see https://disti-assets.s3.amazonaws.com/tonar/files/datasheets/16730.pdf
9-pin D-Sub connector horizontal angled 90deg THT female pitch 2.77x2.84mm pin-PCB-offset 14.56mm mounting-holes-distance 25mm mounting-hole-offset 25mm
0
11
10
Connector_Dsub
DSUB-9_Female_Horizontal_P2.77x2.84mm_EdgePinOffset14.56mm_Housed_MountingHolesOffset15.98mm
9-pin D-Sub connector, horizontal/angled (90 deg), THT-mount, female, pitch 2.77x2.84mm, pin-PCB-offset 14.56mm, distance of mounting holes 25mm, distance of mounting holes to PCB edge 15.979999999999999mm, see https://disti-assets.s3.amazonaws.com/tonar/files/datasheets/16730.pdf
9-pin D-Sub connector horizontal angled 90deg THT female pitch 2.77x2.84mm pin-PCB-offset 14.56mm mounting-holes-distance 25mm mounting-hole-offset 25mm
0
11
10
Connector_Dsub
DSUB-9_Female_Vertical_P2.77x2.84mm
9-pin D-Sub connector, straight/vertical, THT-mount, female, pitch 2.77x2.84mm, distance of mounting holes 25mm, see https://disti-assets.s3.amazonaws.com/tonar/files/datasheets/16730.pdf
9-pin D-Sub connector straight vertical THT female pitch 2.77x2.84mm mounting holes distance 25mm
0
9
9
Connector_Dsub
DSUB-9_Female_Vertical_P2.77x2.84mm_MountingHoles
9-pin D-Sub connector, straight/vertical, THT-mount, female, pitch 2.77x2.84mm, distance of mounting holes 25mm, see https://disti-assets.s3.amazonaws.com/tonar/files/datasheets/16730.pdf
9-pin D-Sub connector straight vertical THT female pitch 2.77x2.84mm mounting holes distance 25mm
0
11
10
Connector_Dsub
DSUB-9_Male_EdgeMount_P2.77mm
9-pin D-Sub connector, solder-cups edge-mounted, male, x-pin-pitch 2.77mm, distance of mounting holes 25mm, see https://disti-assets.s3.amazonaws.com/tonar/files/datasheets/16730.pdf
9-pin D-Sub connector edge mount solder cup male x-pin-pitch 2.77mm mounting holes distance 25mm
0
9
9
Connector_Dsub
DSUB-9_Male_Horizontal_P2.77x2.54mm_EdgePinOffset9.40mm
9-pin D-Sub connector, horizontal/angled (90 deg), THT-mount, male, pitch 2.77x2.54mm, pin-PCB-offset 9.4mm, see http://docs-europe.electrocomponents.com/webdocs/1585/0900766b81585df2.pdf
9-pin D-Sub connector horizontal angled 90deg THT male pitch 2.77x2.54mm pin-PCB-offset 9.4mm
0
9
9
Connector_Dsub
DSUB-9_Male_Horizontal_P2.77x2.84mm_EdgePinOffset4.94mm_Housed_MountingHolesOffset7.48mm
9-pin D-Sub connector, horizontal/angled (90 deg), THT-mount, male, pitch 2.77x2.84mm, pin-PCB-offset 4.9399999999999995mm, distance of mounting holes 25mm, distance of mounting holes to PCB edge 7.4799999999999995mm, see https://disti-assets.s3.amazonaws.com/tonar/files/datasheets/16730.pdf
9-pin D-Sub connector horizontal angled 90deg THT male pitch 2.77x2.84mm pin-PCB-offset 4.9399999999999995mm mounting-holes-distance 25mm mounting-hole-offset 25mm
0
11
10
Connector_Dsub
DSUB-9_Male_Horizontal_P2.77x2.84mm_EdgePinOffset7.70mm_Housed_MountingHolesOffset9.12mm
9-pin D-Sub connector, horizontal/angled (90 deg), THT-mount, male, pitch 2.77x2.84mm, pin-PCB-offset 7.699999999999999mm, distance of mounting holes 25mm, distance of mounting holes to PCB edge 9.12mm, see https://disti-assets.s3.amazonaws.com/tonar/files/datasheets/16730.pdf
9-pin D-Sub connector horizontal angled 90deg THT male pitch 2.77x2.84mm pin-PCB-offset 7.699999999999999mm mounting-holes-distance 25mm mounting-hole-offset 25mm
0
11
10
Connector_Dsub
DSUB-9_Male_Horizontal_P2.77x2.84mm_EdgePinOffset9.40mm
9-pin D-Sub connector, horizontal/angled (90 deg), THT-mount, male, pitch 2.77x2.84mm, pin-PCB-offset 9.4mm, see http://docs-europe.electrocomponents.com/webdocs/1585/0900766b81585df2.pdf
9-pin D-Sub connector horizontal angled 90deg THT male pitch 2.77x2.84mm pin-PCB-offset 9.4mm
0
9
9
Connector_Dsub
DSUB-9_Male_Horizontal_P2.77x2.84mm_EdgePinOffset9.90mm_Housed_MountingHolesOffset11.32mm
9-pin D-Sub connector, horizontal/angled (90 deg), THT-mount, male, pitch 2.77x2.84mm, pin-PCB-offset 9.9mm, distance of mounting holes 25mm, distance of mounting holes to PCB edge 11.32mm, see https://disti-assets.s3.amazonaws.com/tonar/files/datasheets/16730.pdf
9-pin D-Sub connector horizontal angled 90deg THT male pitch 2.77x2.84mm pin-PCB-offset 9.9mm mounting-holes-distance 25mm mounting-hole-offset 25mm
0
11
10
Connector_Dsub
DSUB-9_Male_Horizontal_P2.77x2.84mm_EdgePinOffset14.56mm_Housed_MountingHolesOffset8.20mm
9-pin D-Sub connector, horizontal/angled (90 deg), THT-mount, male, pitch 2.77x2.84mm, pin-PCB-offset 14.56mm, distance of mounting holes 25mm, distance of mounting holes to PCB edge 8.2mm, see https://disti-assets.s3.amazonaws.com/tonar/files/datasheets/16730.pdf
9-pin D-Sub connector horizontal angled 90deg THT male pitch 2.77x2.84mm pin-PCB-offset 14.56mm mounting-holes-distance 25mm mounting-hole-offset 25mm
0
11
10
Connector_Dsub
DSUB-9_Male_Horizontal_P2.77x2.84mm_EdgePinOffset14.56mm_Housed_MountingHolesOffset15.98mm
9-pin D-Sub connector, horizontal/angled (90 deg), THT-mount, male, pitch 2.77x2.84mm, pin-PCB-offset 14.56mm, distance of mounting holes 25mm, distance of mounting holes to PCB edge 15.979999999999999mm, see https://disti-assets.s3.amazonaws.com/tonar/files/datasheets/16730.pdf
9-pin D-Sub connector horizontal angled 90deg THT male pitch 2.77x2.84mm pin-PCB-offset 14.56mm mounting-holes-distance 25mm mounting-hole-offset 25mm
0
11
10
Connector_Dsub
DSUB-9_Male_Vertical_P2.77x2.84mm
9-pin D-Sub connector, straight/vertical, THT-mount, male, pitch 2.77x2.84mm, distance of mounting holes 25mm, see https://disti-assets.s3.amazonaws.com/tonar/files/datasheets/16730.pdf
9-pin D-Sub connector straight vertical THT male pitch 2.77x2.84mm mounting holes distance 25mm
0
9
9
Connector_Dsub
DSUB-9_Male_Vertical_P2.77x2.84mm_MountingHoles
9-pin D-Sub connector, straight/vertical, THT-mount, male, pitch 2.77x2.84mm, distance of mounting holes 25mm, see https://disti-assets.s3.amazonaws.com/tonar/files/datasheets/16730.pdf
9-pin D-Sub connector straight vertical THT male pitch 2.77x2.84mm mounting holes distance 25mm
0
11
10
Connector_Dsub
DSUB-15-HD_Female_Horizontal_P2.29x1.98mm_EdgePinOffset3.03mm_Housed_MountingHolesOffset4.94mm
15-pin D-Sub connector, horizontal/angled (90 deg), THT-mount, female, pitch 2.29x1.98mm, pin-PCB-offset 3.0300000000000002mm, distance of mounting holes 25mm, distance of mounting holes to PCB edge 4.9399999999999995mm, see https://disti-assets.s3.amazonaws.com/tonar/files/datasheets/16730.pdf
15-pin D-Sub connector horizontal angled 90deg THT female pitch 2.29x1.98mm pin-PCB-offset 3.0300000000000002mm mounting-holes-distance 25mm mounting-hole-offset 25mm
0
17
16
Connector_Dsub
DSUB-15-HD_Female_Horizontal_P2.29x1.98mm_EdgePinOffset8.35mm_Housed_MountingHolesOffset10.89mm
15-pin D-Sub connector, horizontal/angled (90 deg), THT-mount, female, pitch 2.29x1.98mm, pin-PCB-offset 8.35mm, distance of mounting holes 25mm, distance of mounting holes to PCB edge 10.889999999999999mm, see https://disti-assets.s3.amazonaws.com/tonar/files/datasheets/16730.pdf
15-pin D-Sub connector horizontal angled 90deg THT female pitch 2.29x1.98mm pin-PCB-offset 8.35mm mounting-holes-distance 25mm mounting-hole-offset 25mm
0
17
16
Connector_Dsub
DSUB-15-HD_Female_Horizontal_P2.29x1.98mm_EdgePinOffset9.40mm
15-pin D-Sub connector, horizontal/angled (90 deg), THT-mount, female, pitch 2.29x1.98mm, pin-PCB-offset 9.4mm, see http://docs-europe.electrocomponents.com/webdocs/1585/0900766b81585df2.pdf
15-pin D-Sub connector horizontal angled 90deg THT female pitch 2.29x1.98mm pin-PCB-offset 9.4mm
0
15
15
Connector_Dsub
DSUB-15-HD_Female_Horizontal_P2.29x2.54mm_EdgePinOffset9.40mm
15-pin D-Sub connector, horizontal/angled (90 deg), THT-mount, female, pitch 2.29x2.54mm, pin-PCB-offset 9.4mm, see http://docs-europe.electrocomponents.com/webdocs/1585/0900766b81585df2.pdf
15-pin D-Sub connector horizontal angled 90deg THT female pitch 2.29x2.54mm pin-PCB-offset 9.4mm
0
15
15
Connector_Dsub
DSUB-15-HD_Female_Vertical_P2.29x1.98mm_MountingHoles
15-pin D-Sub connector, straight/vertical, THT-mount, female, pitch 2.29x1.98mm, distance of mounting holes 25mm, see https://disti-assets.s3.amazonaws.com/tonar/files/datasheets/16730.pdf
15-pin D-Sub connector straight vertical THT female pitch 2.29x1.98mm mounting holes distance 25mm
0
17
16
Connector_Dsub
DSUB-15-HD_Male_Horizontal_P2.29x1.98mm_EdgePinOffset3.03mm_Housed_MountingHolesOffset4.94mm
15-pin D-Sub connector, horizontal/angled (90 deg), THT-mount, male, pitch 2.29x1.98mm, pin-PCB-offset 3.0300000000000002mm, distance of mounting holes 25mm, distance of mounting holes to PCB edge 4.9399999999999995mm, see https://disti-assets.s3.amazonaws.com/tonar/files/datasheets/16730.pdf
15-pin D-Sub connector horizontal angled 90deg THT male pitch 2.29x1.98mm pin-PCB-offset 3.0300000000000002mm mounting-holes-distance 25mm mounting-hole-offset 25mm
0
17
16
Connector_Dsub
DSUB-15-HD_Male_Horizontal_P2.29x1.98mm_EdgePinOffset8.35mm_Housed_MountingHolesOffset10.89mm
15-pin D-Sub connector, horizontal/angled (90 deg), THT-mount, male, pitch 2.29x1.98mm, pin-PCB-offset 8.35mm, distance of mounting holes 25mm, distance of mounting holes to PCB edge 10.889999999999999mm, see https://disti-assets.s3.amazonaws.com/tonar/files/datasheets/16730.pdf
15-pin D-Sub connector horizontal angled 90deg THT male pitch 2.29x1.98mm pin-PCB-offset 8.35mm mounting-holes-distance 25mm mounting-hole-offset 25mm
0
17
16
Connector_Dsub
DSUB-15-HD_Male_Horizontal_P2.29x1.98mm_EdgePinOffset9.40mm
15-pin D-Sub connector, horizontal/angled (90 deg), THT-mount, male, pitch 2.29x1.98mm, pin-PCB-offset 9.4mm, see http://docs-europe.electrocomponents.com/webdocs/1585/0900766b81585df2.pdf
15-pin D-Sub connector horizontal angled 90deg THT male pitch 2.29x1.98mm pin-PCB-offset 9.4mm
0
15
15
Connector_Dsub
DSUB-15-HD_Male_Horizontal_P2.29x2.54mm_EdgePinOffset9.40mm
15-pin D-Sub connector, horizontal/angled (90 deg), THT-mount, male, pitch 2.29x2.54mm, pin-PCB-offset 9.4mm, see http://docs-europe.electrocomponents.com/webdocs/1585/0900766b81585df2.pdf
15-pin D-Sub connector horizontal angled 90deg THT male pitch 2.29x2.54mm pin-PCB-offset 9.4mm
0
15
15
Connector_Dsub
DSUB-15-HD_Male_Vertical_P2.29x1.98mm_MountingHoles
15-pin D-Sub connector, straight/vertical, THT-mount, male, pitch 2.29x1.98mm, distance of mounting holes 25mm, see https://disti-assets.s3.amazonaws.com/tonar/files/datasheets/16730.pdf
15-pin D-Sub connector straight vertical THT male pitch 2.29x1.98mm mounting holes distance 25mm
0
17
16
Connector_Dsub
DSUB-15_Female_EdgeMount_P2.77mm
15-pin D-Sub connector, solder-cups edge-mounted, female, x-pin-pitch 2.77mm, distance of mounting holes 33.3mm, see https://disti-assets.s3.amazonaws.com/tonar/files/datasheets/16730.pdf
15-pin D-Sub connector edge mount solder cup female x-pin-pitch 2.77mm mounting holes distance 33.3mm
0
15
15
Connector_Dsub
DSUB-15_Female_Horizontal_P2.77x2.54mm_EdgePinOffset9.40mm
15-pin D-Sub connector, horizontal/angled (90 deg), THT-mount, female, pitch 2.77x2.54mm, pin-PCB-offset 9.4mm, see http://docs-europe.electrocomponents.com/webdocs/1585/0900766b81585df2.pdf
15-pin D-Sub connector horizontal angled 90deg THT female pitch 2.77x2.54mm pin-PCB-offset 9.4mm
0
15
15
Connector_Dsub
DSUB-15_Female_Horizontal_P2.77x2.84mm_EdgePinOffset4.94mm_Housed_MountingHolesOffset7.48mm
15-pin D-Sub connector, horizontal/angled (90 deg), THT-mount, female, pitch 2.77x2.84mm, pin-PCB-offset 4.9399999999999995mm, distance of mounting holes 33.3mm, distance of mounting holes to PCB edge 7.4799999999999995mm, see https://disti-assets.s3.amazonaws.com/tonar/files/datasheets/16730.pdf
15-pin D-Sub connector horizontal angled 90deg THT female pitch 2.77x2.84mm pin-PCB-offset 4.9399999999999995mm mounting-holes-distance 33.3mm mounting-hole-offset 33.3mm
0
17
16
Connector_Dsub
DSUB-15_Female_Horizontal_P2.77x2.84mm_EdgePinOffset7.70mm_Housed_MountingHolesOffset9.12mm
15-pin D-Sub connector, horizontal/angled (90 deg), THT-mount, female, pitch 2.77x2.84mm, pin-PCB-offset 7.699999999999999mm, distance of mounting holes 33.3mm, distance of mounting holes to PCB edge 9.12mm, see https://disti-assets.s3.amazonaws.com/tonar/files/datasheets/16730.pdf
15-pin D-Sub connector horizontal angled 90deg THT female pitch 2.77x2.84mm pin-PCB-offset 7.699999999999999mm mounting-holes-distance 33.3mm mounting-hole-offset 33.3mm
0
17
16
Connector_Dsub
DSUB-15_Female_Horizontal_P2.77x2.84mm_EdgePinOffset9.40mm
15-pin D-Sub connector, horizontal/angled (90 deg), THT-mount, female, pitch 2.77x2.84mm, pin-PCB-offset 9.4mm, see http://docs-europe.electrocomponents.com/webdocs/1585/0900766b81585df2.pdf
15-pin D-Sub connector horizontal angled 90deg THT female pitch 2.77x2.84mm pin-PCB-offset 9.4mm
0
15
15
Connector_Dsub
DSUB-15_Female_Horizontal_P2.77x2.84mm_EdgePinOffset9.90mm_Housed_MountingHolesOffset11.32mm
15-pin D-Sub connector, horizontal/angled (90 deg), THT-mount, female, pitch 2.77x2.84mm, pin-PCB-offset 9.9mm, distance of mounting holes 33.3mm, distance of mounting holes to PCB edge 11.32mm, see https://disti-assets.s3.amazonaws.com/tonar/files/datasheets/16730.pdf
15-pin D-Sub connector horizontal angled 90deg THT female pitch 2.77x2.84mm pin-PCB-offset 9.9mm mounting-holes-distance 33.3mm mounting-hole-offset 33.3mm
0
17
16
Connector_Dsub
DSUB-15_Female_Horizontal_P2.77x2.84mm_EdgePinOffset14.56mm_Housed_MountingHolesOffset8.20mm
15-pin D-Sub connector, horizontal/angled (90 deg), THT-mount, female, pitch 2.77x2.84mm, pin-PCB-offset 14.56mm, distance of mounting holes 33.3mm, distance of mounting holes to PCB edge 8.2mm, see https://disti-assets.s3.amazonaws.com/tonar/files/datasheets/16730.pdf
15-pin D-Sub connector horizontal angled 90deg THT female pitch 2.77x2.84mm pin-PCB-offset 14.56mm mounting-holes-distance 33.3mm mounting-hole-offset 33.3mm
0
17
16
Connector_Dsub
DSUB-15_Female_Horizontal_P2.77x2.84mm_EdgePinOffset14.56mm_Housed_MountingHolesOffset15.98mm
15-pin D-Sub connector, horizontal/angled (90 deg), THT-mount, female, pitch 2.77x2.84mm, pin-PCB-offset 14.56mm, distance of mounting holes 33.3mm, distance of mounting holes to PCB edge 15.979999999999999mm, see https://disti-assets.s3.amazonaws.com/tonar/files/datasheets/16730.pdf
15-pin D-Sub connector horizontal angled 90deg THT female pitch 2.77x2.84mm pin-PCB-offset 14.56mm mounting-holes-distance 33.3mm mounting-hole-offset 33.3mm
0
17
16
Connector_Dsub
DSUB-15_Female_Vertical_P2.77x2.84mm
15-pin D-Sub connector, straight/vertical, THT-mount, female, pitch 2.77x2.84mm, distance of mounting holes 33.3mm, see https://disti-assets.s3.amazonaws.com/tonar/files/datasheets/16730.pdf
15-pin D-Sub connector straight vertical THT female pitch 2.77x2.84mm mounting holes distance 33.3mm
0
15
15
Connector_Dsub
DSUB-15_Female_Vertical_P2.77x2.84mm_MountingHoles
15-pin D-Sub connector, straight/vertical, THT-mount, female, pitch 2.77x2.84mm, distance of mounting holes 33.3mm, see https://disti-assets.s3.amazonaws.com/tonar/files/datasheets/16730.pdf
15-pin D-Sub connector straight vertical THT female pitch 2.77x2.84mm mounting holes distance 33.3mm
0
17
16
Connector_Dsub
DSUB-15_Male_EdgeMount_P2.77mm
15-pin D-Sub connector, solder-cups edge-mounted, male, x-pin-pitch 2.77mm, distance of mounting holes 33.3mm, see https://disti-assets.s3.amazonaws.com/tonar/files/datasheets/16730.pdf
15-pin D-Sub connector edge mount solder cup male x-pin-pitch 2.77mm mounting holes distance 33.3mm
0
15
15
Connector_Dsub
DSUB-15_Male_Horizontal_P2.77x2.54mm_EdgePinOffset9.40mm
15-pin D-Sub connector, horizontal/angled (90 deg), THT-mount, male, pitch 2.77x2.54mm, pin-PCB-offset 9.4mm, see http://docs-europe.electrocomponents.com/webdocs/1585/0900766b81585df2.pdf
15-pin D-Sub connector horizontal angled 90deg THT male pitch 2.77x2.54mm pin-PCB-offset 9.4mm
0
15
15
Connector_Dsub
DSUB-15_Male_Horizontal_P2.77x2.84mm_EdgePinOffset4.94mm_Housed_MountingHolesOffset7.48mm
15-pin D-Sub connector, horizontal/angled (90 deg), THT-mount, male, pitch 2.77x2.84mm, pin-PCB-offset 4.9399999999999995mm, distance of mounting holes 33.3mm, distance of mounting holes to PCB edge 7.4799999999999995mm, see https://disti-assets.s3.amazonaws.com/tonar/files/datasheets/16730.pdf
15-pin D-Sub connector horizontal angled 90deg THT male pitch 2.77x2.84mm pin-PCB-offset 4.9399999999999995mm mounting-holes-distance 33.3mm mounting-hole-offset 33.3mm
0
17
16
Connector_Dsub
DSUB-15_Male_Horizontal_P2.77x2.84mm_EdgePinOffset7.70mm_Housed_MountingHolesOffset9.12mm
15-pin D-Sub connector, horizontal/angled (90 deg), THT-mount, male, pitch 2.77x2.84mm, pin-PCB-offset 7.699999999999999mm, distance of mounting holes 33.3mm, distance of mounting holes to PCB edge 9.12mm, see https://disti-assets.s3.amazonaws.com/tonar/files/datasheets/16730.pdf
15-pin D-Sub connector horizontal angled 90deg THT male pitch 2.77x2.84mm pin-PCB-offset 7.699999999999999mm mounting-holes-distance 33.3mm mounting-hole-offset 33.3mm
0
17
16
Connector_Dsub
DSUB-15_Male_Horizontal_P2.77x2.84mm_EdgePinOffset9.40mm
15-pin D-Sub connector, horizontal/angled (90 deg), THT-mount, male, pitch 2.77x2.84mm, pin-PCB-offset 9.4mm, see http://docs-europe.electrocomponents.com/webdocs/1585/0900766b81585df2.pdf
15-pin D-Sub connector horizontal angled 90deg THT male pitch 2.77x2.84mm pin-PCB-offset 9.4mm
0
15
15
Connector_Dsub
DSUB-15_Male_Horizontal_P2.77x2.84mm_EdgePinOffset9.90mm_Housed_MountingHolesOffset11.32mm
15-pin D-Sub connector, horizontal/angled (90 deg), THT-mount, male, pitch 2.77x2.84mm, pin-PCB-offset 9.9mm, distance of mounting holes 33.3mm, distance of mounting holes to PCB edge 11.32mm, see https://disti-assets.s3.amazonaws.com/tonar/files/datasheets/16730.pdf
15-pin D-Sub connector horizontal angled 90deg THT male pitch 2.77x2.84mm pin-PCB-offset 9.9mm mounting-holes-distance 33.3mm mounting-hole-offset 33.3mm
0
17
16
Connector_Dsub
DSUB-15_Male_Horizontal_P2.77x2.84mm_EdgePinOffset14.56mm_Housed_MountingHolesOffset8.20mm
15-pin D-Sub connector, horizontal/angled (90 deg), THT-mount, male, pitch 2.77x2.84mm, pin-PCB-offset 14.56mm, distance of mounting holes 33.3mm, distance of mounting holes to PCB edge 8.2mm, see https://disti-assets.s3.amazonaws.com/tonar/files/datasheets/16730.pdf
15-pin D-Sub connector horizontal angled 90deg THT male pitch 2.77x2.84mm pin-PCB-offset 14.56mm mounting-holes-distance 33.3mm mounting-hole-offset 33.3mm
0
17
16
Connector_Dsub
DSUB-15_Male_Horizontal_P2.77x2.84mm_EdgePinOffset14.56mm_Housed_MountingHolesOffset15.98mm
15-pin D-Sub connector, horizontal/angled (90 deg), THT-mount, male, pitch 2.77x2.84mm, pin-PCB-offset 14.56mm, distance of mounting holes 33.3mm, distance of mounting holes to PCB edge 15.979999999999999mm, see https://disti-assets.s3.amazonaws.com/tonar/files/datasheets/16730.pdf
15-pin D-Sub connector horizontal angled 90deg THT male pitch 2.77x2.84mm pin-PCB-offset 14.56mm mounting-holes-distance 33.3mm mounting-hole-offset 33.3mm
0
17
16
Connector_Dsub
DSUB-15_Male_Vertical_P2.77x2.84mm
15-pin D-Sub connector, straight/vertical, THT-mount, male, pitch 2.77x2.84mm, distance of mounting holes 33.3mm, see https://disti-assets.s3.amazonaws.com/tonar/files/datasheets/16730.pdf
15-pin D-Sub connector straight vertical THT male pitch 2.77x2.84mm mounting holes distance 33.3mm
0
15
15
Connector_Dsub
DSUB-15_Male_Vertical_P2.77x2.84mm_MountingHoles
15-pin D-Sub connector, straight/vertical, THT-mount, male, pitch 2.77x2.84mm, distance of mounting holes 33.3mm, see https://disti-assets.s3.amazonaws.com/tonar/files/datasheets/16730.pdf
15-pin D-Sub connector straight vertical THT male pitch 2.77x2.84mm mounting holes distance 33.3mm
0
17
16
Connector_Dsub
DSUB-25_Female_EdgeMount_P2.77mm
25-pin D-Sub connector, solder-cups edge-mounted, female, x-pin-pitch 2.77mm, distance of mounting holes 47.1mm, see https://disti-assets.s3.amazonaws.com/tonar/files/datasheets/16730.pdf
25-pin D-Sub connector edge mount solder cup female x-pin-pitch 2.77mm mounting holes distance 47.1mm
0
25
25
Connector_Dsub
DSUB-25_Female_Horizontal_P2.77x2.54mm_EdgePinOffset9.40mm
25-pin D-Sub connector, horizontal/angled (90 deg), THT-mount, female, pitch 2.77x2.54mm, pin-PCB-offset 9.4mm, see http://docs-europe.electrocomponents.com/webdocs/1585/0900766b81585df2.pdf
25-pin D-Sub connector horizontal angled 90deg THT female pitch 2.77x2.54mm pin-PCB-offset 9.4mm
0
25
25
Connector_Dsub
DSUB-25_Female_Horizontal_P2.77x2.84mm_EdgePinOffset4.94mm_Housed_MountingHolesOffset7.48mm
25-pin D-Sub connector, horizontal/angled (90 deg), THT-mount, female, pitch 2.77x2.84mm, pin-PCB-offset 4.9399999999999995mm, distance of mounting holes 47.1mm, distance of mounting holes to PCB edge 7.4799999999999995mm, see https://disti-assets.s3.amazonaws.com/tonar/files/datasheets/16730.pdf
25-pin D-Sub connector horizontal angled 90deg THT female pitch 2.77x2.84mm pin-PCB-offset 4.9399999999999995mm mounting-holes-distance 47.1mm mounting-hole-offset 47.1mm
0
27
26
Connector_Dsub
DSUB-25_Female_Horizontal_P2.77x2.84mm_EdgePinOffset7.70mm_Housed_MountingHolesOffset9.12mm
25-pin D-Sub connector, horizontal/angled (90 deg), THT-mount, female, pitch 2.77x2.84mm, pin-PCB-offset 7.699999999999999mm, distance of mounting holes 47.1mm, distance of mounting holes to PCB edge 9.12mm, see https://disti-assets.s3.amazonaws.com/tonar/files/datasheets/16730.pdf
25-pin D-Sub connector horizontal angled 90deg THT female pitch 2.77x2.84mm pin-PCB-offset 7.699999999999999mm mounting-holes-distance 47.1mm mounting-hole-offset 47.1mm
0
27
26
Connector_Dsub
DSUB-25_Female_Horizontal_P2.77x2.84mm_EdgePinOffset9.40mm
25-pin D-Sub connector, horizontal/angled (90 deg), THT-mount, female, pitch 2.77x2.84mm, pin-PCB-offset 9.4mm, see http://docs-europe.electrocomponents.com/webdocs/1585/0900766b81585df2.pdf
25-pin D-Sub connector horizontal angled 90deg THT female pitch 2.77x2.84mm pin-PCB-offset 9.4mm
0
25
25
Connector_Dsub
DSUB-25_Female_Horizontal_P2.77x2.84mm_EdgePinOffset9.90mm_Housed_MountingHolesOffset11.32mm
25-pin D-Sub connector, horizontal/angled (90 deg), THT-mount, female, pitch 2.77x2.84mm, pin-PCB-offset 9.9mm, distance of mounting holes 47.1mm, distance of mounting holes to PCB edge 11.32mm, see https://disti-assets.s3.amazonaws.com/tonar/files/datasheets/16730.pdf
25-pin D-Sub connector horizontal angled 90deg THT female pitch 2.77x2.84mm pin-PCB-offset 9.9mm mounting-holes-distance 47.1mm mounting-hole-offset 47.1mm
0
27
26
Connector_Dsub
DSUB-25_Female_Horizontal_P2.77x2.84mm_EdgePinOffset14.56mm_Housed_MountingHolesOffset8.20mm
25-pin D-Sub connector, horizontal/angled (90 deg), THT-mount, female, pitch 2.77x2.84mm, pin-PCB-offset 14.56mm, distance of mounting holes 47.1mm, distance of mounting holes to PCB edge 8.2mm, see https://disti-assets.s3.amazonaws.com/tonar/files/datasheets/16730.pdf
25-pin D-Sub connector horizontal angled 90deg THT female pitch 2.77x2.84mm pin-PCB-offset 14.56mm mounting-holes-distance 47.1mm mounting-hole-offset 47.1mm
0
27
26
Connector_Dsub
DSUB-25_Female_Horizontal_P2.77x2.84mm_EdgePinOffset14.56mm_Housed_MountingHolesOffset15.98mm
25-pin D-Sub connector, horizontal/angled (90 deg), THT-mount, female, pitch 2.77x2.84mm, pin-PCB-offset 14.56mm, distance of mounting holes 47.1mm, distance of mounting holes to PCB edge 15.979999999999999mm, see https://disti-assets.s3.amazonaws.com/tonar/files/datasheets/16730.pdf
25-pin D-Sub connector horizontal angled 90deg THT female pitch 2.77x2.84mm pin-PCB-offset 14.56mm mounting-holes-distance 47.1mm mounting-hole-offset 47.1mm
0
27
26
Connector_Dsub
DSUB-25_Female_Vertical_P2.77x2.84mm
25-pin D-Sub connector, straight/vertical, THT-mount, female, pitch 2.77x2.84mm, distance of mounting holes 47.1mm, see https://disti-assets.s3.amazonaws.com/tonar/files/datasheets/16730.pdf
25-pin D-Sub connector straight vertical THT female pitch 2.77x2.84mm mounting holes distance 47.1mm
0
25
25
Connector_Dsub
DSUB-25_Female_Vertical_P2.77x2.84mm_MountingHoles
25-pin D-Sub connector, straight/vertical, THT-mount, female, pitch 2.77x2.84mm, distance of mounting holes 47.1mm, see https://disti-assets.s3.amazonaws.com/tonar/files/datasheets/16730.pdf
25-pin D-Sub connector straight vertical THT female pitch 2.77x2.84mm mounting holes distance 47.1mm
0
27
26
Connector_Dsub
DSUB-25_Male_EdgeMount_P2.77mm
25-pin D-Sub connector, solder-cups edge-mounted, male, x-pin-pitch 2.77mm, distance of mounting holes 47.1mm, see https://disti-assets.s3.amazonaws.com/tonar/files/datasheets/16730.pdf
25-pin D-Sub connector edge mount solder cup male x-pin-pitch 2.77mm mounting holes distance 47.1mm
0
25
25
Connector_Dsub
DSUB-25_Male_Horizontal_P2.77x2.54mm_EdgePinOffset9.40mm
25-pin D-Sub connector, horizontal/angled (90 deg), THT-mount, male, pitch 2.77x2.54mm, pin-PCB-offset 9.4mm, see http://docs-europe.electrocomponents.com/webdocs/1585/0900766b81585df2.pdf
25-pin D-Sub connector horizontal angled 90deg THT male pitch 2.77x2.54mm pin-PCB-offset 9.4mm
0
25
25
Connector_Dsub
DSUB-25_Male_Horizontal_P2.77x2.84mm_EdgePinOffset4.94mm_Housed_MountingHolesOffset7.48mm
25-pin D-Sub connector, horizontal/angled (90 deg), THT-mount, male, pitch 2.77x2.84mm, pin-PCB-offset 4.9399999999999995mm, distance of mounting holes 47.1mm, distance of mounting holes to PCB edge 7.4799999999999995mm, see https://disti-assets.s3.amazonaws.com/tonar/files/datasheets/16730.pdf
25-pin D-Sub connector horizontal angled 90deg THT male pitch 2.77x2.84mm pin-PCB-offset 4.9399999999999995mm mounting-holes-distance 47.1mm mounting-hole-offset 47.1mm
0
27
26
Connector_Dsub
DSUB-25_Male_Horizontal_P2.77x2.84mm_EdgePinOffset7.70mm_Housed_MountingHolesOffset9.12mm
25-pin D-Sub connector, horizontal/angled (90 deg), THT-mount, male, pitch 2.77x2.84mm, pin-PCB-offset 7.699999999999999mm, distance of mounting holes 47.1mm, distance of mounting holes to PCB edge 9.12mm, see https://disti-assets.s3.amazonaws.com/tonar/files/datasheets/16730.pdf
25-pin D-Sub connector horizontal angled 90deg THT male pitch 2.77x2.84mm pin-PCB-offset 7.699999999999999mm mounting-holes-distance 47.1mm mounting-hole-offset 47.1mm
0
27
26
Connector_Dsub
DSUB-25_Male_Horizontal_P2.77x2.84mm_EdgePinOffset9.40mm
25-pin D-Sub connector, horizontal/angled (90 deg), THT-mount, male, pitch 2.77x2.84mm, pin-PCB-offset 9.4mm, see http://docs-europe.electrocomponents.com/webdocs/1585/0900766b81585df2.pdf
25-pin D-Sub connector horizontal angled 90deg THT male pitch 2.77x2.84mm pin-PCB-offset 9.4mm
0
25
25
Connector_Dsub
DSUB-25_Male_Horizontal_P2.77x2.84mm_EdgePinOffset9.90mm_Housed_MountingHolesOffset11.32mm
25-pin D-Sub connector, horizontal/angled (90 deg), THT-mount, male, pitch 2.77x2.84mm, pin-PCB-offset 9.9mm, distance of mounting holes 47.1mm, distance of mounting holes to PCB edge 11.32mm, see https://disti-assets.s3.amazonaws.com/tonar/files/datasheets/16730.pdf
25-pin D-Sub connector horizontal angled 90deg THT male pitch 2.77x2.84mm pin-PCB-offset 9.9mm mounting-holes-distance 47.1mm mounting-hole-offset 47.1mm
0
27
26
Connector_Dsub
DSUB-25_Male_Horizontal_P2.77x2.84mm_EdgePinOffset14.56mm_Housed_MountingHolesOffset8.20mm
25-pin D-Sub connector, horizontal/angled (90 deg), THT-mount, male, pitch 2.77x2.84mm, pin-PCB-offset 14.56mm, distance of mounting holes 47.1mm, distance of mounting holes to PCB edge 8.2mm, see https://disti-assets.s3.amazonaws.com/tonar/files/datasheets/16730.pdf
25-pin D-Sub connector horizontal angled 90deg THT male pitch 2.77x2.84mm pin-PCB-offset 14.56mm mounting-holes-distance 47.1mm mounting-hole-offset 47.1mm
0
27
26
Connector_Dsub
DSUB-25_Male_Horizontal_P2.77x2.84mm_EdgePinOffset14.56mm_Housed_MountingHolesOffset15.98mm
25-pin D-Sub connector, horizontal/angled (90 deg), THT-mount, male, pitch 2.77x2.84mm, pin-PCB-offset 14.56mm, distance of mounting holes 47.1mm, distance of mounting holes to PCB edge 15.979999999999999mm, see https://disti-assets.s3.amazonaws.com/tonar/files/datasheets/16730.pdf
25-pin D-Sub connector horizontal angled 90deg THT male pitch 2.77x2.84mm pin-PCB-offset 14.56mm mounting-holes-distance 47.1mm mounting-hole-offset 47.1mm
0
27
26
Connector_Dsub
DSUB-25_Male_Vertical_P2.77x2.84mm
25-pin D-Sub connector, straight/vertical, THT-mount, male, pitch 2.77x2.84mm, distance of mounting holes 47.1mm, see https://disti-assets.s3.amazonaws.com/tonar/files/datasheets/16730.pdf
25-pin D-Sub connector straight vertical THT male pitch 2.77x2.84mm mounting holes distance 47.1mm
0
25
25
Connector_Dsub
DSUB-25_Male_Vertical_P2.77x2.84mm_MountingHoles
25-pin D-Sub connector, straight/vertical, THT-mount, male, pitch 2.77x2.84mm, distance of mounting holes 47.1mm, see https://disti-assets.s3.amazonaws.com/tonar/files/datasheets/16730.pdf
25-pin D-Sub connector straight vertical THT male pitch 2.77x2.84mm mounting holes distance 47.1mm
0
27
26
Connector_Dsub
DSUB-26-HD_Female_Horizontal_P2.29x1.98mm_EdgePinOffset3.03mm_Housed_MountingHolesOffset4.94mm
26-pin D-Sub connector, horizontal/angled (90 deg), THT-mount, female, pitch 2.29x1.98mm, pin-PCB-offset 3.0300000000000002mm, distance of mounting holes 33.3mm, distance of mounting holes to PCB edge 4.9399999999999995mm, see https://disti-assets.s3.amazonaws.com/tonar/files/datasheets/16730.pdf
26-pin D-Sub connector horizontal angled 90deg THT female pitch 2.29x1.98mm pin-PCB-offset 3.0300000000000002mm mounting-holes-distance 33.3mm mounting-hole-offset 33.3mm
0
28
27
Connector_Dsub
DSUB-26-HD_Female_Horizontal_P2.29x1.98mm_EdgePinOffset8.35mm_Housed_MountingHolesOffset10.89mm
26-pin D-Sub connector, horizontal/angled (90 deg), THT-mount, female, pitch 2.29x1.98mm, pin-PCB-offset 8.35mm, distance of mounting holes 33.3mm, distance of mounting holes to PCB edge 10.889999999999999mm, see https://disti-assets.s3.amazonaws.com/tonar/files/datasheets/16730.pdf
26-pin D-Sub connector horizontal angled 90deg THT female pitch 2.29x1.98mm pin-PCB-offset 8.35mm mounting-holes-distance 33.3mm mounting-hole-offset 33.3mm
0
28
27
Connector_Dsub
DSUB-26-HD_Female_Horizontal_P2.29x1.98mm_EdgePinOffset9.40mm
26-pin D-Sub connector, horizontal/angled (90 deg), THT-mount, female, pitch 2.29x1.98mm, pin-PCB-offset 9.4mm, see http://docs-europe.electrocomponents.com/webdocs/1585/0900766b81585df2.pdf
26-pin D-Sub connector horizontal angled 90deg THT female pitch 2.29x1.98mm pin-PCB-offset 9.4mm
0
26
26
Connector_Dsub
DSUB-26-HD_Female_Horizontal_P2.29x2.54mm_EdgePinOffset9.40mm
26-pin D-Sub connector, horizontal/angled (90 deg), THT-mount, female, pitch 2.29x2.54mm, pin-PCB-offset 9.4mm, see http://docs-europe.electrocomponents.com/webdocs/1585/0900766b81585df2.pdf
26-pin D-Sub connector horizontal angled 90deg THT female pitch 2.29x2.54mm pin-PCB-offset 9.4mm
0
26
26
Connector_Dsub
DSUB-26-HD_Female_Vertical_P2.29x1.98mm_MountingHoles
26-pin D-Sub connector, straight/vertical, THT-mount, female, pitch 2.29x1.98mm, distance of mounting holes 33.3mm, see https://disti-assets.s3.amazonaws.com/tonar/files/datasheets/16730.pdf
26-pin D-Sub connector straight vertical THT female pitch 2.29x1.98mm mounting holes distance 33.3mm
0
28
27
Connector_Dsub
DSUB-26-HD_Male_Horizontal_P2.29x1.98mm_EdgePinOffset3.03mm_Housed_MountingHolesOffset4.94mm
26-pin D-Sub connector, horizontal/angled (90 deg), THT-mount, male, pitch 2.29x1.98mm, pin-PCB-offset 3.0300000000000002mm, distance of mounting holes 33.3mm, distance of mounting holes to PCB edge 4.9399999999999995mm, see https://disti-assets.s3.amazonaws.com/tonar/files/datasheets/16730.pdf
26-pin D-Sub connector horizontal angled 90deg THT male pitch 2.29x1.98mm pin-PCB-offset 3.0300000000000002mm mounting-holes-distance 33.3mm mounting-hole-offset 33.3mm
0
28
27
Connector_Dsub
DSUB-26-HD_Male_Horizontal_P2.29x1.98mm_EdgePinOffset8.35mm_Housed_MountingHolesOffset10.89mm
26-pin D-Sub connector, horizontal/angled (90 deg), THT-mount, male, pitch 2.29x1.98mm, pin-PCB-offset 8.35mm, distance of mounting holes 33.3mm, distance of mounting holes to PCB edge 10.889999999999999mm, see https://disti-assets.s3.amazonaws.com/tonar/files/datasheets/16730.pdf
26-pin D-Sub connector horizontal angled 90deg THT male pitch 2.29x1.98mm pin-PCB-offset 8.35mm mounting-holes-distance 33.3mm mounting-hole-offset 33.3mm
0
28
27
Connector_Dsub
DSUB-26-HD_Male_Horizontal_P2.29x1.98mm_EdgePinOffset9.40mm
26-pin D-Sub connector, horizontal/angled (90 deg), THT-mount, male, pitch 2.29x1.98mm, pin-PCB-offset 9.4mm, see http://docs-europe.electrocomponents.com/webdocs/1585/0900766b81585df2.pdf
26-pin D-Sub connector horizontal angled 90deg THT male pitch 2.29x1.98mm pin-PCB-offset 9.4mm
0
26
26
Connector_Dsub
DSUB-26-HD_Male_Horizontal_P2.29x2.54mm_EdgePinOffset9.40mm
26-pin D-Sub connector, horizontal/angled (90 deg), THT-mount, male, pitch 2.29x2.54mm, pin-PCB-offset 9.4mm, see http://docs-europe.electrocomponents.com/webdocs/1585/0900766b81585df2.pdf
26-pin D-Sub connector horizontal angled 90deg THT male pitch 2.29x2.54mm pin-PCB-offset 9.4mm
0
26
26
Connector_Dsub
DSUB-26-HD_Male_Vertical_P2.29x1.98mm_MountingHoles
26-pin D-Sub connector, straight/vertical, THT-mount, male, pitch 2.29x1.98mm, distance of mounting holes 33.3mm, see https://disti-assets.s3.amazonaws.com/tonar/files/datasheets/16730.pdf
26-pin D-Sub connector straight vertical THT male pitch 2.29x1.98mm mounting holes distance 33.3mm
0
28
27
Connector_Dsub
DSUB-37_Female_EdgeMount_P2.77mm
37-pin D-Sub connector, solder-cups edge-mounted, female, x-pin-pitch 2.77mm, distance of mounting holes 63.5mm, see https://disti-assets.s3.amazonaws.com/tonar/files/datasheets/16730.pdf
37-pin D-Sub connector edge mount solder cup female x-pin-pitch 2.77mm mounting holes distance 63.5mm
0
37
37
Connector_Dsub
DSUB-37_Female_Horizontal_P2.77x2.54mm_EdgePinOffset9.40mm
37-pin D-Sub connector, horizontal/angled (90 deg), THT-mount, female, pitch 2.77x2.54mm, pin-PCB-offset 9.4mm, see http://docs-europe.electrocomponents.com/webdocs/1585/0900766b81585df2.pdf
37-pin D-Sub connector horizontal angled 90deg THT female pitch 2.77x2.54mm pin-PCB-offset 9.4mm
0
37
37
Connector_Dsub
DSUB-37_Female_Horizontal_P2.77x2.84mm_EdgePinOffset4.94mm_Housed_MountingHolesOffset7.48mm
37-pin D-Sub connector, horizontal/angled (90 deg), THT-mount, female, pitch 2.77x2.84mm, pin-PCB-offset 4.9399999999999995mm, distance of mounting holes 63.5mm, distance of mounting holes to PCB edge 7.4799999999999995mm, see https://disti-assets.s3.amazonaws.com/tonar/files/datasheets/16730.pdf
37-pin D-Sub connector horizontal angled 90deg THT female pitch 2.77x2.84mm pin-PCB-offset 4.9399999999999995mm mounting-holes-distance 63.5mm mounting-hole-offset 63.5mm
0
39
38
Connector_Dsub
DSUB-37_Female_Horizontal_P2.77x2.84mm_EdgePinOffset7.70mm_Housed_MountingHolesOffset9.12mm
37-pin D-Sub connector, horizontal/angled (90 deg), THT-mount, female, pitch 2.77x2.84mm, pin-PCB-offset 7.699999999999999mm, distance of mounting holes 63.5mm, distance of mounting holes to PCB edge 9.12mm, see https://disti-assets.s3.amazonaws.com/tonar/files/datasheets/16730.pdf
37-pin D-Sub connector horizontal angled 90deg THT female pitch 2.77x2.84mm pin-PCB-offset 7.699999999999999mm mounting-holes-distance 63.5mm mounting-hole-offset 63.5mm
0
39
38
Connector_Dsub
DSUB-37_Female_Horizontal_P2.77x2.84mm_EdgePinOffset9.40mm
37-pin D-Sub connector, horizontal/angled (90 deg), THT-mount, female, pitch 2.77x2.84mm, pin-PCB-offset 9.4mm, see http://docs-europe.electrocomponents.com/webdocs/1585/0900766b81585df2.pdf
37-pin D-Sub connector horizontal angled 90deg THT female pitch 2.77x2.84mm pin-PCB-offset 9.4mm
0
37
37
Connector_Dsub
DSUB-37_Female_Horizontal_P2.77x2.84mm_EdgePinOffset9.90mm_Housed_MountingHolesOffset11.32mm
37-pin D-Sub connector, horizontal/angled (90 deg), THT-mount, female, pitch 2.77x2.84mm, pin-PCB-offset 9.9mm, distance of mounting holes 63.5mm, distance of mounting holes to PCB edge 11.32mm, see https://disti-assets.s3.amazonaws.com/tonar/files/datasheets/16730.pdf
37-pin D-Sub connector horizontal angled 90deg THT female pitch 2.77x2.84mm pin-PCB-offset 9.9mm mounting-holes-distance 63.5mm mounting-hole-offset 63.5mm
0
39
38
Connector_Dsub
DSUB-37_Female_Horizontal_P2.77x2.84mm_EdgePinOffset14.56mm_Housed_MountingHolesOffset8.20mm
37-pin D-Sub connector, horizontal/angled (90 deg), THT-mount, female, pitch 2.77x2.84mm, pin-PCB-offset 14.56mm, distance of mounting holes 63.5mm, distance of mounting holes to PCB edge 8.2mm, see https://disti-assets.s3.amazonaws.com/tonar/files/datasheets/16730.pdf
37-pin D-Sub connector horizontal angled 90deg THT female pitch 2.77x2.84mm pin-PCB-offset 14.56mm mounting-holes-distance 63.5mm mounting-hole-offset 63.5mm
0
39
38
Connector_Dsub
DSUB-37_Female_Horizontal_P2.77x2.84mm_EdgePinOffset14.56mm_Housed_MountingHolesOffset15.98mm
37-pin D-Sub connector, horizontal/angled (90 deg), THT-mount, female, pitch 2.77x2.84mm, pin-PCB-offset 14.56mm, distance of mounting holes 63.5mm, distance of mounting holes to PCB edge 15.979999999999999mm, see https://disti-assets.s3.amazonaws.com/tonar/files/datasheets/16730.pdf
37-pin D-Sub connector horizontal angled 90deg THT female pitch 2.77x2.84mm pin-PCB-offset 14.56mm mounting-holes-distance 63.5mm mounting-hole-offset 63.5mm
0
39
38
Connector_Dsub
DSUB-37_Female_Vertical_P2.77x2.84mm
37-pin D-Sub connector, straight/vertical, THT-mount, female, pitch 2.77x2.84mm, distance of mounting holes 63.5mm, see https://disti-assets.s3.amazonaws.com/tonar/files/datasheets/16730.pdf
37-pin D-Sub connector straight vertical THT female pitch 2.77x2.84mm mounting holes distance 63.5mm
0
37
37
Connector_Dsub
DSUB-37_Female_Vertical_P2.77x2.84mm_MountingHoles
37-pin D-Sub connector, straight/vertical, THT-mount, female, pitch 2.77x2.84mm, distance of mounting holes 63.5mm, see https://disti-assets.s3.amazonaws.com/tonar/files/datasheets/16730.pdf
37-pin D-Sub connector straight vertical THT female pitch 2.77x2.84mm mounting holes distance 63.5mm
0
39
38
Connector_Dsub
DSUB-37_Male_EdgeMount_P2.77mm
37-pin D-Sub connector, solder-cups edge-mounted, male, x-pin-pitch 2.77mm, distance of mounting holes 63.5mm, see https://disti-assets.s3.amazonaws.com/tonar/files/datasheets/16730.pdf
37-pin D-Sub connector edge mount solder cup male x-pin-pitch 2.77mm mounting holes distance 63.5mm
0
37
37
Connector_Dsub
DSUB-37_Male_Horizontal_P2.77x2.54mm_EdgePinOffset9.40mm
37-pin D-Sub connector, horizontal/angled (90 deg), THT-mount, male, pitch 2.77x2.54mm, pin-PCB-offset 9.4mm, see http://docs-europe.electrocomponents.com/webdocs/1585/0900766b81585df2.pdf
37-pin D-Sub connector horizontal angled 90deg THT male pitch 2.77x2.54mm pin-PCB-offset 9.4mm
0
37
37
Connector_Dsub
DSUB-37_Male_Horizontal_P2.77x2.84mm_EdgePinOffset4.94mm_Housed_MountingHolesOffset7.48mm
37-pin D-Sub connector, horizontal/angled (90 deg), THT-mount, male, pitch 2.77x2.84mm, pin-PCB-offset 4.9399999999999995mm, distance of mounting holes 63.5mm, distance of mounting holes to PCB edge 7.4799999999999995mm, see https://disti-assets.s3.amazonaws.com/tonar/files/datasheets/16730.pdf
37-pin D-Sub connector horizontal angled 90deg THT male pitch 2.77x2.84mm pin-PCB-offset 4.9399999999999995mm mounting-holes-distance 63.5mm mounting-hole-offset 63.5mm
0
39
38
Connector_Dsub
DSUB-37_Male_Horizontal_P2.77x2.84mm_EdgePinOffset7.70mm_Housed_MountingHolesOffset9.12mm
37-pin D-Sub connector, horizontal/angled (90 deg), THT-mount, male, pitch 2.77x2.84mm, pin-PCB-offset 7.699999999999999mm, distance of mounting holes 63.5mm, distance of mounting holes to PCB edge 9.12mm, see https://disti-assets.s3.amazonaws.com/tonar/files/datasheets/16730.pdf
37-pin D-Sub connector horizontal angled 90deg THT male pitch 2.77x2.84mm pin-PCB-offset 7.699999999999999mm mounting-holes-distance 63.5mm mounting-hole-offset 63.5mm
0
39
38
Connector_Dsub
DSUB-37_Male_Horizontal_P2.77x2.84mm_EdgePinOffset9.40mm
37-pin D-Sub connector, horizontal/angled (90 deg), THT-mount, male, pitch 2.77x2.84mm, pin-PCB-offset 9.4mm, see http://docs-europe.electrocomponents.com/webdocs/1585/0900766b81585df2.pdf
37-pin D-Sub connector horizontal angled 90deg THT male pitch 2.77x2.84mm pin-PCB-offset 9.4mm
0
37
37
Connector_Dsub
DSUB-37_Male_Horizontal_P2.77x2.84mm_EdgePinOffset9.90mm_Housed_MountingHolesOffset11.32mm
37-pin D-Sub connector, horizontal/angled (90 deg), THT-mount, male, pitch 2.77x2.84mm, pin-PCB-offset 9.9mm, distance of mounting holes 63.5mm, distance of mounting holes to PCB edge 11.32mm, see https://disti-assets.s3.amazonaws.com/tonar/files/datasheets/16730.pdf
37-pin D-Sub connector horizontal angled 90deg THT male pitch 2.77x2.84mm pin-PCB-offset 9.9mm mounting-holes-distance 63.5mm mounting-hole-offset 63.5mm
0
39
38
Connector_Dsub
DSUB-37_Male_Horizontal_P2.77x2.84mm_EdgePinOffset14.56mm_Housed_MountingHolesOffset8.20mm
37-pin D-Sub connector, horizontal/angled (90 deg), THT-mount, male, pitch 2.77x2.84mm, pin-PCB-offset 14.56mm, distance of mounting holes 63.5mm, distance of mounting holes to PCB edge 8.2mm, see https://disti-assets.s3.amazonaws.com/tonar/files/datasheets/16730.pdf
37-pin D-Sub connector horizontal angled 90deg THT male pitch 2.77x2.84mm pin-PCB-offset 14.56mm mounting-holes-distance 63.5mm mounting-hole-offset 63.5mm
0
39
38
Connector_Dsub
DSUB-37_Male_Horizontal_P2.77x2.84mm_EdgePinOffset14.56mm_Housed_MountingHolesOffset15.98mm
37-pin D-Sub connector, horizontal/angled (90 deg), THT-mount, male, pitch 2.77x2.84mm, pin-PCB-offset 14.56mm, distance of mounting holes 63.5mm, distance of mounting holes to PCB edge 15.979999999999999mm, see https://disti-assets.s3.amazonaws.com/tonar/files/datasheets/16730.pdf
37-pin D-Sub connector horizontal angled 90deg THT male pitch 2.77x2.84mm pin-PCB-offset 14.56mm mounting-holes-distance 63.5mm mounting-hole-offset 63.5mm
0
39
38
Connector_Dsub
DSUB-37_Male_Vertical_P2.77x2.84mm
37-pin D-Sub connector, straight/vertical, THT-mount, male, pitch 2.77x2.84mm, distance of mounting holes 63.5mm, see https://disti-assets.s3.amazonaws.com/tonar/files/datasheets/16730.pdf
37-pin D-Sub connector straight vertical THT male pitch 2.77x2.84mm mounting holes distance 63.5mm
0
37
37
Connector_Dsub
DSUB-37_Male_Vertical_P2.77x2.84mm_MountingHoles
37-pin D-Sub connector, straight/vertical, THT-mount, male, pitch 2.77x2.84mm, distance of mounting holes 63.5mm, see https://disti-assets.s3.amazonaws.com/tonar/files/datasheets/16730.pdf
37-pin D-Sub connector straight vertical THT male pitch 2.77x2.84mm mounting holes distance 63.5mm
0
39
38
Connector_Dsub
DSUB-44-HD_Female_Horizontal_P2.29x1.98mm_EdgePinOffset3.03mm_Housed_MountingHolesOffset4.94mm
44-pin D-Sub connector, horizontal/angled (90 deg), THT-mount, female, pitch 2.29x1.98mm, pin-PCB-offset 3.0300000000000002mm, distance of mounting holes 47.1mm, distance of mounting holes to PCB edge 4.9399999999999995mm, see https://disti-assets.s3.amazonaws.com/tonar/files/datasheets/16730.pdf
44-pin D-Sub connector horizontal angled 90deg THT female pitch 2.29x1.98mm pin-PCB-offset 3.0300000000000002mm mounting-holes-distance 47.1mm mounting-hole-offset 47.1mm
0
46
45
Connector_Dsub
DSUB-44-HD_Female_Horizontal_P2.29x1.98mm_EdgePinOffset8.35mm_Housed_MountingHolesOffset10.89mm
44-pin D-Sub connector, horizontal/angled (90 deg), THT-mount, female, pitch 2.29x1.98mm, pin-PCB-offset 8.35mm, distance of mounting holes 47.1mm, distance of mounting holes to PCB edge 10.889999999999999mm, see https://disti-assets.s3.amazonaws.com/tonar/files/datasheets/16730.pdf
44-pin D-Sub connector horizontal angled 90deg THT female pitch 2.29x1.98mm pin-PCB-offset 8.35mm mounting-holes-distance 47.1mm mounting-hole-offset 47.1mm
0
46
45
Connector_Dsub
DSUB-44-HD_Female_Horizontal_P2.29x1.98mm_EdgePinOffset9.40mm
44-pin D-Sub connector, horizontal/angled (90 deg), THT-mount, female, pitch 2.29x1.98mm, pin-PCB-offset 9.4mm, see http://docs-europe.electrocomponents.com/webdocs/1585/0900766b81585df2.pdf
44-pin D-Sub connector horizontal angled 90deg THT female pitch 2.29x1.98mm pin-PCB-offset 9.4mm
0
44
44
Connector_Dsub
DSUB-44-HD_Female_Horizontal_P2.29x2.54mm_EdgePinOffset9.40mm
44-pin D-Sub connector, horizontal/angled (90 deg), THT-mount, female, pitch 2.29x2.54mm, pin-PCB-offset 9.4mm, see http://docs-europe.electrocomponents.com/webdocs/1585/0900766b81585df2.pdf
44-pin D-Sub connector horizontal angled 90deg THT female pitch 2.29x2.54mm pin-PCB-offset 9.4mm
0
44
44
Connector_Dsub
DSUB-44-HD_Female_Vertical_P2.29x1.98mm_MountingHoles
44-pin D-Sub connector, straight/vertical, THT-mount, female, pitch 2.29x1.98mm, distance of mounting holes 47.1mm, see https://disti-assets.s3.amazonaws.com/tonar/files/datasheets/16730.pdf
44-pin D-Sub connector straight vertical THT female pitch 2.29x1.98mm mounting holes distance 47.1mm
0
46
45
Connector_Dsub
DSUB-44-HD_Male_Horizontal_P2.29x1.98mm_EdgePinOffset3.03mm_Housed_MountingHolesOffset4.94mm
44-pin D-Sub connector, horizontal/angled (90 deg), THT-mount, male, pitch 2.29x1.98mm, pin-PCB-offset 3.0300000000000002mm, distance of mounting holes 47.1mm, distance of mounting holes to PCB edge 4.9399999999999995mm, see https://disti-assets.s3.amazonaws.com/tonar/files/datasheets/16730.pdf
44-pin D-Sub connector horizontal angled 90deg THT male pitch 2.29x1.98mm pin-PCB-offset 3.0300000000000002mm mounting-holes-distance 47.1mm mounting-hole-offset 47.1mm
0
46
45
Connector_Dsub
DSUB-44-HD_Male_Horizontal_P2.29x1.98mm_EdgePinOffset8.35mm_Housed_MountingHolesOffset10.89mm
44-pin D-Sub connector, horizontal/angled (90 deg), THT-mount, male, pitch 2.29x1.98mm, pin-PCB-offset 8.35mm, distance of mounting holes 47.1mm, distance of mounting holes to PCB edge 10.889999999999999mm, see https://disti-assets.s3.amazonaws.com/tonar/files/datasheets/16730.pdf
44-pin D-Sub connector horizontal angled 90deg THT male pitch 2.29x1.98mm pin-PCB-offset 8.35mm mounting-holes-distance 47.1mm mounting-hole-offset 47.1mm
0
46
45
Connector_Dsub
DSUB-44-HD_Male_Horizontal_P2.29x1.98mm_EdgePinOffset9.40mm
44-pin D-Sub connector, horizontal/angled (90 deg), THT-mount, male, pitch 2.29x1.98mm, pin-PCB-offset 9.4mm, see http://docs-europe.electrocomponents.com/webdocs/1585/0900766b81585df2.pdf
44-pin D-Sub connector horizontal angled 90deg THT male pitch 2.29x1.98mm pin-PCB-offset 9.4mm
0
44
44
Connector_Dsub
DSUB-44-HD_Male_Horizontal_P2.29x2.54mm_EdgePinOffset9.40mm
44-pin D-Sub connector, horizontal/angled (90 deg), THT-mount, male, pitch 2.29x2.54mm, pin-PCB-offset 9.4mm, see http://docs-europe.electrocomponents.com/webdocs/1585/0900766b81585df2.pdf
44-pin D-Sub connector horizontal angled 90deg THT male pitch 2.29x2.54mm pin-PCB-offset 9.4mm
0
44
44
Connector_Dsub
DSUB-44-HD_Male_Vertical_P2.29x1.98mm_MountingHoles
44-pin D-Sub connector, straight/vertical, THT-mount, male, pitch 2.29x1.98mm, distance of mounting holes 47.1mm, see https://disti-assets.s3.amazonaws.com/tonar/files/datasheets/16730.pdf
44-pin D-Sub connector straight vertical THT male pitch 2.29x1.98mm mounting holes distance 47.1mm
0
46
45
Connector_Dsub
DSUB-62-HD_Female_Horizontal_P2.41x1.98mm_EdgePinOffset3.03mm_Housed_MountingHolesOffset4.94mm
62-pin D-Sub connector, horizontal/angled (90 deg), THT-mount, female, pitch 2.41x1.98mm, pin-PCB-offset 3.0300000000000002mm, distance of mounting holes 63.5mm, distance of mounting holes to PCB edge 4.9399999999999995mm, see https://disti-assets.s3.amazonaws.com/tonar/files/datasheets/16730.pdf
62-pin D-Sub connector horizontal angled 90deg THT female pitch 2.41x1.98mm pin-PCB-offset 3.0300000000000002mm mounting-holes-distance 63.5mm mounting-hole-offset 63.5mm
0
64
63
Connector_Dsub
DSUB-62-HD_Female_Horizontal_P2.41x1.98mm_EdgePinOffset8.35mm_Housed_MountingHolesOffset10.89mm
62-pin D-Sub connector, horizontal/angled (90 deg), THT-mount, female, pitch 2.41x1.98mm, pin-PCB-offset 8.35mm, distance of mounting holes 63.5mm, distance of mounting holes to PCB edge 10.889999999999999mm, see https://disti-assets.s3.amazonaws.com/tonar/files/datasheets/16730.pdf
62-pin D-Sub connector horizontal angled 90deg THT female pitch 2.41x1.98mm pin-PCB-offset 8.35mm mounting-holes-distance 63.5mm mounting-hole-offset 63.5mm
0
64
63
Connector_Dsub
DSUB-62-HD_Female_Horizontal_P2.41x1.98mm_EdgePinOffset9.40mm
62-pin D-Sub connector, horizontal/angled (90 deg), THT-mount, female, pitch 2.41x1.98mm, pin-PCB-offset 9.4mm, see http://docs-europe.electrocomponents.com/webdocs/1585/0900766b81585df2.pdf
62-pin D-Sub connector horizontal angled 90deg THT female pitch 2.41x1.98mm pin-PCB-offset 9.4mm
0
62
62
Connector_Dsub
DSUB-62-HD_Female_Horizontal_P2.41x2.54mm_EdgePinOffset9.40mm
62-pin D-Sub connector, horizontal/angled (90 deg), THT-mount, female, pitch 2.41x2.54mm, pin-PCB-offset 9.4mm, see http://docs-europe.electrocomponents.com/webdocs/1585/0900766b81585df2.pdf
62-pin D-Sub connector horizontal angled 90deg THT female pitch 2.41x2.54mm pin-PCB-offset 9.4mm
0
62
62
Connector_Dsub
DSUB-62-HD_Female_Vertical_P2.41x1.98mm_MountingHoles
62-pin D-Sub connector, straight/vertical, THT-mount, female, pitch 2.41x1.98mm, distance of mounting holes 63.5mm, see https://disti-assets.s3.amazonaws.com/tonar/files/datasheets/16730.pdf
62-pin D-Sub connector straight vertical THT female pitch 2.41x1.98mm mounting holes distance 63.5mm
0
64
63
Connector_Dsub
DSUB-62-HD_Male_Horizontal_P2.41x1.98mm_EdgePinOffset3.03mm_Housed_MountingHolesOffset4.94mm
62-pin D-Sub connector, horizontal/angled (90 deg), THT-mount, male, pitch 2.41x1.98mm, pin-PCB-offset 3.0300000000000002mm, distance of mounting holes 63.5mm, distance of mounting holes to PCB edge 4.9399999999999995mm, see https://disti-assets.s3.amazonaws.com/tonar/files/datasheets/16730.pdf
62-pin D-Sub connector horizontal angled 90deg THT male pitch 2.41x1.98mm pin-PCB-offset 3.0300000000000002mm mounting-holes-distance 63.5mm mounting-hole-offset 63.5mm
0
64
63
Connector_Dsub
DSUB-62-HD_Male_Horizontal_P2.41x1.98mm_EdgePinOffset8.35mm_Housed_MountingHolesOffset10.89mm
62-pin D-Sub connector, horizontal/angled (90 deg), THT-mount, male, pitch 2.41x1.98mm, pin-PCB-offset 8.35mm, distance of mounting holes 63.5mm, distance of mounting holes to PCB edge 10.889999999999999mm, see https://disti-assets.s3.amazonaws.com/tonar/files/datasheets/16730.pdf
62-pin D-Sub connector horizontal angled 90deg THT male pitch 2.41x1.98mm pin-PCB-offset 8.35mm mounting-holes-distance 63.5mm mounting-hole-offset 63.5mm
0
64
63
Connector_Dsub
DSUB-62-HD_Male_Horizontal_P2.41x1.98mm_EdgePinOffset9.40mm
62-pin D-Sub connector, horizontal/angled (90 deg), THT-mount, male, pitch 2.41x1.98mm, pin-PCB-offset 9.4mm, see http://docs-europe.electrocomponents.com/webdocs/1585/0900766b81585df2.pdf
62-pin D-Sub connector horizontal angled 90deg THT male pitch 2.41x1.98mm pin-PCB-offset 9.4mm
0
62
62
Connector_Dsub
DSUB-62-HD_Male_Horizontal_P2.41x2.54mm_EdgePinOffset9.40mm
62-pin D-Sub connector, horizontal/angled (90 deg), THT-mount, male, pitch 2.41x2.54mm, pin-PCB-offset 9.4mm, see http://docs-europe.electrocomponents.com/webdocs/1585/0900766b81585df2.pdf
62-pin D-Sub connector horizontal angled 90deg THT male pitch 2.41x2.54mm pin-PCB-offset 9.4mm
0
62
62
Connector_Dsub
DSUB-62-HD_Male_Vertical_P2.41x1.98mm_MountingHoles
62-pin D-Sub connector, straight/vertical, THT-mount, male, pitch 2.41x1.98mm, distance of mounting holes 63.5mm, see https://disti-assets.s3.amazonaws.com/tonar/files/datasheets/16730.pdf
62-pin D-Sub connector straight vertical THT male pitch 2.41x1.98mm mounting holes distance 63.5mm
0
64
63
Connector_FFC-FPC
Hirose_FH12-6S-0.5SH_1x06-1MP_P0.50mm_Horizontal
Hirose FH12, FFC/FPC connector, FH12-6S-0.5SH, 6 Pins per row (https://www.hirose.com/product/en/products/FH12/FH12-24S-0.5SH(55)/), generated with kicad-footprint-generator
connector Hirose FH12 horizontal
0
8
7
Connector_FFC-FPC
Hirose_FH12-8S-0.5SH_1x08-1MP_P0.50mm_Horizontal
Hirose FH12, FFC/FPC connector, FH12-8S-0.5SH, 8 Pins per row (https://www.hirose.com/product/en/products/FH12/FH12-24S-0.5SH(55)/), generated with kicad-footprint-generator
connector Hirose FH12 horizontal
0
10
9
Connector_FFC-FPC
Hirose_FH12-10S-0.5SH_1x10-1MP_P0.50mm_Horizontal
Hirose FH12, FFC/FPC connector, FH12-10S-0.5SH, 10 Pins per row (https://www.hirose.com/product/en/products/FH12/FH12-24S-0.5SH(55)/), generated with kicad-footprint-generator
connector Hirose FH12 horizontal
0
12
11
Connector_FFC-FPC
Hirose_FH12-11S-0.5SH_1x11-1MP_P0.50mm_Horizontal
Hirose FH12, FFC/FPC connector, FH12-11S-0.5SH, 11 Pins per row (https://www.hirose.com/product/en/products/FH12/FH12-24S-0.5SH(55)/), generated with kicad-footprint-generator
connector Hirose FH12 horizontal
0
13
12
Connector_FFC-FPC
Hirose_FH12-12S-0.5SH_1x12-1MP_P0.50mm_Horizontal
Hirose FH12, FFC/FPC connector, FH12-12S-0.5SH, 12 Pins per row (https://www.hirose.com/product/en/products/FH12/FH12-24S-0.5SH(55)/), generated with kicad-footprint-generator
connector Hirose FH12 horizontal
0
14
13
Connector_FFC-FPC
Hirose_FH12-13S-0.5SH_1x13-1MP_P0.50mm_Horizontal
Hirose FH12, FFC/FPC connector, FH12-13S-0.5SH, 13 Pins per row (https://www.hirose.com/product/en/products/FH12/FH12-24S-0.5SH(55)/), generated with kicad-footprint-generator
connector Hirose FH12 horizontal
0
15
14
Connector_FFC-FPC
Hirose_FH12-14S-0.5SH_1x14-1MP_P0.50mm_Horizontal
Hirose FH12, FFC/FPC connector, FH12-14S-0.5SH, 14 Pins per row (https://www.hirose.com/product/en/products/FH12/FH12-24S-0.5SH(55)/), generated with kicad-footprint-generator
connector Hirose FH12 horizontal
0
16
15
Connector_FFC-FPC
Hirose_FH12-15S-0.5SH_1x15-1MP_P0.50mm_Horizontal
Hirose FH12, FFC/FPC connector, FH12-15S-0.5SH, 15 Pins per row (https://www.hirose.com/product/en/products/FH12/FH12-24S-0.5SH(55)/), generated with kicad-footprint-generator
connector Hirose FH12 horizontal
0
17
16
Connector_FFC-FPC
Hirose_FH12-16S-0.5SH_1x16-1MP_P0.50mm_Horizontal
Hirose FH12, FFC/FPC connector, FH12-16S-0.5SH, 16 Pins per row (https://www.hirose.com/product/en/products/FH12/FH12-24S-0.5SH(55)/), generated with kicad-footprint-generator
connector Hirose FH12 horizontal
0
18
17
Connector_FFC-FPC
Hirose_FH12-17S-0.5SH_1x17-1MP_P0.50mm_Horizontal
Hirose FH12, FFC/FPC connector, FH12-17S-0.5SH, 17 Pins per row (https://www.hirose.com/product/en/products/FH12/FH12-24S-0.5SH(55)/), generated with kicad-footprint-generator
connector Hirose FH12 horizontal
0
19
18
Connector_FFC-FPC
Hirose_FH12-18S-0.5SH_1x18-1MP_P0.50mm_Horizontal
Hirose FH12, FFC/FPC connector, FH12-18S-0.5SH, 18 Pins per row (https://www.hirose.com/product/en/products/FH12/FH12-24S-0.5SH(55)/), generated with kicad-footprint-generator
connector Hirose FH12 horizontal
0
20
19
Connector_FFC-FPC
Hirose_FH12-19S-0.5SH_1x19-1MP_P0.50mm_Horizontal
Hirose FH12, FFC/FPC connector, FH12-19S-0.5SH, 19 Pins per row (https://www.hirose.com/product/en/products/FH12/FH12-24S-0.5SH(55)/), generated with kicad-footprint-generator
connector Hirose FH12 horizontal
0
21
20
Connector_FFC-FPC
Hirose_FH12-20S-0.5SH_1x20-1MP_P0.50mm_Horizontal
Hirose FH12, FFC/FPC connector, FH12-20S-0.5SH, 20 Pins per row (https://www.hirose.com/product/en/products/FH12/FH12-24S-0.5SH(55)/), generated with kicad-footprint-generator
connector Hirose FH12 horizontal
0
22
21
Connector_FFC-FPC
Hirose_FH12-22S-0.5SH_1x22-1MP_P0.50mm_Horizontal
Hirose FH12, FFC/FPC connector, FH12-22S-0.5SH, 22 Pins per row (https://www.hirose.com/product/en/products/FH12/FH12-24S-0.5SH(55)/), generated with kicad-footprint-generator
connector Hirose FH12 horizontal
0
24
23
Connector_FFC-FPC
Hirose_FH12-24S-0.5SH_1x24-1MP_P0.50mm_Horizontal
Hirose FH12, FFC/FPC connector, FH12-24S-0.5SH, 24 Pins per row (https://www.hirose.com/product/en/products/FH12/FH12-24S-0.5SH(55)/), generated with kicad-footprint-generator
connector Hirose FH12 horizontal
0
26
25
Connector_FFC-FPC
Hirose_FH12-25S-0.5SH_1x25-1MP_P0.50mm_Horizontal
Hirose FH12, FFC/FPC connector, FH12-25S-0.5SH, 25 Pins per row (https://www.hirose.com/product/en/products/FH12/FH12-24S-0.5SH(55)/), generated with kicad-footprint-generator
connector Hirose FH12 horizontal
0
27
26
Connector_FFC-FPC
Hirose_FH12-26S-0.5SH_1x26-1MP_P0.50mm_Horizontal
Hirose FH12, FFC/FPC connector, FH12-26S-0.5SH, 26 Pins per row (https://www.hirose.com/product/en/products/FH12/FH12-24S-0.5SH(55)/), generated with kicad-footprint-generator
connector Hirose FH12 horizontal
0
28
27
Connector_FFC-FPC
Hirose_FH12-28S-0.5SH_1x28-1MP_P0.50mm_Horizontal
Hirose FH12, FFC/FPC connector, FH12-28S-0.5SH, 28 Pins per row (https://www.hirose.com/product/en/products/FH12/FH12-24S-0.5SH(55)/), generated with kicad-footprint-generator
connector Hirose FH12 horizontal
0
30
29
Connector_FFC-FPC
Hirose_FH12-30S-0.5SH_1x30-1MP_P0.50mm_Horizontal
Hirose FH12, FFC/FPC connector, FH12-30S-0.5SH, 30 Pins per row (https://www.hirose.com/product/en/products/FH12/FH12-24S-0.5SH(55)/), generated with kicad-footprint-generator
connector Hirose FH12 horizontal
0
32
31
Connector_FFC-FPC
Hirose_FH12-32S-0.5SH_1x32-1MP_P0.50mm_Horizontal
Hirose FH12, FFC/FPC connector, FH12-32S-0.5SH, 32 Pins per row (https://www.hirose.com/product/en/products/FH12/FH12-24S-0.5SH(55)/), generated with kicad-footprint-generator
connector Hirose FH12 horizontal
0
34
33
Connector_FFC-FPC
Hirose_FH12-33S-0.5SH_1x33-1MP_P0.50mm_Horizontal
Hirose FH12, FFC/FPC connector, FH12-33S-0.5SH, 33 Pins per row (https://www.hirose.com/product/en/products/FH12/FH12-24S-0.5SH(55)/), generated with kicad-footprint-generator
connector Hirose FH12 horizontal
0
35
34
Connector_FFC-FPC
Hirose_FH12-34S-0.5SH_1x34-1MP_P0.50mm_Horizontal
Hirose FH12, FFC/FPC connector, FH12-34S-0.5SH, 34 Pins per row (https://www.hirose.com/product/en/products/FH12/FH12-24S-0.5SH(55)/), generated with kicad-footprint-generator
connector Hirose FH12 horizontal
0
36
35
Connector_FFC-FPC
Hirose_FH12-35S-0.5SH_1x35-1MP_P0.50mm_Horizontal
Hirose FH12, FFC/FPC connector, FH12-35S-0.5SH, 35 Pins per row (https://www.hirose.com/product/en/products/FH12/FH12-24S-0.5SH(55)/), generated with kicad-footprint-generator
connector Hirose FH12 horizontal
0
37
36
Connector_FFC-FPC
Hirose_FH12-36S-0.5SH_1x36-1MP_P0.50mm_Horizontal
Hirose FH12, FFC/FPC connector, FH12-36S-0.5SH, 36 Pins per row (https://www.hirose.com/product/en/products/FH12/FH12-24S-0.5SH(55)/), generated with kicad-footprint-generator
connector Hirose FH12 horizontal
0
38
37
Connector_FFC-FPC
Hirose_FH12-40S-0.5SH_1x40-1MP_P0.50mm_Horizontal
Hirose FH12, FFC/FPC connector, FH12-40S-0.5SH, 40 Pins per row (https://www.hirose.com/product/en/products/FH12/FH12-24S-0.5SH(55)/), generated with kicad-footprint-generator
connector Hirose FH12 horizontal
0
42
41
Connector_FFC-FPC
Hirose_FH12-45S-0.5SH_1x45-1MP_P0.50mm_Horizontal
Hirose FH12, FFC/FPC connector, FH12-45S-0.5SH, 45 Pins per row (https://www.hirose.com/product/en/products/FH12/FH12-24S-0.5SH(55)/), generated with kicad-footprint-generator
connector Hirose FH12 horizontal
0
47
46
Connector_FFC-FPC
Hirose_FH12-50S-0.5SH_1x50-1MP_P0.50mm_Horizontal
Hirose FH12, FFC/FPC connector, FH12-50S-0.5SH, 50 Pins per row (https://www.hirose.com/product/en/products/FH12/FH12-24S-0.5SH(55)/), generated with kicad-footprint-generator
connector Hirose FH12 horizontal
0
52
51
Connector_FFC-FPC
Hirose_FH12-53S-0.5SH_1x53-1MP_P0.50mm_Horizontal
Hirose FH12, FFC/FPC connector, FH12-53S-0.5SH, 53 Pins per row (https://www.hirose.com/product/en/products/FH12/FH12-24S-0.5SH(55)/), generated with kicad-footprint-generator
connector Hirose FH12 horizontal
0
55
54
Connector_FFC-FPC
JAE_FF0825SA1_2Rows-25Pins_P0.40mm_Horizontal
Molex JAE 0.2mm pitch, 1mm overall height FFC/FPC connector, FF0825SA1, 25 Circuits (http://www.jae.com/z-en/pdf_download_exec.cfm?param=SJ108178.pdf), generated with kicad-footprint-generator
connector JAE  top entry
0
25
25
Connector_FFC-FPC
JAE_FF0829SA1_2Rows-29Pins_P0.40mm_Horizontal
Molex JAE 0.2mm pitch, 1mm overall height FFC/FPC connector, FF0829SA1, 29 Circuits (http://www.jae.com/z-en/pdf_download_exec.cfm?param=SJ108178.pdf), generated with kicad-footprint-generator
connector JAE  top entry
0
29
29
Connector_FFC-FPC
JAE_FF0841SA1_2Rows-41Pins_P0.40mm_Horizontal
Molex JAE 0.2mm pitch, 1mm overall height FFC/FPC connector, FF0841SA1, 41 Circuits (http://www.jae.com/z-en/pdf_download_exec.cfm?param=SJ108178.pdf), generated with kicad-footprint-generator
connector JAE  top entry
0
41
41
Connector_FFC-FPC
JAE_FF0851SA1_2Rows-51Pins_P0.40mm_Horizontal
Molex JAE 0.2mm pitch, 1mm overall height FFC/FPC connector, FF0851SA1, 51 Circuits (http://www.jae.com/z-en/pdf_download_exec.cfm?param=SJ108178.pdf), generated with kicad-footprint-generator
connector JAE  top entry
0
51
51
Connector_FFC-FPC
JAE_FF0871SA1_2Rows-71Pins_P0.40mm_Horizontal
Molex JAE 0.2mm pitch, 1mm overall height FFC/FPC connector, FF0871SA1, 71 Circuits (http://www.jae.com/z-en/pdf_download_exec.cfm?param=SJ108178.pdf), generated with kicad-footprint-generator
connector JAE  top entry
0
71
71
Connector_FFC-FPC
JAE_FF0881SA1_2Rows-81Pins_P0.40mm_Horizontal
Molex JAE 0.2mm pitch, 1mm overall height FFC/FPC connector, FF0881SA1, 81 Circuits (http://www.jae.com/z-en/pdf_download_exec.cfm?param=SJ108178.pdf), generated with kicad-footprint-generator
connector JAE  top entry
0
81
81
Connector_FFC-FPC
Molex_54132-5033_1x50-1MP_P0.5mm_Horizontal
Molex FFC/FPC connector, 50 bottom-side contacts, 0.5mm pitch, 2.0mm height, https://www.molex.com/pdm_docs/sd/541325033_sd.pdf
FFC FPC
0
54
51
Connector_FFC-FPC
Molex_200528-0040_1x04-1MP_P1.00mm_Horizontal
Molex Molex 1.00mm Pitch Easy-On BackFlip, Right-Angle, Bottom Contact FFC/FPC, 200528-0040, 4 Circuits (https://www.molex.com/pdm_docs/sd/2005280040_sd.pdf), generated with kicad-footprint-generator
connector Molex  top entry
0
6
5
Connector_FFC-FPC
Molex_200528-0050_1x05-1MP_P1.00mm_Horizontal
Molex Molex 1.00mm Pitch Easy-On BackFlip, Right-Angle, Bottom Contact FFC/FPC, 200528-0050, 5 Circuits (https://www.molex.com/pdm_docs/sd/2005280050_sd.pdf), generated with kicad-footprint-generator
connector Molex  top entry
0
7
6
Connector_FFC-FPC
Molex_200528-0060_1x06-1MP_P1.00mm_Horizontal
Molex Molex 1.00mm Pitch Easy-On BackFlip, Right-Angle, Bottom Contact FFC/FPC, 200528-0060, 6 Circuits (https://www.molex.com/pdm_docs/sd/2005280060_sd.pdf), generated with kicad-footprint-generator
connector Molex  top entry
0
8
7
Connector_FFC-FPC
Molex_200528-0070_1x07-1MP_P1.00mm_Horizontal
Molex Molex 1.00mm Pitch Easy-On BackFlip, Right-Angle, Bottom Contact FFC/FPC, 200528-0070, 7 Circuits (https://www.molex.com/pdm_docs/sd/2005280070_sd.pdf), generated with kicad-footprint-generator
connector Molex  top entry
0
9
8
Connector_FFC-FPC
Molex_200528-0080_1x08-1MP_P1.00mm_Horizontal
Molex Molex 1.00mm Pitch Easy-On BackFlip, Right-Angle, Bottom Contact FFC/FPC, 200528-0080, 8 Circuits (https://www.molex.com/pdm_docs/sd/2005280080_sd.pdf), generated with kicad-footprint-generator
connector Molex  top entry
0
10
9
Connector_FFC-FPC
Molex_200528-0090_1x09-1MP_P1.00mm_Horizontal
Molex Molex 1.00mm Pitch Easy-On BackFlip, Right-Angle, Bottom Contact FFC/FPC, 200528-0090, 9 Circuits (https://www.molex.com/pdm_docs/sd/2005280090_sd.pdf), generated with kicad-footprint-generator
connector Molex  top entry
0
11
10
Connector_FFC-FPC
Molex_200528-0100_1x10-1MP_P1.00mm_Horizontal
Molex Molex 1.00mm Pitch Easy-On BackFlip, Right-Angle, Bottom Contact FFC/FPC, 200528-0100, 10 Circuits (https://www.molex.com/pdm_docs/sd/2005280100_sd.pdf), generated with kicad-footprint-generator
connector Molex  top entry
0
12
11
Connector_FFC-FPC
Molex_200528-0110_1x11-1MP_P1.00mm_Horizontal
Molex Molex 1.00mm Pitch Easy-On BackFlip, Right-Angle, Bottom Contact FFC/FPC, 200528-0110, 11 Circuits (https://www.molex.com/pdm_docs/sd/2005280110_sd.pdf), generated with kicad-footprint-generator
connector Molex  top entry
0
13
12
Connector_FFC-FPC
Molex_200528-0120_1x12-1MP_P1.00mm_Horizontal
Molex Molex 1.00mm Pitch Easy-On BackFlip, Right-Angle, Bottom Contact FFC/FPC, 200528-0120, 12 Circuits (https://www.molex.com/pdm_docs/sd/2005280120_sd.pdf), generated with kicad-footprint-generator
connector Molex  top entry
0
14
13
Connector_FFC-FPC
Molex_200528-0130_1x13-1MP_P1.00mm_Horizontal
Molex Molex 1.00mm Pitch Easy-On BackFlip, Right-Angle, Bottom Contact FFC/FPC, 200528-0130, 13 Circuits (https://www.molex.com/pdm_docs/sd/2005280130_sd.pdf), generated with kicad-footprint-generator
connector Molex  top entry
0
15
14
Connector_FFC-FPC
Molex_200528-0140_1x14-1MP_P1.00mm_Horizontal
Molex Molex 1.00mm Pitch Easy-On BackFlip, Right-Angle, Bottom Contact FFC/FPC, 200528-0140, 14 Circuits (https://www.molex.com/pdm_docs/sd/2005280140_sd.pdf), generated with kicad-footprint-generator
connector Molex  top entry
0
16
15
Connector_FFC-FPC
Molex_200528-0150_1x15-1MP_P1.00mm_Horizontal
Molex Molex 1.00mm Pitch Easy-On BackFlip, Right-Angle, Bottom Contact FFC/FPC, 200528-0150, 15 Circuits (https://www.molex.com/pdm_docs/sd/2005280150_sd.pdf), generated with kicad-footprint-generator
connector Molex  top entry
0
17
16
Connector_FFC-FPC
Molex_200528-0160_1x16-1MP_P1.00mm_Horizontal
Molex Molex 1.00mm Pitch Easy-On BackFlip, Right-Angle, Bottom Contact FFC/FPC, 200528-0160, 16 Circuits (https://www.molex.com/pdm_docs/sd/2005280160_sd.pdf), generated with kicad-footprint-generator
connector Molex  top entry
0
18
17
Connector_FFC-FPC
Molex_200528-0170_1x17-1MP_P1.00mm_Horizontal
Molex Molex 1.00mm Pitch Easy-On BackFlip, Right-Angle, Bottom Contact FFC/FPC, 200528-0170, 17 Circuits (https://www.molex.com/pdm_docs/sd/2005280170_sd.pdf), generated with kicad-footprint-generator
connector Molex  top entry
0
19
18
Connector_FFC-FPC
Molex_200528-0180_1x18-1MP_P1.00mm_Horizontal
Molex Molex 1.00mm Pitch Easy-On BackFlip, Right-Angle, Bottom Contact FFC/FPC, 200528-0180, 18 Circuits (https://www.molex.com/pdm_docs/sd/2005280180_sd.pdf), generated with kicad-footprint-generator
connector Molex  top entry
0
20
19
Connector_FFC-FPC
Molex_200528-0190_1x19-1MP_P1.00mm_Horizontal
Molex Molex 1.00mm Pitch Easy-On BackFlip, Right-Angle, Bottom Contact FFC/FPC, 200528-0190, 19 Circuits (https://www.molex.com/pdm_docs/sd/2005280190_sd.pdf), generated with kicad-footprint-generator
connector Molex  top entry
0
21
20
Connector_FFC-FPC
Molex_200528-0200_1x20-1MP_P1.00mm_Horizontal
Molex Molex 1.00mm Pitch Easy-On BackFlip, Right-Angle, Bottom Contact FFC/FPC, 200528-0200, 20 Circuits (https://www.molex.com/pdm_docs/sd/2005280200_sd.pdf), generated with kicad-footprint-generator
connector Molex  top entry
0
22
21
Connector_FFC-FPC
Molex_200528-0210_1x21-1MP_P1.00mm_Horizontal
Molex Molex 1.00mm Pitch Easy-On BackFlip, Right-Angle, Bottom Contact FFC/FPC, 200528-0210, 21 Circuits (https://www.molex.com/pdm_docs/sd/2005280210_sd.pdf), generated with kicad-footprint-generator
connector Molex  top entry
0
23
22
Connector_FFC-FPC
Molex_200528-0220_1x22-1MP_P1.00mm_Horizontal
Molex Molex 1.00mm Pitch Easy-On BackFlip, Right-Angle, Bottom Contact FFC/FPC, 200528-0220, 22 Circuits (https://www.molex.com/pdm_docs/sd/2005280220_sd.pdf), generated with kicad-footprint-generator
connector Molex  top entry
0
24
23
Connector_FFC-FPC
Molex_200528-0230_1x23-1MP_P1.00mm_Horizontal
Molex Molex 1.00mm Pitch Easy-On BackFlip, Right-Angle, Bottom Contact FFC/FPC, 200528-0230, 23 Circuits (https://www.molex.com/pdm_docs/sd/2005280230_sd.pdf), generated with kicad-footprint-generator
connector Molex  top entry
0
25
24
Connector_FFC-FPC
Molex_200528-0240_1x24-1MP_P1.00mm_Horizontal
Molex Molex 1.00mm Pitch Easy-On BackFlip, Right-Angle, Bottom Contact FFC/FPC, 200528-0240, 24 Circuits (https://www.molex.com/pdm_docs/sd/2005280240_sd.pdf), generated with kicad-footprint-generator
connector Molex  top entry
0
26
25
Connector_FFC-FPC
Molex_200528-0250_1x25-1MP_P1.00mm_Horizontal
Molex Molex 1.00mm Pitch Easy-On BackFlip, Right-Angle, Bottom Contact FFC/FPC, 200528-0250, 25 Circuits (https://www.molex.com/pdm_docs/sd/2005280250_sd.pdf), generated with kicad-footprint-generator
connector Molex  top entry
0
27
26
Connector_FFC-FPC
Molex_200528-0260_1x26-1MP_P1.00mm_Horizontal
Molex Molex 1.00mm Pitch Easy-On BackFlip, Right-Angle, Bottom Contact FFC/FPC, 200528-0260, 26 Circuits (https://www.molex.com/pdm_docs/sd/2005280260_sd.pdf), generated with kicad-footprint-generator
connector Molex  top entry
0
28
27
Connector_FFC-FPC
Molex_200528-0270_1x27-1MP_P1.00mm_Horizontal
Molex Molex 1.00mm Pitch Easy-On BackFlip, Right-Angle, Bottom Contact FFC/FPC, 200528-0270, 27 Circuits (https://www.molex.com/pdm_docs/sd/2005280270_sd.pdf), generated with kicad-footprint-generator
connector Molex  top entry
0
29
28
Connector_FFC-FPC
Molex_200528-0280_1x28-1MP_P1.00mm_Horizontal
Molex Molex 1.00mm Pitch Easy-On BackFlip, Right-Angle, Bottom Contact FFC/FPC, 200528-0280, 28 Circuits (https://www.molex.com/pdm_docs/sd/2005280280_sd.pdf), generated with kicad-footprint-generator
connector Molex  top entry
0
30
29
Connector_FFC-FPC
Molex_200528-0290_1x29-1MP_P1.00mm_Horizontal
Molex Molex 1.00mm Pitch Easy-On BackFlip, Right-Angle, Bottom Contact FFC/FPC, 200528-0290, 29 Circuits (https://www.molex.com/pdm_docs/sd/2005280290_sd.pdf), generated with kicad-footprint-generator
connector Molex  top entry
0
31
30
Connector_FFC-FPC
Molex_200528-0300_1x30-1MP_P1.00mm_Horizontal
Molex Molex 1.00mm Pitch Easy-On BackFlip, Right-Angle, Bottom Contact FFC/FPC, 200528-0300, 30 Circuits (https://www.molex.com/pdm_docs/sd/2005280300_sd.pdf), generated with kicad-footprint-generator
connector Molex  top entry
0
32
31
Connector_FFC-FPC
Molex_502231-1500_1x15-1SH_P0.5mm_Vertical
Molex 0.50mm Pitch Easy-On Type FFC/FPC Connector, For LVDS, 6.05mm Height, Vertical, Surface Mount, ZIF, 15 Circuits (https://www.molex.com/pdm_docs/sd/5022311500_sd.pdf)
molex FFC/FPC connector Pitch 0.5mm vertical
0
17
16
Connector_FFC-FPC
Molex_502231-2400_1x24-1SH_P0.5mm_Vertical
Molex 0.50mm Pitch Easy-On Type FFC/FPC Connector, For LVDS, 6.05mm Height, Vertical, Surface Mount, ZIF, 24 Circuits (https://www.molex.com/pdm_docs/sd/5022312400_sd.pdf)
molex FFC/FPC connector Pitch 0.5mm vertical
0
26
25
Connector_FFC-FPC
Molex_502231-3300_1x33-1SH_P0.5mm_Vertical
Molex 0.50mm Pitch Easy-On Type FFC/FPC Connector, For LVDS, 6.05mm Height, Vertical, Surface Mount, ZIF, 33 Circuits (https://www.molex.com/pdm_docs/sd/5022313300_sd.pdf)
molex FFC/FPC connector Pitch 0.5mm vertical
0
36
34
Connector_FFC-FPC
Molex_502244-1530_1x15-1MP_P0.5mm_Horizontal
Molex 0.50mm Pitch Easy-On Type FFC/FPC Connector, For LVDS, 2.33mm Height, Right Angle, Surface Mount, ZIF, Bottom Contact Style, 15 Circuits (http://www.molex.com/pdm_docs/sd/5022441530_sd.pdf)
molex FFC/FPC connector Pitch 0.5mm right angle
0
19
16
Connector_FFC-FPC
Molex_502244-2430_1x24-1MP_P0.5mm_Horizontal
Molex 0.50mm Pitch Easy-On Type FFC/FPC Connector, For LVDS, 2.33mm Height, Right Angle, Surface Mount, ZIF, Bottom Contact Style, 24 Circuits (http://www.molex.com/pdm_docs/sd/5022441530_sd.pdf)
molex FFC/FPC connector Pitch 0.5mm right angle
0
28
25
Connector_FFC-FPC
Molex_502244-3330_1x33-1MP_P0.5mm_Horizontal
Molex 0.50mm Pitch Easy-On Type FFC/FPC Connector, For LVDS, 2.33mm Height, Right Angle, Surface Mount, ZIF, Bottom Contact Style, 33 Circuits (http://www.molex.com/pdm_docs/sd/5022441530_sd.pdf)
molex FFC/FPC connector Pitch 0.5mm right angle
0
39
34
Connector_FFC-FPC
Molex_502250-1791_2Rows-17Pins-1MP_P0.60mm_Horizontal
Molex Molex 0.30mm Pitch Easy-On BackFlip Type FFC/FPC, 502250-1791, 17 Circuits (http://www.molex.com/pdm_docs/sd/5022501791_sd.pdf), generated with kicad-footprint-generator
connector Molex  top entry
0
19
18
Connector_FFC-FPC
Molex_502250-2191_2Rows-21Pins-1MP_P0.60mm_Horizontal
Molex Molex 0.30mm Pitch Easy-On BackFlip Type FFC/FPC, 502250-2191, 21 Circuits (http://www.molex.com/pdm_docs/sd/5022502191_sd.pdf), generated with kicad-footprint-generator
connector Molex  top entry
0
23
22
Connector_FFC-FPC
Molex_502250-2391_2Rows-23Pins-1MP_P0.60mm_Horizontal
Molex Molex 0.30mm Pitch Easy-On BackFlip Type FFC/FPC, 502250-2391, 23 Circuits (http://www.molex.com/pdm_docs/sd/5022502391_sd.pdf), generated with kicad-footprint-generator
connector Molex  top entry
0
25
24
Connector_FFC-FPC
Molex_502250-2791_2Rows-27Pins-1MP_P0.60mm_Horizontal
Molex Molex 0.30mm Pitch Easy-On BackFlip Type FFC/FPC, 502250-2791, 27 Circuits (http://www.molex.com/pdm_docs/sd/5022502791_sd.pdf), generated with kicad-footprint-generator
connector Molex  top entry
0
29
28
Connector_FFC-FPC
Molex_502250-3391_2Rows-33Pins-1MP_P0.60mm_Horizontal
Molex Molex 0.30mm Pitch Easy-On BackFlip Type FFC/FPC, 502250-3391, 33 Circuits (http://www.molex.com/pdm_docs/sd/5022503391_sd.pdf), generated with kicad-footprint-generator
connector Molex  top entry
0
35
34
Connector_FFC-FPC
Molex_502250-3591_2Rows-35Pins-1MP_P0.60mm_Horizontal
Molex Molex 0.30mm Pitch Easy-On BackFlip Type FFC/FPC, 502250-3591, 35 Circuits (http://www.molex.com/pdm_docs/sd/5022503591_sd.pdf), generated with kicad-footprint-generator
connector Molex  top entry
0
37
36
Connector_FFC-FPC
Molex_502250-3991_2Rows-39Pins-1MP_P0.60mm_Horizontal
Molex Molex 0.30mm Pitch Easy-On BackFlip Type FFC/FPC, 502250-3991, 39 Circuits (http://www.molex.com/pdm_docs/sd/5022503991_sd.pdf), generated with kicad-footprint-generator
connector Molex  top entry
0
41
40
Connector_FFC-FPC
Molex_502250-4191_2Rows-41Pins-1MP_P0.60mm_Horizontal
Molex Molex 0.30mm Pitch Easy-On BackFlip Type FFC/FPC, 502250-4191, 41 Circuits (http://www.molex.com/pdm_docs/sd/5022504191_sd.pdf), generated with kicad-footprint-generator
connector Molex  top entry
0
43
42
Connector_FFC-FPC
Molex_502250-5191_2Rows-51Pins-1MP_P0.60mm_Horizontal
Molex Molex 0.30mm Pitch Easy-On BackFlip Type FFC/FPC, 502250-5191, 51 Circuits (http://www.molex.com/pdm_docs/sd/5022505191_sd.pdf), generated with kicad-footprint-generator
connector Molex  top entry
0
53
52
Connector_FFC-FPC
TE_0-1734839-5_1x05-1MP_P0.5mm_Horizontal
TE FPC connector, 05 top-side contacts, 0.5mm pitch, SMT, https://www.te.com/commerce/DocumentDelivery/DDEController?Action=showdoc&DocId=Customer+Drawing%7F1734839%7FC%7Fpdf%7FEnglish%7FENG_CD_1734839_C_C_1734839.pdf%7F4-1734839-0
te fpc 1734839
0
7
6
Connector_FFC-FPC
TE_0-1734839-6_1x06-1MP_P0.5mm_Horizontal
TE FPC connector, 06 top-side contacts, 0.5mm pitch, SMT, https://www.te.com/commerce/DocumentDelivery/DDEController?Action=showdoc&DocId=Customer+Drawing%7F1734839%7FC%7Fpdf%7FEnglish%7FENG_CD_1734839_C_C_1734839.pdf%7F4-1734839-0
te fpc 1734839
0
8
7
Connector_FFC-FPC
TE_0-1734839-7_1x07-1MP_P0.5mm_Horizontal
TE FPC connector, 07 top-side contacts, 0.5mm pitch, SMT, https://www.te.com/commerce/DocumentDelivery/DDEController?Action=showdoc&DocId=Customer+Drawing%7F1734839%7FC%7Fpdf%7FEnglish%7FENG_CD_1734839_C_C_1734839.pdf%7F4-1734839-0
te fpc 1734839
0
9
8
Connector_FFC-FPC
TE_0-1734839-8_1x08-1MP_P0.5mm_Horizontal
TE FPC connector, 08 top-side contacts, 0.5mm pitch, SMT, https://www.te.com/commerce/DocumentDelivery/DDEController?Action=showdoc&DocId=Customer+Drawing%7F1734839%7FC%7Fpdf%7FEnglish%7FENG_CD_1734839_C_C_1734839.pdf%7F4-1734839-0
te fpc 1734839
0
10
9
Connector_FFC-FPC
TE_0-1734839-9_1x09-1MP_P0.5mm_Horizontal
TE FPC connector, 09 top-side contacts, 0.5mm pitch, SMT, https://www.te.com/commerce/DocumentDelivery/DDEController?Action=showdoc&DocId=Customer+Drawing%7F1734839%7FC%7Fpdf%7FEnglish%7FENG_CD_1734839_C_C_1734839.pdf%7F4-1734839-0
te fpc 1734839
0
11
10
Connector_FFC-FPC
TE_1-84952-0_1x10-1MP_P1.0mm_Horizontal
TE FPC connector, 10 bottom-side contacts, 1.0mm pitch, 1.0mm height, SMT, http://www.te.com/commerce/DocumentDelivery/DDEController?Action=srchrtrv&DocNm=84952&DocType=Customer+Drawing&DocLang=English&DocFormat=pdf&PartCntxt=84952-4
te fpc 84952
0
12
11
Connector_FFC-FPC
TE_1-84952-1_1x11-1MP_P1.0mm_Horizontal
TE FPC connector, 11 bottom-side contacts, 1.0mm pitch, 1.0mm height, SMT, http://www.te.com/commerce/DocumentDelivery/DDEController?Action=srchrtrv&DocNm=84952&DocType=Customer+Drawing&DocLang=English&DocFormat=pdf&PartCntxt=84952-4
te fpc 84952
0
13
12
Connector_FFC-FPC
TE_1-84952-2_1x12-1MP_P1.0mm_Horizontal
TE FPC connector, 12 bottom-side contacts, 1.0mm pitch, 1.0mm height, SMT, http://www.te.com/commerce/DocumentDelivery/DDEController?Action=srchrtrv&DocNm=84952&DocType=Customer+Drawing&DocLang=English&DocFormat=pdf&PartCntxt=84952-4
te fpc 84952
0
14
13
Connector_FFC-FPC
TE_1-84952-3_1x13-1MP_P1.0mm_Horizontal
TE FPC connector, 13 bottom-side contacts, 1.0mm pitch, 1.0mm height, SMT, http://www.te.com/commerce/DocumentDelivery/DDEController?Action=srchrtrv&DocNm=84952&DocType=Customer+Drawing&DocLang=English&DocFormat=pdf&PartCntxt=84952-4
te fpc 84952
0
15
14
Connector_FFC-FPC
TE_1-84952-4_1x14-1MP_P1.0mm_Horizontal
TE FPC connector, 14 bottom-side contacts, 1.0mm pitch, 1.0mm height, SMT, http://www.te.com/commerce/DocumentDelivery/DDEController?Action=srchrtrv&DocNm=84952&DocType=Customer+Drawing&DocLang=English&DocFormat=pdf&PartCntxt=84952-4
te fpc 84952
0
16
15
Connector_FFC-FPC
TE_1-84952-5_1x15-1MP_P1.0mm_Horizontal
TE FPC connector, 15 bottom-side contacts, 1.0mm pitch, 1.0mm height, SMT, http://www.te.com/commerce/DocumentDelivery/DDEController?Action=srchrtrv&DocNm=84952&DocType=Customer+Drawing&DocLang=English&DocFormat=pdf&PartCntxt=84952-4
te fpc 84952
0
17
16
Connector_FFC-FPC
TE_1-84952-6_1x16-1MP_P1.0mm_Horizontal
TE FPC connector, 16 bottom-side contacts, 1.0mm pitch, 1.0mm height, SMT, http://www.te.com/commerce/DocumentDelivery/DDEController?Action=srchrtrv&DocNm=84952&DocType=Customer+Drawing&DocLang=English&DocFormat=pdf&PartCntxt=84952-4
te fpc 84952
0
18
17
Connector_FFC-FPC
TE_1-84952-7_1x17-1MP_P1.0mm_Horizontal
TE FPC connector, 17 bottom-side contacts, 1.0mm pitch, 1.0mm height, SMT, http://www.te.com/commerce/DocumentDelivery/DDEController?Action=srchrtrv&DocNm=84952&DocType=Customer+Drawing&DocLang=English&DocFormat=pdf&PartCntxt=84952-4
te fpc 84952
0
19
18
Connector_FFC-FPC
TE_1-84952-8_1x18-1MP_P1.0mm_Horizontal
TE FPC connector, 18 bottom-side contacts, 1.0mm pitch, 1.0mm height, SMT, http://www.te.com/commerce/DocumentDelivery/DDEController?Action=srchrtrv&DocNm=84952&DocType=Customer+Drawing&DocLang=English&DocFormat=pdf&PartCntxt=84952-4
te fpc 84952
0
20
19
Connector_FFC-FPC
TE_1-84952-9_1x19-1MP_P1.0mm_Horizontal
TE FPC connector, 19 bottom-side contacts, 1.0mm pitch, 1.0mm height, SMT, http://www.te.com/commerce/DocumentDelivery/DDEController?Action=srchrtrv&DocNm=84952&DocType=Customer+Drawing&DocLang=English&DocFormat=pdf&PartCntxt=84952-4
te fpc 84952
0
21
20
Connector_FFC-FPC
TE_1-84953-0_1x10-1MP_P1.0mm_Horizontal
TE FPC connector, 10 top-side contacts, 1.0mm pitch, 1.0mm height, SMT, http://www.te.com/commerce/DocumentDelivery/DDEController?Action=srchrtrv&DocNm=84953&DocType=Customer+Drawing&DocLang=English&DocFormat=pdf&PartCntxt=84953-4
te fpc 84953
0
12
11
Connector_FFC-FPC
TE_1-84953-1_1x11-1MP_P1.0mm_Horizontal
TE FPC connector, 11 top-side contacts, 1.0mm pitch, 1.0mm height, SMT, http://www.te.com/commerce/DocumentDelivery/DDEController?Action=srchrtrv&DocNm=84953&DocType=Customer+Drawing&DocLang=English&DocFormat=pdf&PartCntxt=84953-4
te fpc 84953
0
13
12
Connector_FFC-FPC
TE_1-84953-2_1x12-1MP_P1.0mm_Horizontal
TE FPC connector, 12 top-side contacts, 1.0mm pitch, 1.0mm height, SMT, http://www.te.com/commerce/DocumentDelivery/DDEController?Action=srchrtrv&DocNm=84953&DocType=Customer+Drawing&DocLang=English&DocFormat=pdf&PartCntxt=84953-4
te fpc 84953
0
14
13
Connector_FFC-FPC
TE_1-84953-3_1x13-1MP_P1.0mm_Horizontal
TE FPC connector, 13 top-side contacts, 1.0mm pitch, 1.0mm height, SMT, http://www.te.com/commerce/DocumentDelivery/DDEController?Action=srchrtrv&DocNm=84953&DocType=Customer+Drawing&DocLang=English&DocFormat=pdf&PartCntxt=84953-4
te fpc 84953
0
15
14
Connector_FFC-FPC
TE_1-84953-4_1x14-1MP_P1.0mm_Horizontal
TE FPC connector, 14 top-side contacts, 1.0mm pitch, 1.0mm height, SMT, http://www.te.com/commerce/DocumentDelivery/DDEController?Action=srchrtrv&DocNm=84953&DocType=Customer+Drawing&DocLang=English&DocFormat=pdf&PartCntxt=84953-4
te fpc 84953
0
16
15
Connector_FFC-FPC
TE_1-84953-5_1x15-1MP_P1.0mm_Horizontal
TE FPC connector, 15 top-side contacts, 1.0mm pitch, 1.0mm height, SMT, http://www.te.com/commerce/DocumentDelivery/DDEController?Action=srchrtrv&DocNm=84953&DocType=Customer+Drawing&DocLang=English&DocFormat=pdf&PartCntxt=84953-4
te fpc 84953
0
17
16
Connector_FFC-FPC
TE_1-84953-6_1x16-1MP_P1.0mm_Horizontal
TE FPC connector, 16 top-side contacts, 1.0mm pitch, 1.0mm height, SMT, http://www.te.com/commerce/DocumentDelivery/DDEController?Action=srchrtrv&DocNm=84953&DocType=Customer+Drawing&DocLang=English&DocFormat=pdf&PartCntxt=84953-4
te fpc 84953
0
18
17
Connector_FFC-FPC
TE_1-84953-7_1x17-1MP_P1.0mm_Horizontal
TE FPC connector, 17 top-side contacts, 1.0mm pitch, 1.0mm height, SMT, http://www.te.com/commerce/DocumentDelivery/DDEController?Action=srchrtrv&DocNm=84953&DocType=Customer+Drawing&DocLang=English&DocFormat=pdf&PartCntxt=84953-4
te fpc 84953
0
19
18
Connector_FFC-FPC
TE_1-84953-8_1x18-1MP_P1.0mm_Horizontal
TE FPC connector, 18 top-side contacts, 1.0mm pitch, 1.0mm height, SMT, http://www.te.com/commerce/DocumentDelivery/DDEController?Action=srchrtrv&DocNm=84953&DocType=Customer+Drawing&DocLang=English&DocFormat=pdf&PartCntxt=84953-4
te fpc 84953
0
20
19
Connector_FFC-FPC
TE_1-84953-9_1x19-1MP_P1.0mm_Horizontal
TE FPC connector, 19 top-side contacts, 1.0mm pitch, 1.0mm height, SMT, http://www.te.com/commerce/DocumentDelivery/DDEController?Action=srchrtrv&DocNm=84953&DocType=Customer+Drawing&DocLang=English&DocFormat=pdf&PartCntxt=84953-4
te fpc 84953
0
21
20
Connector_FFC-FPC
TE_1-1734839-0_1x10-1MP_P0.5mm_Horizontal
TE FPC connector, 10 top-side contacts, 0.5mm pitch, SMT, https://www.te.com/commerce/DocumentDelivery/DDEController?Action=showdoc&DocId=Customer+Drawing%7F1734839%7FC%7Fpdf%7FEnglish%7FENG_CD_1734839_C_C_1734839.pdf%7F4-1734839-0
te fpc 1734839
0
12
11
Connector_FFC-FPC
TE_1-1734839-1_1x11-1MP_P0.5mm_Horizontal
TE FPC connector, 11 top-side contacts, 0.5mm pitch, SMT, https://www.te.com/commerce/DocumentDelivery/DDEController?Action=showdoc&DocId=Customer+Drawing%7F1734839%7FC%7Fpdf%7FEnglish%7FENG_CD_1734839_C_C_1734839.pdf%7F4-1734839-0
te fpc 1734839
0
13
12
Connector_FFC-FPC
TE_1-1734839-2_1x12-1MP_P0.5mm_Horizontal
TE FPC connector, 12 top-side contacts, 0.5mm pitch, SMT, https://www.te.com/commerce/DocumentDelivery/DDEController?Action=showdoc&DocId=Customer+Drawing%7F1734839%7FC%7Fpdf%7FEnglish%7FENG_CD_1734839_C_C_1734839.pdf%7F4-1734839-0
te fpc 1734839
0
14
13
Connector_FFC-FPC
TE_1-1734839-3_1x13-1MP_P0.5mm_Horizontal
TE FPC connector, 13 top-side contacts, 0.5mm pitch, SMT, https://www.te.com/commerce/DocumentDelivery/DDEController?Action=showdoc&DocId=Customer+Drawing%7F1734839%7FC%7Fpdf%7FEnglish%7FENG_CD_1734839_C_C_1734839.pdf%7F4-1734839-0
te fpc 1734839
0
15
14
Connector_FFC-FPC
TE_1-1734839-4_1x14-1MP_P0.5mm_Horizontal
TE FPC connector, 14 top-side contacts, 0.5mm pitch, SMT, https://www.te.com/commerce/DocumentDelivery/DDEController?Action=showdoc&DocId=Customer+Drawing%7F1734839%7FC%7Fpdf%7FEnglish%7FENG_CD_1734839_C_C_1734839.pdf%7F4-1734839-0
te fpc 1734839
0
16
15
Connector_FFC-FPC
TE_1-1734839-5_1x15-1MP_P0.5mm_Horizontal
TE FPC connector, 15 top-side contacts, 0.5mm pitch, SMT, https://www.te.com/commerce/DocumentDelivery/DDEController?Action=showdoc&DocId=Customer+Drawing%7F1734839%7FC%7Fpdf%7FEnglish%7FENG_CD_1734839_C_C_1734839.pdf%7F4-1734839-0
te fpc 1734839
0
17
16
Connector_FFC-FPC
TE_1-1734839-6_1x16-1MP_P0.5mm_Horizontal
TE FPC connector, 16 top-side contacts, 0.5mm pitch, SMT, https://www.te.com/commerce/DocumentDelivery/DDEController?Action=showdoc&DocId=Customer+Drawing%7F1734839%7FC%7Fpdf%7FEnglish%7FENG_CD_1734839_C_C_1734839.pdf%7F4-1734839-0
te fpc 1734839
0
18
17
Connector_FFC-FPC
TE_1-1734839-7_1x17-1MP_P0.5mm_Horizontal
TE FPC connector, 17 top-side contacts, 0.5mm pitch, SMT, https://www.te.com/commerce/DocumentDelivery/DDEController?Action=showdoc&DocId=Customer+Drawing%7F1734839%7FC%7Fpdf%7FEnglish%7FENG_CD_1734839_C_C_1734839.pdf%7F4-1734839-0
te fpc 1734839
0
19
18
Connector_FFC-FPC
TE_1-1734839-8_1x18-1MP_P0.5mm_Horizontal
TE FPC connector, 18 top-side contacts, 0.5mm pitch, SMT, https://www.te.com/commerce/DocumentDelivery/DDEController?Action=showdoc&DocId=Customer+Drawing%7F1734839%7FC%7Fpdf%7FEnglish%7FENG_CD_1734839_C_C_1734839.pdf%7F4-1734839-0
te fpc 1734839
0
20
19
Connector_FFC-FPC
TE_1-1734839-9_1x19-1MP_P0.5mm_Horizontal
TE FPC connector, 19 top-side contacts, 0.5mm pitch, SMT, https://www.te.com/commerce/DocumentDelivery/DDEController?Action=showdoc&DocId=Customer+Drawing%7F1734839%7FC%7Fpdf%7FEnglish%7FENG_CD_1734839_C_C_1734839.pdf%7F4-1734839-0
te fpc 1734839
0
21
20
Connector_FFC-FPC
TE_2-84952-0_1x20-1MP_P1.0mm_Horizontal
TE FPC connector, 20 bottom-side contacts, 1.0mm pitch, 1.0mm height, SMT, http://www.te.com/commerce/DocumentDelivery/DDEController?Action=srchrtrv&DocNm=84952&DocType=Customer+Drawing&DocLang=English&DocFormat=pdf&PartCntxt=84952-4
te fpc 84952
0
22
21
Connector_FFC-FPC
TE_2-84952-1_1x21-1MP_P1.0mm_Horizontal
TE FPC connector, 21 bottom-side contacts, 1.0mm pitch, 1.0mm height, SMT, http://www.te.com/commerce/DocumentDelivery/DDEController?Action=srchrtrv&DocNm=84952&DocType=Customer+Drawing&DocLang=English&DocFormat=pdf&PartCntxt=84952-4
te fpc 84952
0
23
22
Connector_FFC-FPC
TE_2-84952-2_1x22-1MP_P1.0mm_Horizontal
TE FPC connector, 22 bottom-side contacts, 1.0mm pitch, 1.0mm height, SMT, http://www.te.com/commerce/DocumentDelivery/DDEController?Action=srchrtrv&DocNm=84952&DocType=Customer+Drawing&DocLang=English&DocFormat=pdf&PartCntxt=84952-4
te fpc 84952
0
24
23
Connector_FFC-FPC
TE_2-84952-3_1x23-1MP_P1.0mm_Horizontal
TE FPC connector, 23 bottom-side contacts, 1.0mm pitch, 1.0mm height, SMT, http://www.te.com/commerce/DocumentDelivery/DDEController?Action=srchrtrv&DocNm=84952&DocType=Customer+Drawing&DocLang=English&DocFormat=pdf&PartCntxt=84952-4
te fpc 84952
0
25
24
Connector_FFC-FPC
TE_2-84952-4_1x24-1MP_P1.0mm_Horizontal
TE FPC connector, 24 bottom-side contacts, 1.0mm pitch, 1.0mm height, SMT, http://www.te.com/commerce/DocumentDelivery/DDEController?Action=srchrtrv&DocNm=84952&DocType=Customer+Drawing&DocLang=English&DocFormat=pdf&PartCntxt=84952-4
te fpc 84952
0
26
25
Connector_FFC-FPC
TE_2-84952-5_1x25-1MP_P1.0mm_Horizontal
TE FPC connector, 25 bottom-side contacts, 1.0mm pitch, 1.0mm height, SMT, http://www.te.com/commerce/DocumentDelivery/DDEController?Action=srchrtrv&DocNm=84952&DocType=Customer+Drawing&DocLang=English&DocFormat=pdf&PartCntxt=84952-4
te fpc 84952
0
27
26
Connector_FFC-FPC
TE_2-84952-6_1x26-1MP_P1.0mm_Horizontal
TE FPC connector, 26 bottom-side contacts, 1.0mm pitch, 1.0mm height, SMT, http://www.te.com/commerce/DocumentDelivery/DDEController?Action=srchrtrv&DocNm=84952&DocType=Customer+Drawing&DocLang=English&DocFormat=pdf&PartCntxt=84952-4
te fpc 84952
0
28
27
Connector_FFC-FPC
TE_2-84952-7_1x27-1MP_P1.0mm_Horizontal
TE FPC connector, 27 bottom-side contacts, 1.0mm pitch, 1.0mm height, SMT, http://www.te.com/commerce/DocumentDelivery/DDEController?Action=srchrtrv&DocNm=84952&DocType=Customer+Drawing&DocLang=English&DocFormat=pdf&PartCntxt=84952-4
te fpc 84952
0
29
28
Connector_FFC-FPC
TE_2-84952-8_1x28-1MP_P1.0mm_Horizontal
TE FPC connector, 28 bottom-side contacts, 1.0mm pitch, 1.0mm height, SMT, http://www.te.com/commerce/DocumentDelivery/DDEController?Action=srchrtrv&DocNm=84952&DocType=Customer+Drawing&DocLang=English&DocFormat=pdf&PartCntxt=84952-4
te fpc 84952
0
30
29
Connector_FFC-FPC
TE_2-84952-9_1x29-1MP_P1.0mm_Horizontal
TE FPC connector, 29 bottom-side contacts, 1.0mm pitch, 1.0mm height, SMT, http://www.te.com/commerce/DocumentDelivery/DDEController?Action=srchrtrv&DocNm=84952&DocType=Customer+Drawing&DocLang=English&DocFormat=pdf&PartCntxt=84952-4
te fpc 84952
0
31
30
Connector_FFC-FPC
TE_2-84953-0_1x20-1MP_P1.0mm_Horizontal
TE FPC connector, 20 top-side contacts, 1.0mm pitch, 1.0mm height, SMT, http://www.te.com/commerce/DocumentDelivery/DDEController?Action=srchrtrv&DocNm=84953&DocType=Customer+Drawing&DocLang=English&DocFormat=pdf&PartCntxt=84953-4
te fpc 84953
0
22
21
Connector_FFC-FPC
TE_2-84953-1_1x21-1MP_P1.0mm_Horizontal
TE FPC connector, 21 top-side contacts, 1.0mm pitch, 1.0mm height, SMT, http://www.te.com/commerce/DocumentDelivery/DDEController?Action=srchrtrv&DocNm=84953&DocType=Customer+Drawing&DocLang=English&DocFormat=pdf&PartCntxt=84953-4
te fpc 84953
0
23
22
Connector_FFC-FPC
TE_2-84953-2_1x22-1MP_P1.0mm_Horizontal
TE FPC connector, 22 top-side contacts, 1.0mm pitch, 1.0mm height, SMT, http://www.te.com/commerce/DocumentDelivery/DDEController?Action=srchrtrv&DocNm=84953&DocType=Customer+Drawing&DocLang=English&DocFormat=pdf&PartCntxt=84953-4
te fpc 84953
0
24
23
Connector_FFC-FPC
TE_2-84953-3_1x23-1MP_P1.0mm_Horizontal
TE FPC connector, 23 top-side contacts, 1.0mm pitch, 1.0mm height, SMT, http://www.te.com/commerce/DocumentDelivery/DDEController?Action=srchrtrv&DocNm=84953&DocType=Customer+Drawing&DocLang=English&DocFormat=pdf&PartCntxt=84953-4
te fpc 84953
0
25
24
Connector_FFC-FPC
TE_2-84953-4_1x24-1MP_P1.0mm_Horizontal
TE FPC connector, 24 top-side contacts, 1.0mm pitch, 1.0mm height, SMT, http://www.te.com/commerce/DocumentDelivery/DDEController?Action=srchrtrv&DocNm=84953&DocType=Customer+Drawing&DocLang=English&DocFormat=pdf&PartCntxt=84953-4
te fpc 84953
0
26
25
Connector_FFC-FPC
TE_2-84953-5_1x25-1MP_P1.0mm_Horizontal
TE FPC connector, 25 top-side contacts, 1.0mm pitch, 1.0mm height, SMT, http://www.te.com/commerce/DocumentDelivery/DDEController?Action=srchrtrv&DocNm=84953&DocType=Customer+Drawing&DocLang=English&DocFormat=pdf&PartCntxt=84953-4
te fpc 84953
0
27
26
Connector_FFC-FPC
TE_2-84953-6_1x26-1MP_P1.0mm_Horizontal
TE FPC connector, 26 top-side contacts, 1.0mm pitch, 1.0mm height, SMT, http://www.te.com/commerce/DocumentDelivery/DDEController?Action=srchrtrv&DocNm=84953&DocType=Customer+Drawing&DocLang=English&DocFormat=pdf&PartCntxt=84953-4
te fpc 84953
0
28
27
Connector_FFC-FPC
TE_2-84953-7_1x27-1MP_P1.0mm_Horizontal
TE FPC connector, 27 top-side contacts, 1.0mm pitch, 1.0mm height, SMT, http://www.te.com/commerce/DocumentDelivery/DDEController?Action=srchrtrv&DocNm=84953&DocType=Customer+Drawing&DocLang=English&DocFormat=pdf&PartCntxt=84953-4
te fpc 84953
0
29
28
Connector_FFC-FPC
TE_2-84953-8_1x28-1MP_P1.0mm_Horizontal
TE FPC connector, 28 top-side contacts, 1.0mm pitch, 1.0mm height, SMT, http://www.te.com/commerce/DocumentDelivery/DDEController?Action=srchrtrv&DocNm=84953&DocType=Customer+Drawing&DocLang=English&DocFormat=pdf&PartCntxt=84953-4
te fpc 84953
0
30
29
Connector_FFC-FPC
TE_2-84953-9_1x29-1MP_P1.0mm_Horizontal
TE FPC connector, 29 top-side contacts, 1.0mm pitch, 1.0mm height, SMT, http://www.te.com/commerce/DocumentDelivery/DDEController?Action=srchrtrv&DocNm=84953&DocType=Customer+Drawing&DocLang=English&DocFormat=pdf&PartCntxt=84953-4
te fpc 84953
0
31
30
Connector_FFC-FPC
TE_2-1734839-0_1x20-1MP_P0.5mm_Horizontal
TE FPC connector, 20 top-side contacts, 0.5mm pitch, SMT, https://www.te.com/commerce/DocumentDelivery/DDEController?Action=showdoc&DocId=Customer+Drawing%7F1734839%7FC%7Fpdf%7FEnglish%7FENG_CD_1734839_C_C_1734839.pdf%7F4-1734839-0
te fpc 1734839
0
22
21
Connector_FFC-FPC
TE_2-1734839-1_1x21-1MP_P0.5mm_Horizontal
TE FPC connector, 21 top-side contacts, 0.5mm pitch, SMT, https://www.te.com/commerce/DocumentDelivery/DDEController?Action=showdoc&DocId=Customer+Drawing%7F1734839%7FC%7Fpdf%7FEnglish%7FENG_CD_1734839_C_C_1734839.pdf%7F4-1734839-0
te fpc 1734839
0
23
22
Connector_FFC-FPC
TE_2-1734839-2_1x22-1MP_P0.5mm_Horizontal
TE FPC connector, 22 top-side contacts, 0.5mm pitch, SMT, https://www.te.com/commerce/DocumentDelivery/DDEController?Action=showdoc&DocId=Customer+Drawing%7F1734839%7FC%7Fpdf%7FEnglish%7FENG_CD_1734839_C_C_1734839.pdf%7F4-1734839-0
te fpc 1734839
0
24
23
Connector_FFC-FPC
TE_2-1734839-3_1x23-1MP_P0.5mm_Horizontal
TE FPC connector, 23 top-side contacts, 0.5mm pitch, SMT, https://www.te.com/commerce/DocumentDelivery/DDEController?Action=showdoc&DocId=Customer+Drawing%7F1734839%7FC%7Fpdf%7FEnglish%7FENG_CD_1734839_C_C_1734839.pdf%7F4-1734839-0
te fpc 1734839
0
25
24
Connector_FFC-FPC
TE_2-1734839-4_1x24-1MP_P0.5mm_Horizontal
TE FPC connector, 24 top-side contacts, 0.5mm pitch, SMT, https://www.te.com/commerce/DocumentDelivery/DDEController?Action=showdoc&DocId=Customer+Drawing%7F1734839%7FC%7Fpdf%7FEnglish%7FENG_CD_1734839_C_C_1734839.pdf%7F4-1734839-0
te fpc 1734839
0
26
25
Connector_FFC-FPC
TE_2-1734839-5_1x25-1MP_P0.5mm_Horizontal
TE FPC connector, 25 top-side contacts, 0.5mm pitch, SMT, https://www.te.com/commerce/DocumentDelivery/DDEController?Action=showdoc&DocId=Customer+Drawing%7F1734839%7FC%7Fpdf%7FEnglish%7FENG_CD_1734839_C_C_1734839.pdf%7F4-1734839-0
te fpc 1734839
0
27
26
Connector_FFC-FPC
TE_2-1734839-6_1x26-1MP_P0.5mm_Horizontal
TE FPC connector, 26 top-side contacts, 0.5mm pitch, SMT, https://www.te.com/commerce/DocumentDelivery/DDEController?Action=showdoc&DocId=Customer+Drawing%7F1734839%7FC%7Fpdf%7FEnglish%7FENG_CD_1734839_C_C_1734839.pdf%7F4-1734839-0
te fpc 1734839
0
28
27
Connector_FFC-FPC
TE_2-1734839-7_1x27-1MP_P0.5mm_Horizontal
TE FPC connector, 27 top-side contacts, 0.5mm pitch, SMT, https://www.te.com/commerce/DocumentDelivery/DDEController?Action=showdoc&DocId=Customer+Drawing%7F1734839%7FC%7Fpdf%7FEnglish%7FENG_CD_1734839_C_C_1734839.pdf%7F4-1734839-0
te fpc 1734839
0
29
28
Connector_FFC-FPC
TE_2-1734839-8_1x28-1MP_P0.5mm_Horizontal
TE FPC connector, 28 top-side contacts, 0.5mm pitch, SMT, https://www.te.com/commerce/DocumentDelivery/DDEController?Action=showdoc&DocId=Customer+Drawing%7F1734839%7FC%7Fpdf%7FEnglish%7FENG_CD_1734839_C_C_1734839.pdf%7F4-1734839-0
te fpc 1734839
0
30
29
Connector_FFC-FPC
TE_2-1734839-9_1x29-1MP_P0.5mm_Horizontal
TE FPC connector, 29 top-side contacts, 0.5mm pitch, SMT, https://www.te.com/commerce/DocumentDelivery/DDEController?Action=showdoc&DocId=Customer+Drawing%7F1734839%7FC%7Fpdf%7FEnglish%7FENG_CD_1734839_C_C_1734839.pdf%7F4-1734839-0
te fpc 1734839
0
31
30
Connector_FFC-FPC
TE_3-84952-0_1x30-1MP_P1.0mm_Horizontal
TE FPC connector, 30 bottom-side contacts, 1.0mm pitch, 1.0mm height, SMT, http://www.te.com/commerce/DocumentDelivery/DDEController?Action=srchrtrv&DocNm=84952&DocType=Customer+Drawing&DocLang=English&DocFormat=pdf&PartCntxt=84952-4
te fpc 84952
0
32
31
Connector_FFC-FPC
TE_3-84953-0_1x30-1MP_P1.0mm_Horizontal
TE FPC connector, 30 top-side contacts, 1.0mm pitch, 1.0mm height, SMT, http://www.te.com/commerce/DocumentDelivery/DDEController?Action=srchrtrv&DocNm=84953&DocType=Customer+Drawing&DocLang=English&DocFormat=pdf&PartCntxt=84953-4
te fpc 84953
0
32
31
Connector_FFC-FPC
TE_3-1734839-0_1x30-1MP_P0.5mm_Horizontal
TE FPC connector, 30 top-side contacts, 0.5mm pitch, SMT, https://www.te.com/commerce/DocumentDelivery/DDEController?Action=showdoc&DocId=Customer+Drawing%7F1734839%7FC%7Fpdf%7FEnglish%7FENG_CD_1734839_C_C_1734839.pdf%7F4-1734839-0
te fpc 1734839
0
32
31
Connector_FFC-FPC
TE_3-1734839-1_1x31-1MP_P0.5mm_Horizontal
TE FPC connector, 31 top-side contacts, 0.5mm pitch, SMT, https://www.te.com/commerce/DocumentDelivery/DDEController?Action=showdoc&DocId=Customer+Drawing%7F1734839%7FC%7Fpdf%7FEnglish%7FENG_CD_1734839_C_C_1734839.pdf%7F4-1734839-0
te fpc 1734839
0
33
32
Connector_FFC-FPC
TE_3-1734839-2_1x32-1MP_P0.5mm_Horizontal
TE FPC connector, 32 top-side contacts, 0.5mm pitch, SMT, https://www.te.com/commerce/DocumentDelivery/DDEController?Action=showdoc&DocId=Customer+Drawing%7F1734839%7FC%7Fpdf%7FEnglish%7FENG_CD_1734839_C_C_1734839.pdf%7F4-1734839-0
te fpc 1734839
0
34
33
Connector_FFC-FPC
TE_3-1734839-3_1x33-1MP_P0.5mm_Horizontal
TE FPC connector, 33 top-side contacts, 0.5mm pitch, SMT, https://www.te.com/commerce/DocumentDelivery/DDEController?Action=showdoc&DocId=Customer+Drawing%7F1734839%7FC%7Fpdf%7FEnglish%7FENG_CD_1734839_C_C_1734839.pdf%7F4-1734839-0
te fpc 1734839
0
35
34
Connector_FFC-FPC
TE_3-1734839-4_1x34-1MP_P0.5mm_Horizontal
TE FPC connector, 34 top-side contacts, 0.5mm pitch, SMT, https://www.te.com/commerce/DocumentDelivery/DDEController?Action=showdoc&DocId=Customer+Drawing%7F1734839%7FC%7Fpdf%7FEnglish%7FENG_CD_1734839_C_C_1734839.pdf%7F4-1734839-0
te fpc 1734839
0
36
35
Connector_FFC-FPC
TE_3-1734839-5_1x35-1MP_P0.5mm_Horizontal
TE FPC connector, 35 top-side contacts, 0.5mm pitch, SMT, https://www.te.com/commerce/DocumentDelivery/DDEController?Action=showdoc&DocId=Customer+Drawing%7F1734839%7FC%7Fpdf%7FEnglish%7FENG_CD_1734839_C_C_1734839.pdf%7F4-1734839-0
te fpc 1734839
0
37
36
Connector_FFC-FPC
TE_3-1734839-6_1x36-1MP_P0.5mm_Horizontal
TE FPC connector, 36 top-side contacts, 0.5mm pitch, SMT, https://www.te.com/commerce/DocumentDelivery/DDEController?Action=showdoc&DocId=Customer+Drawing%7F1734839%7FC%7Fpdf%7FEnglish%7FENG_CD_1734839_C_C_1734839.pdf%7F4-1734839-0
te fpc 1734839
0
38
37
Connector_FFC-FPC
TE_3-1734839-7_1x37-1MP_P0.5mm_Horizontal
TE FPC connector, 37 top-side contacts, 0.5mm pitch, SMT, https://www.te.com/commerce/DocumentDelivery/DDEController?Action=showdoc&DocId=Customer+Drawing%7F1734839%7FC%7Fpdf%7FEnglish%7FENG_CD_1734839_C_C_1734839.pdf%7F4-1734839-0
te fpc 1734839
0
39
38
Connector_FFC-FPC
TE_3-1734839-8_1x38-1MP_P0.5mm_Horizontal
TE FPC connector, 38 top-side contacts, 0.5mm pitch, SMT, https://www.te.com/commerce/DocumentDelivery/DDEController?Action=showdoc&DocId=Customer+Drawing%7F1734839%7FC%7Fpdf%7FEnglish%7FENG_CD_1734839_C_C_1734839.pdf%7F4-1734839-0
te fpc 1734839
0
40
39
Connector_FFC-FPC
TE_3-1734839-9_1x39-1MP_P0.5mm_Horizontal
TE FPC connector, 39 top-side contacts, 0.5mm pitch, SMT, https://www.te.com/commerce/DocumentDelivery/DDEController?Action=showdoc&DocId=Customer+Drawing%7F1734839%7FC%7Fpdf%7FEnglish%7FENG_CD_1734839_C_C_1734839.pdf%7F4-1734839-0
te fpc 1734839
0
41
40
Connector_FFC-FPC
TE_4-1734839-0_1x40-1MP_P0.5mm_Horizontal
TE FPC connector, 40 top-side contacts, 0.5mm pitch, SMT, https://www.te.com/commerce/DocumentDelivery/DDEController?Action=showdoc&DocId=Customer+Drawing%7F1734839%7FC%7Fpdf%7FEnglish%7FENG_CD_1734839_C_C_1734839.pdf%7F4-1734839-0
te fpc 1734839
0
42
41
Connector_FFC-FPC
TE_4-1734839-1_1x41-1MP_P0.5mm_Horizontal
TE FPC connector, 41 top-side contacts, 0.5mm pitch, SMT, https://www.te.com/commerce/DocumentDelivery/DDEController?Action=showdoc&DocId=Customer+Drawing%7F1734839%7FC%7Fpdf%7FEnglish%7FENG_CD_1734839_C_C_1734839.pdf%7F4-1734839-0
te fpc 1734839
0
43
42
Connector_FFC-FPC
TE_4-1734839-2_1x42-1MP_P0.5mm_Horizontal
TE FPC connector, 42 top-side contacts, 0.5mm pitch, SMT, https://www.te.com/commerce/DocumentDelivery/DDEController?Action=showdoc&DocId=Customer+Drawing%7F1734839%7FC%7Fpdf%7FEnglish%7FENG_CD_1734839_C_C_1734839.pdf%7F4-1734839-0
te fpc 1734839
0
44
43
Connector_FFC-FPC
TE_4-1734839-3_1x43-1MP_P0.5mm_Horizontal
TE FPC connector, 43 top-side contacts, 0.5mm pitch, SMT, https://www.te.com/commerce/DocumentDelivery/DDEController?Action=showdoc&DocId=Customer+Drawing%7F1734839%7FC%7Fpdf%7FEnglish%7FENG_CD_1734839_C_C_1734839.pdf%7F4-1734839-0
te fpc 1734839
0
45
44
Connector_FFC-FPC
TE_4-1734839-4_1x44-1MP_P0.5mm_Horizontal
TE FPC connector, 44 top-side contacts, 0.5mm pitch, SMT, https://www.te.com/commerce/DocumentDelivery/DDEController?Action=showdoc&DocId=Customer+Drawing%7F1734839%7FC%7Fpdf%7FEnglish%7FENG_CD_1734839_C_C_1734839.pdf%7F4-1734839-0
te fpc 1734839
0
46
45
Connector_FFC-FPC
TE_4-1734839-5_1x45-1MP_P0.5mm_Horizontal
TE FPC connector, 45 top-side contacts, 0.5mm pitch, SMT, https://www.te.com/commerce/DocumentDelivery/DDEController?Action=showdoc&DocId=Customer+Drawing%7F1734839%7FC%7Fpdf%7FEnglish%7FENG_CD_1734839_C_C_1734839.pdf%7F4-1734839-0
te fpc 1734839
0
47
46
Connector_FFC-FPC
TE_4-1734839-6_1x46-1MP_P0.5mm_Horizontal
TE FPC connector, 46 top-side contacts, 0.5mm pitch, SMT, https://www.te.com/commerce/DocumentDelivery/DDEController?Action=showdoc&DocId=Customer+Drawing%7F1734839%7FC%7Fpdf%7FEnglish%7FENG_CD_1734839_C_C_1734839.pdf%7F4-1734839-0
te fpc 1734839
0
48
47
Connector_FFC-FPC
TE_4-1734839-7_1x47-1MP_P0.5mm_Horizontal
TE FPC connector, 47 top-side contacts, 0.5mm pitch, SMT, https://www.te.com/commerce/DocumentDelivery/DDEController?Action=showdoc&DocId=Customer+Drawing%7F1734839%7FC%7Fpdf%7FEnglish%7FENG_CD_1734839_C_C_1734839.pdf%7F4-1734839-0
te fpc 1734839
0
49
48
Connector_FFC-FPC
TE_4-1734839-8_1x48-1MP_P0.5mm_Horizontal
TE FPC connector, 48 top-side contacts, 0.5mm pitch, SMT, https://www.te.com/commerce/DocumentDelivery/DDEController?Action=showdoc&DocId=Customer+Drawing%7F1734839%7FC%7Fpdf%7FEnglish%7FENG_CD_1734839_C_C_1734839.pdf%7F4-1734839-0
te fpc 1734839
0
50
49
Connector_FFC-FPC
TE_4-1734839-9_1x49-1MP_P0.5mm_Horizontal
TE FPC connector, 49 top-side contacts, 0.5mm pitch, SMT, https://www.te.com/commerce/DocumentDelivery/DDEController?Action=showdoc&DocId=Customer+Drawing%7F1734839%7FC%7Fpdf%7FEnglish%7FENG_CD_1734839_C_C_1734839.pdf%7F4-1734839-0
te fpc 1734839
0
51
50
Connector_FFC-FPC
TE_5-1734839-0_1x50-1MP_P0.5mm_Horizontal
TE FPC connector, 50 top-side contacts, 0.5mm pitch, SMT, https://www.te.com/commerce/DocumentDelivery/DDEController?Action=showdoc&DocId=Customer+Drawing%7F1734839%7FC%7Fpdf%7FEnglish%7FENG_CD_1734839_C_C_1734839.pdf%7F4-1734839-0
te fpc 1734839
0
52
51
Connector_FFC-FPC
TE_84952-4_1x04-1MP_P1.0mm_Horizontal
TE FPC connector, 04 bottom-side contacts, 1.0mm pitch, 1.0mm height, SMT, http://www.te.com/commerce/DocumentDelivery/DDEController?Action=srchrtrv&DocNm=84952&DocType=Customer+Drawing&DocLang=English&DocFormat=pdf&PartCntxt=84952-4
te fpc 84952
0
6
5
Connector_FFC-FPC
TE_84952-5_1x05-1MP_P1.0mm_Horizontal
TE FPC connector, 05 bottom-side contacts, 1.0mm pitch, 1.0mm height, SMT, http://www.te.com/commerce/DocumentDelivery/DDEController?Action=srchrtrv&DocNm=84952&DocType=Customer+Drawing&DocLang=English&DocFormat=pdf&PartCntxt=84952-4
te fpc 84952
0
7
6
Connector_FFC-FPC
TE_84952-6_1x06-1MP_P1.0mm_Horizontal
TE FPC connector, 06 bottom-side contacts, 1.0mm pitch, 1.0mm height, SMT, http://www.te.com/commerce/DocumentDelivery/DDEController?Action=srchrtrv&DocNm=84952&DocType=Customer+Drawing&DocLang=English&DocFormat=pdf&PartCntxt=84952-4
te fpc 84952
0
8
7
Connector_FFC-FPC
TE_84952-7_1x07-1MP_P1.0mm_Horizontal
TE FPC connector, 07 bottom-side contacts, 1.0mm pitch, 1.0mm height, SMT, http://www.te.com/commerce/DocumentDelivery/DDEController?Action=srchrtrv&DocNm=84952&DocType=Customer+Drawing&DocLang=English&DocFormat=pdf&PartCntxt=84952-4
te fpc 84952
0
9
8
Connector_FFC-FPC
TE_84952-8_1x08-1MP_P1.0mm_Horizontal
TE FPC connector, 08 bottom-side contacts, 1.0mm pitch, 1.0mm height, SMT, http://www.te.com/commerce/DocumentDelivery/DDEController?Action=srchrtrv&DocNm=84952&DocType=Customer+Drawing&DocLang=English&DocFormat=pdf&PartCntxt=84952-4
te fpc 84952
0
10
9
Connector_FFC-FPC
TE_84952-9_1x09-1MP_P1.0mm_Horizontal
TE FPC connector, 09 bottom-side contacts, 1.0mm pitch, 1.0mm height, SMT, http://www.te.com/commerce/DocumentDelivery/DDEController?Action=srchrtrv&DocNm=84952&DocType=Customer+Drawing&DocLang=English&DocFormat=pdf&PartCntxt=84952-4
te fpc 84952
0
11
10
Connector_FFC-FPC
TE_84953-4_1x04-1MP_P1.0mm_Horizontal
TE FPC connector, 04 top-side contacts, 1.0mm pitch, 1.0mm height, SMT, http://www.te.com/commerce/DocumentDelivery/DDEController?Action=srchrtrv&DocNm=84953&DocType=Customer+Drawing&DocLang=English&DocFormat=pdf&PartCntxt=84953-4
te fpc 84953
0
6
5
Connector_FFC-FPC
TE_84953-5_1x05-1MP_P1.0mm_Horizontal
TE FPC connector, 05 top-side contacts, 1.0mm pitch, 1.0mm height, SMT, http://www.te.com/commerce/DocumentDelivery/DDEController?Action=srchrtrv&DocNm=84953&DocType=Customer+Drawing&DocLang=English&DocFormat=pdf&PartCntxt=84953-4
te fpc 84953
0
7
6
Connector_FFC-FPC
TE_84953-6_1x06-1MP_P1.0mm_Horizontal
TE FPC connector, 06 top-side contacts, 1.0mm pitch, 1.0mm height, SMT, http://www.te.com/commerce/DocumentDelivery/DDEController?Action=srchrtrv&DocNm=84953&DocType=Customer+Drawing&DocLang=English&DocFormat=pdf&PartCntxt=84953-4
te fpc 84953
0
8
7
Connector_FFC-FPC
TE_84953-7_1x07-1MP_P1.0mm_Horizontal
TE FPC connector, 07 top-side contacts, 1.0mm pitch, 1.0mm height, SMT, http://www.te.com/commerce/DocumentDelivery/DDEController?Action=srchrtrv&DocNm=84953&DocType=Customer+Drawing&DocLang=English&DocFormat=pdf&PartCntxt=84953-4
te fpc 84953
0
9
8
Connector_FFC-FPC
TE_84953-8_1x08-1MP_P1.0mm_Horizontal
TE FPC connector, 08 top-side contacts, 1.0mm pitch, 1.0mm height, SMT, http://www.te.com/commerce/DocumentDelivery/DDEController?Action=srchrtrv&DocNm=84953&DocType=Customer+Drawing&DocLang=English&DocFormat=pdf&PartCntxt=84953-4
te fpc 84953
0
10
9
Connector_FFC-FPC
TE_84953-9_1x09-1MP_P1.0mm_Horizontal
TE FPC connector, 09 top-side contacts, 1.0mm pitch, 1.0mm height, SMT, http://www.te.com/commerce/DocumentDelivery/DDEController?Action=srchrtrv&DocNm=84953&DocType=Customer+Drawing&DocLang=English&DocFormat=pdf&PartCntxt=84953-4
te fpc 84953
0
11
10
Connector_FFC-FPC
Wuerth_68611214422_1x12-1MP_P1.0mm_Horizontal
http://katalog.we-online.de/em/datasheet/68611214422.pdf
Wuerth FPC 68611214422 connector 12 bottom-side contacts 1.0mm pitch 1.0mm height SMT
0
14
13
Connector_HDMI
HDMI_A_Contact_Technology_HDMI-19APL2_Horizontal
HDMI Contact Technology Type A http://www.contactswitch.com/en/download.aspx?id=1449
HDMI Contact Technology Type A
0
23
20
Connector_HDMI
HDMI_A_Kycon_KDMIX-SL1-NS-WS-B15_VerticalRightAngle
HDMI, Type A, Kycon KDMIX-SL1-NS-WS-B15, Vertical Right Angle, http://www.kycon.com/Pub_Eng_Draw/KDMIX-SL1-NS-WS-B15.pdf
hdmi type a
0
23
20
Connector_HDMI
HDMI_Micro-D_Molex_46765-0x01
HDMI, Micro, Type D, SMD, 0.4mm pitch, 19 ckt, right angle (http://www.molex.com/pdm_docs/sd/467651301_sd.pdf)
hdmi micro type d right angle smd
0
23
20
Connector_HDMI
HDMI_Micro-D_Molex_46765-1x01
HDMI, Micro, Type D, THT, 0.4mm pitch, 19 ckt, right angle (http://www.molex.com/pdm_docs/sd/467651301_sd.pdf)
hdmi micro type d right angle tht
0
23
20
Connector_HDMI
HDMI_Micro-D_Molex_46765-2x0x
HDMI, Micro, Type D, THT/SMD hybrid, 0.4mm pitch, 19 ckt, right angle (http://www.molex.com/pdm_docs/sd/467651301_sd.pdf)
hdmi micro type d right angle tht smd hybrid 
0
23
20
Connector_Harwin
Harwin_Gecko-G125-FVX0605L0X_2x03_P1.25mm_Vertical
Harwin Gecko Connector, 6 pins, dual row female, vertical entry, PN:G125-FVX0605L0X
connector harwin gecko
0
6
6
Connector_Harwin
Harwin_Gecko-G125-FVX1005L0X_2x05_P1.25mm_Vertical
Harwin Gecko Connector, 10 pins, dual row female, vertical entry, PN:G125-FVX1005L0X
connector harwin gecko
0
10
10
Connector_Harwin
Harwin_Gecko-G125-FVX1205L0X_2x06_P1.25mm_Vertical
Harwin Gecko Connector, 12 pins, dual row female, vertical entry, PN:G125-FVX1205L0X
connector harwin gecko
0
12
12
Connector_Harwin
Harwin_Gecko-G125-FVX1605L0X_2x08_P1.25mm_Vertical
Harwin Gecko Connector, 16 pins, dual row female, vertical entry, PN:G125-FVX1605L0X
connector harwin gecko
0
16
16
Connector_Harwin
Harwin_Gecko-G125-FVX2005L0X_2x10_P1.25mm_Vertical
Harwin Gecko Connector, 20 pins, dual row female, vertical entry, PN:G125-FVX2005L0X
connector harwin gecko
0
20
20
Connector_Harwin
Harwin_Gecko-G125-FVX2605L0X_2x13_P1.25mm_Vertical
Harwin Gecko Connector, 26 pins, dual row female, vertical entry, PN:G125-FVX2605L0X
connector harwin gecko
0
26
26
Connector_Harwin
Harwin_Gecko-G125-FVX3405L0X_2x17_P1.25mm_Vertical
Harwin Gecko Connector, 34 pins, dual row female, vertical entry, PN:G125-FVX3405L0X
connector harwin gecko
0
34
34
Connector_Harwin
Harwin_Gecko-G125-FVX5005L0X_2x25_P1.25mm_Vertical
Harwin Gecko Connector, 50 pins, dual row female, vertical entry, PN:G125-FVX5005L0X
connector harwin gecko
0
50
50
Connector_Harwin
Harwin_Gecko-G125-MVX0605L0X_2x03_P1.25mm_Vertical
Harwin Gecko Connector, 6 pins, dual row male, vertical entry, no latches, PN:G125-MVX0605L0X
connector harwin gecko
0
6
6
Connector_Harwin
Harwin_Gecko-G125-MVX0605L1X_2x03_P1.25mm_Vertical
Harwin Gecko Connector, 6 pins, dual row male, vertical entry, with latches, PN:G125-MVX0605L1X
connector harwin gecko
0
6
6
Connector_Harwin
Harwin_Gecko-G125-MVX1005L0X_2x05_P1.25mm_Vertical
Harwin Gecko Connector, 10 pins, dual row male, vertical entry, no latches, PN:G125-MVX1005L0X
connector harwin gecko
0
10
10
Connector_Harwin
Harwin_Gecko-G125-MVX1005L1X_2x05_P1.25mm_Vertical
Harwin Gecko Connector, 10 pins, dual row male, vertical entry, with latches, PN:G125-MVX1005L1X
connector harwin gecko
0
10
10
Connector_Harwin
Harwin_Gecko-G125-MVX1205L0X_2x06_P1.25mm_Vertical
Harwin Gecko Connector, 12 pins, dual row male, vertical entry, no latches, PN:G125-MVX1205L0X
connector harwin gecko
0
12
12
Connector_Harwin
Harwin_Gecko-G125-MVX1205L1X_2x06_P1.25mm_Vertical
Harwin Gecko Connector, 12 pins, dual row male, vertical entry, with latches, PN:G125-MVX1205L1X
connector harwin gecko
0
12
12
Connector_Harwin
Harwin_Gecko-G125-MVX1605L0X_2x08_P1.25mm_Vertical
Harwin Gecko Connector, 16 pins, dual row male, vertical entry, no latches, PN:G125-MVX1605L0X
connector harwin gecko
0
16
16
Connector_Harwin
Harwin_Gecko-G125-MVX1605L1X_2x08_P1.25mm_Vertical
Harwin Gecko Connector, 16 pins, dual row male, vertical entry, with latches, PN:G125-MVX1605L1X
connector harwin gecko
0
16
16
Connector_Harwin
Harwin_Gecko-G125-MVX2005L0X_2x10_P1.25mm_Vertical
Harwin Gecko Connector, 20 pins, dual row male, vertical entry, no latches, PN:G125-MVX2005L0X
connector harwin gecko
0
20
20
Connector_Harwin
Harwin_Gecko-G125-MVX2005L1X_2x10_P1.25mm_Vertical
Harwin Gecko Connector, 20 pins, dual row male, vertical entry, with latches, PN:G125-MVX2005L1X
connector harwin gecko
0
20
20
Connector_Harwin
Harwin_Gecko-G125-MVX2605L0X_2x13_P1.25mm_Vertical
Harwin Gecko Connector, 26 pins, dual row male, vertical entry, no latches, PN:G125-MVX2605L0X
connector harwin gecko
0
26
26
Connector_Harwin
Harwin_Gecko-G125-MVX2605L1X_2x13_P1.25mm_Vertical
Harwin Gecko Connector, 26 pins, dual row male, vertical entry, with latches, PN:G125-MVX2605L1X
connector harwin gecko
0
26
26
Connector_Harwin
Harwin_Gecko-G125-MVX3405L0X_2x17_P1.25mm_Vertical
Harwin Gecko Connector, 34 pins, dual row male, vertical entry, no latches, PN:G125-MVX3405L0X
connector harwin gecko
0
34
34
Connector_Harwin
Harwin_Gecko-G125-MVX3405L1X_2x17_P1.25mm_Vertical
Harwin Gecko Connector, 34 pins, dual row male, vertical entry, with latches, PN:G125-MVX3405L1X
connector harwin gecko
0
34
34
Connector_Harwin
Harwin_Gecko-G125-MVX5005L0X_2x25_P1.25mm_Vertical
Harwin Gecko Connector, 50 pins, dual row male, vertical entry, no latches, PN:G125-MVX5005L0X
connector harwin gecko
0
50
50
Connector_Harwin
Harwin_Gecko-G125-MVX5005L1X_2x25_P1.25mm_Vertical
Harwin Gecko Connector, 50 pins, dual row male, vertical entry, with latches, PN:G125-MVX5005L1X
connector harwin gecko
0
50
50
Connector_Harwin
Harwin_LTek-Male_02_P2.00mm_Vertical
Harwin LTek Connector, 2 pins, single row male, vertical entry
connector harwin ltek M80
0
2
2
Connector_Harwin
Harwin_LTek-Male_02_P2.00mm_Vertical_StrainRelief
Harwin LTek Connector, 2 pins, single row male, vertical entry, strain relief clip
connector harwin ltek M80
0
6
2
Connector_Harwin
Harwin_LTek-Male_2x02_P2.00mm_Vertical
Harwin LTek Connector, 4 pins, single row male, vertical entry
connector harwin ltek M80
0
4
4
Connector_Harwin
Harwin_LTek-Male_2x02_P2.00mm_Vertical_StrainRelief
Harwin LTek Connector, 4 pins, single row male, vertical entry, strain relief clip
connector harwin ltek M80
0
8
4
Connector_Harwin
Harwin_LTek-Male_2x03_P2.00mm_Vertical
Harwin LTek Connector, 6 pins, single row male, vertical entry
connector harwin ltek M80
0
6
6
Connector_Harwin
Harwin_LTek-Male_2x03_P2.00mm_Vertical_StrainRelief
Harwin LTek Connector, 6 pins, single row male, vertical entry, strain relief clip
connector harwin ltek M80
0
10
6
Connector_Harwin
Harwin_LTek-Male_2x04_P2.00mm_Vertical
Harwin LTek Connector, 8 pins, single row male, vertical entry
connector harwin ltek M80
0
8
8
Connector_Harwin
Harwin_LTek-Male_2x04_P2.00mm_Vertical_StrainRelief
Harwin LTek Connector, 8 pins, single row male, vertical entry, strain relief clip
connector harwin ltek M80
0
12
8
Connector_Harwin
Harwin_LTek-Male_2x05_P2.00mm_Vertical
Harwin LTek Connector, 10 pins, single row male, vertical entry
connector harwin ltek M80
0
10
10
Connector_Harwin
Harwin_LTek-Male_2x05_P2.00mm_Vertical_StrainRelief
Harwin LTek Connector, 10 pins, single row male, vertical entry, strain relief clip
connector harwin ltek M80
0
14
10
Connector_Harwin
Harwin_LTek-Male_2x06_P2.00mm_Vertical
Harwin LTek Connector, 12 pins, single row male, vertical entry
connector harwin ltek M80
0
12
12
Connector_Harwin
Harwin_LTek-Male_2x06_P2.00mm_Vertical_StrainRelief
Harwin LTek Connector, 12 pins, single row male, vertical entry, strain relief clip
connector harwin ltek M80
0
16
12
Connector_Harwin
Harwin_LTek-Male_2x07_P2.00mm_Vertical
Harwin LTek Connector, 14 pins, single row male, vertical entry
connector harwin ltek M80
0
14
14
Connector_Harwin
Harwin_LTek-Male_2x07_P2.00mm_Vertical_StrainRelief
Harwin LTek Connector, 14 pins, single row male, vertical entry, strain relief clip
connector harwin ltek M80
0
18
14
Connector_Harwin
Harwin_LTek-Male_2x08_P2.00mm_Vertical
Harwin LTek Connector, 16 pins, single row male, vertical entry
connector harwin ltek M80
0
16
16
Connector_Harwin
Harwin_LTek-Male_2x08_P2.00mm_Vertical_StrainRelief
Harwin LTek Connector, 16 pins, single row male, vertical entry, strain relief clip
connector harwin ltek M80
0
20
16
Connector_Harwin
Harwin_LTek-Male_2x09_P2.00mm_Vertical
Harwin LTek Connector, 18 pins, single row male, vertical entry
connector harwin ltek M80
0
18
18
Connector_Harwin
Harwin_LTek-Male_2x09_P2.00mm_Vertical_StrainRelief
Harwin LTek Connector, 18 pins, single row male, vertical entry, strain relief clip
connector harwin ltek M80
0
22
18
Connector_Harwin
Harwin_LTek-Male_2x10_P2.00mm_Vertical
Harwin LTek Connector, 20 pins, single row male, vertical entry
connector harwin ltek M80
0
20
20
Connector_Harwin
Harwin_LTek-Male_2x10_P2.00mm_Vertical_StrainRelief
Harwin LTek Connector, 20 pins, single row male, vertical entry, strain relief clip
connector harwin ltek M80
0
24
20
Connector_Harwin
Harwin_LTek-Male_2x13_P2.00mm_Vertical
Harwin LTek Connector, 26 pins, single row male, vertical entry
connector harwin ltek M80
0
26
26
Connector_Harwin
Harwin_LTek-Male_2x13_P2.00mm_Vertical_StrainRelief
Harwin LTek Connector, 26 pins, single row male, vertical entry, strain relief clip
connector harwin ltek M80
0
30
26
Connector_Harwin
Harwin_LTek-Male_2x17_P2.00mm_Vertical
Harwin LTek Connector, 34 pins, single row male, vertical entry
connector harwin ltek M80
0
34
34
Connector_Harwin
Harwin_LTek-Male_2x17_P2.00mm_Vertical_StrainRelief
Harwin LTek Connector, 34 pins, single row male, vertical entry, strain relief clip
connector harwin ltek M80
0
38
34
Connector_Harwin
Harwin_LTek-Male_2x22_P2.00mm_Vertical
Harwin LTek Connector, 44 pins, single row male, vertical entry
connector harwin ltek M80
0
44
44
Connector_Harwin
Harwin_LTek-Male_2x22_P2.00mm_Vertical_StrainRelief
Harwin LTek Connector, 44 pins, single row male, vertical entry, strain relief clip
connector harwin ltek M80
0
48
44
Connector_Harwin
Harwin_LTek-Male_03_P2.00mm_Vertical
Harwin LTek Connector, 3 pins, single row male, vertical entry
connector harwin ltek M80
0
3
3
Connector_Harwin
Harwin_LTek-Male_03_P2.00mm_Vertical_StrainRelief
Harwin LTek Connector, 3 pins, single row male, vertical entry, strain relief clip
connector harwin ltek M80
0
7
3
Connector_Harwin
Harwin_LTek-Male_04_P2.00mm_Vertical
Harwin LTek Connector, 4 pins, single row male, vertical entry
connector harwin ltek M80
0
4
4
Connector_Harwin
Harwin_LTek-Male_04_P2.00mm_Vertical_StrainRelief
Harwin LTek Connector, 4 pins, single row male, vertical entry, strain relief clip
connector harwin ltek M80
0
8
4
Connector_Harwin
Harwin_LTek-Male_05_P2.00mm_Vertical
Harwin LTek Connector, 5 pins, single row male, vertical entry
connector harwin ltek M80
0
5
5
Connector_Harwin
Harwin_LTek-Male_05_P2.00mm_Vertical_StrainRelief
Harwin LTek Connector, 5 pins, single row male, vertical entry, strain relief clip
connector harwin ltek M80
0
9
5
Connector_Harwin
Harwin_LTek-Male_06_P2.00mm_Vertical
Harwin LTek Connector, 6 pins, single row male, vertical entry
connector harwin ltek M80
0
6
6
Connector_Harwin
Harwin_LTek-Male_06_P2.00mm_Vertical_StrainRelief
Harwin LTek Connector, 6 pins, single row male, vertical entry, strain relief clip
connector harwin ltek M80
0
10
6
Connector_Harwin
Harwin_LTek-Male_07_P2.00mm_Vertical
Harwin LTek Connector, 7 pins, single row male, vertical entry
connector harwin ltek M80
0
7
7
Connector_Harwin
Harwin_LTek-Male_07_P2.00mm_Vertical_StrainRelief
Harwin LTek Connector, 7 pins, single row male, vertical entry, strain relief clip
connector harwin ltek M80
0
11
7
Connector_Harwin
Harwin_LTek-Male_17_P2.00mm_Vertical
Harwin LTek Connector, 17 pins, single row male, vertical entry
connector harwin ltek M80
0
17
17
Connector_Harwin
Harwin_LTek-Male_17_P2.00mm_Vertical_StrainRelief
Harwin LTek Connector, 17 pins, single row male, vertical entry, strain relief clip
connector harwin ltek M80
0
21
17
Connector_Harwin
Harwin_LTek-Male_22_P2.00mm_Vertical
Harwin LTek Connector, 22 pins, single row male, vertical entry
connector harwin ltek M80
0
22
22
Connector_Harwin
Harwin_LTek-Male_22_P2.00mm_Vertical_StrainRelief
Harwin LTek Connector, 22 pins, single row male, vertical entry, strain relief clip
connector harwin ltek M80
0
26
22
Connector_Harwin
Harwin_M20-89003xx_1x03_P2.54mm_Horizontal
Harwin Male Horizontal Surface Mount Single Row 2.54mm (0.1 inch) Pitch PCB Connector, M20-89003xx, 3 Pins per row (https://cdn.harwin.com/pdfs/M20-890.pdf), generated with kicad-footprint-generator
connector Harwin M20-890 horizontal
0
4
3
Connector_Harwin
Harwin_M20-89004xx_1x04_P2.54mm_Horizontal
Harwin Male Horizontal Surface Mount Single Row 2.54mm (0.1 inch) Pitch PCB Connector, M20-89004xx, 4 Pins per row (https://cdn.harwin.com/pdfs/M20-890.pdf), generated with kicad-footprint-generator
connector Harwin M20-890 horizontal
0
5
4
Connector_Harwin
Harwin_M20-89005xx_1x05_P2.54mm_Horizontal
Harwin Male Horizontal Surface Mount Single Row 2.54mm (0.1 inch) Pitch PCB Connector, M20-89005xx, 5 Pins per row (https://cdn.harwin.com/pdfs/M20-890.pdf), generated with kicad-footprint-generator
connector Harwin M20-890 horizontal
0
6
5
Connector_Harwin
Harwin_M20-89006xx_1x06_P2.54mm_Horizontal
Harwin Male Horizontal Surface Mount Single Row 2.54mm (0.1 inch) Pitch PCB Connector, M20-89006xx, 6 Pins per row (https://cdn.harwin.com/pdfs/M20-890.pdf), generated with kicad-footprint-generator
connector Harwin M20-890 horizontal
0
7
6
Connector_Harwin
Harwin_M20-89007xx_1x07_P2.54mm_Horizontal
Harwin Male Horizontal Surface Mount Single Row 2.54mm (0.1 inch) Pitch PCB Connector, M20-89007xx, 7 Pins per row (https://cdn.harwin.com/pdfs/M20-890.pdf), generated with kicad-footprint-generator
connector Harwin M20-890 horizontal
0
8
7
Connector_Harwin
Harwin_M20-89008xx_1x08_P2.54mm_Horizontal
Harwin Male Horizontal Surface Mount Single Row 2.54mm (0.1 inch) Pitch PCB Connector, M20-89008xx, 8 Pins per row (https://cdn.harwin.com/pdfs/M20-890.pdf), generated with kicad-footprint-generator
connector Harwin M20-890 horizontal
0
9
8
Connector_Harwin
Harwin_M20-89009xx_1x09_P2.54mm_Horizontal
Harwin Male Horizontal Surface Mount Single Row 2.54mm (0.1 inch) Pitch PCB Connector, M20-89009xx, 9 Pins per row (https://cdn.harwin.com/pdfs/M20-890.pdf), generated with kicad-footprint-generator
connector Harwin M20-890 horizontal
0
10
9
Connector_Harwin
Harwin_M20-89010xx_1x10_P2.54mm_Horizontal
Harwin Male Horizontal Surface Mount Single Row 2.54mm (0.1 inch) Pitch PCB Connector, M20-89010xx, 10 Pins per row (https://cdn.harwin.com/pdfs/M20-890.pdf), generated with kicad-footprint-generator
connector Harwin M20-890 horizontal
0
11
10
Connector_Harwin
Harwin_M20-89011xx_1x11_P2.54mm_Horizontal
Harwin Male Horizontal Surface Mount Single Row 2.54mm (0.1 inch) Pitch PCB Connector, M20-89011xx, 11 Pins per row (https://cdn.harwin.com/pdfs/M20-890.pdf), generated with kicad-footprint-generator
connector Harwin M20-890 horizontal
0
12
11
Connector_Harwin
Harwin_M20-89012xx_1x12_P2.54mm_Horizontal
Harwin Male Horizontal Surface Mount Single Row 2.54mm (0.1 inch) Pitch PCB Connector, M20-89012xx, 12 Pins per row (https://cdn.harwin.com/pdfs/M20-890.pdf), generated with kicad-footprint-generator
connector Harwin M20-890 horizontal
0
13
12
Connector_Harwin
Harwin_M20-89013xx_1x13_P2.54mm_Horizontal
Harwin Male Horizontal Surface Mount Single Row 2.54mm (0.1 inch) Pitch PCB Connector, M20-89013xx, 13 Pins per row (https://cdn.harwin.com/pdfs/M20-890.pdf), generated with kicad-footprint-generator
connector Harwin M20-890 horizontal
0
14
13
Connector_Harwin
Harwin_M20-89014xx_1x14_P2.54mm_Horizontal
Harwin Male Horizontal Surface Mount Single Row 2.54mm (0.1 inch) Pitch PCB Connector, M20-89014xx, 14 Pins per row (https://cdn.harwin.com/pdfs/M20-890.pdf), generated with kicad-footprint-generator
connector Harwin M20-890 horizontal
0
15
14
Connector_Harwin
Harwin_M20-89015xx_1x15_P2.54mm_Horizontal
Harwin Male Horizontal Surface Mount Single Row 2.54mm (0.1 inch) Pitch PCB Connector, M20-89015xx, 15 Pins per row (https://cdn.harwin.com/pdfs/M20-890.pdf), generated with kicad-footprint-generator
connector Harwin M20-890 horizontal
0
16
15
Connector_Harwin
Harwin_M20-89016xx_1x16_P2.54mm_Horizontal
Harwin Male Horizontal Surface Mount Single Row 2.54mm (0.1 inch) Pitch PCB Connector, M20-89016xx, 16 Pins per row (https://cdn.harwin.com/pdfs/M20-890.pdf), generated with kicad-footprint-generator
connector Harwin M20-890 horizontal
0
17
16
Connector_Harwin
Harwin_M20-89017xx_1x17_P2.54mm_Horizontal
Harwin Male Horizontal Surface Mount Single Row 2.54mm (0.1 inch) Pitch PCB Connector, M20-89017xx, 17 Pins per row (https://cdn.harwin.com/pdfs/M20-890.pdf), generated with kicad-footprint-generator
connector Harwin M20-890 horizontal
0
18
17
Connector_Harwin
Harwin_M20-89018xx_1x18_P2.54mm_Horizontal
Harwin Male Horizontal Surface Mount Single Row 2.54mm (0.1 inch) Pitch PCB Connector, M20-89018xx, 18 Pins per row (https://cdn.harwin.com/pdfs/M20-890.pdf), generated with kicad-footprint-generator
connector Harwin M20-890 horizontal
0
19
18
Connector_Harwin
Harwin_M20-89019xx_1x19_P2.54mm_Horizontal
Harwin Male Horizontal Surface Mount Single Row 2.54mm (0.1 inch) Pitch PCB Connector, M20-89019xx, 19 Pins per row (https://cdn.harwin.com/pdfs/M20-890.pdf), generated with kicad-footprint-generator
connector Harwin M20-890 horizontal
0
20
19
Connector_Harwin
Harwin_M20-89020xx_1x20_P2.54mm_Horizontal
Harwin Male Horizontal Surface Mount Single Row 2.54mm (0.1 inch) Pitch PCB Connector, M20-89020xx, 20 Pins per row (https://cdn.harwin.com/pdfs/M20-890.pdf), generated with kicad-footprint-generator
connector Harwin M20-890 horizontal
0
21
20
Connector_Harwin
Harwin_M20-7810245_2x02_P2.54mm_Vertical
Harwin Female Vertical Surface Mount Double Row 2.54mm (0.1 inch) Pitch PCB Connector, M20-7810245, 2 Pins per row (https://cdn.harwin.com/pdfs/M20-781.pdf), generated with kicad-footprint-generator
connector Harwin M20 side entry
0
4
4
Connector_Harwin
Harwin_M20-7810345_2x03_P2.54mm_Vertical
Harwin Female Vertical Surface Mount Double Row 2.54mm (0.1 inch) Pitch PCB Connector, M20-7810345, 3 Pins per row (https://cdn.harwin.com/pdfs/M20-781.pdf), generated with kicad-footprint-generator
connector Harwin M20 side entry
0
6
6
Connector_Harwin
Harwin_M20-7810445_2x04_P2.54mm_Vertical
Harwin Female Vertical Surface Mount Double Row 2.54mm (0.1 inch) Pitch PCB Connector, M20-7810445, 4 Pins per row (https://cdn.harwin.com/pdfs/M20-781.pdf), generated with kicad-footprint-generator
connector Harwin M20 side entry
0
8
8
Connector_Harwin
Harwin_M20-7810545_2x05_P2.54mm_Vertical
Harwin Female Vertical Surface Mount Double Row 2.54mm (0.1 inch) Pitch PCB Connector, M20-7810545, 5 Pins per row (https://cdn.harwin.com/pdfs/M20-781.pdf), generated with kicad-footprint-generator
connector Harwin M20 side entry
0
10
10
Connector_Harwin
Harwin_M20-7810645_2x06_P2.54mm_Vertical
Harwin Female Vertical Surface Mount Double Row 2.54mm (0.1 inch) Pitch PCB Connector, M20-7810645, 6 Pins per row (https://cdn.harwin.com/pdfs/M20-781.pdf), generated with kicad-footprint-generator
connector Harwin M20 side entry
0
12
12
Connector_Harwin
Harwin_M20-7810745_2x07_P2.54mm_Vertical
Harwin Female Vertical Surface Mount Double Row 2.54mm (0.1 inch) Pitch PCB Connector, M20-7810745, 7 Pins per row (https://cdn.harwin.com/pdfs/M20-781.pdf), generated with kicad-footprint-generator
connector Harwin M20 side entry
0
14
14
Connector_Harwin
Harwin_M20-7810845_2x08_P2.54mm_Vertical
Harwin Female Vertical Surface Mount Double Row 2.54mm (0.1 inch) Pitch PCB Connector, M20-7810845, 8 Pins per row (https://cdn.harwin.com/pdfs/M20-781.pdf), generated with kicad-footprint-generator
connector Harwin M20 side entry
0
16
16
Connector_Harwin
Harwin_M20-7810945_2x09_P2.54mm_Vertical
Harwin Female Vertical Surface Mount Double Row 2.54mm (0.1 inch) Pitch PCB Connector, M20-7810945, 9 Pins per row (https://cdn.harwin.com/pdfs/M20-781.pdf), generated with kicad-footprint-generator
connector Harwin M20 side entry
0
18
18
Connector_Harwin
Harwin_M20-7811045_2x10_P2.54mm_Vertical
Harwin Female Vertical Surface Mount Double Row 2.54mm (0.1 inch) Pitch PCB Connector, M20-7811045, 10 Pins per row (https://cdn.harwin.com/pdfs/M20-781.pdf), generated with kicad-footprint-generator
connector Harwin M20 side entry
0
20
20
Connector_Harwin
Harwin_M20-7811245_2x12_P2.54mm_Vertical
Harwin Female Vertical Surface Mount Double Row 2.54mm (0.1 inch) Pitch PCB Connector, M20-7811245, 12 Pins per row (https://cdn.harwin.com/pdfs/M20-781.pdf), generated with kicad-footprint-generator
connector Harwin M20 side entry
0
24
24
Connector_Harwin
Harwin_M20-7811545_2x15_P2.54mm_Vertical
Harwin Female Vertical Surface Mount Double Row 2.54mm (0.1 inch) Pitch PCB Connector, M20-7811545, 15 Pins per row (https://cdn.harwin.com/pdfs/M20-781.pdf), generated with kicad-footprint-generator
connector Harwin M20 side entry
0
30
30
Connector_Harwin
Harwin_M20-7812045_2x20_P2.54mm_Vertical
Harwin Female Vertical Surface Mount Double Row 2.54mm (0.1 inch) Pitch PCB Connector, M20-7812045, 20 Pins per row (https://cdn.harwin.com/pdfs/M20-781.pdf), generated with kicad-footprint-generator
connector Harwin M20 side entry
0
40
40
Connector_Hirose
Hirose_BM24_BM24-40DP-2-0.35V_2x20_P0.35mm_PowerPin2_Vertical
Hirose BM24 series connector, BM24-40DP/2-0.35V (https://www.hirose.com/product/en/download_file/key_name/BM24/category/Catalog/doc_file_id/47680/?file_category_id=4&item_id=50&is_series=1)
connector Hirose  BM24 40pin header
0
44
42
Connector_Hirose
Hirose_BM24_BM24-40DS-2-0.35V_2x20_P0.35mm_PowerPin2_Vertical
Hirose BM24 series connector, BM24-40DS/2-0.35V (https://www.hirose.com/product/en/download_file/key_name/BM24/category/Catalog/doc_file_id/47680/?file_category_id=4&item_id=50&is_series=1)
connector Hirose 40pin receptacle vertical
0
42
42
Connector_Hirose
Hirose_DF3EA-02P-2H_1x02-1MP_P2.00mm_Horizontal
Hirose  series connector, DF3EA-02P-2H (https://www.hirose.com/product/document?clcode=CL0543-0332-0-51&productname=DF3EA-5P-2H(51)&series=DF3&documenttype=2DDrawing&lang=en&documentid=0001163317), generated with kicad-footprint-generator
connector Hirose  top entry
0
4
3
Connector_Hirose
Hirose_DF3EA-03P-2H_1x03-1MP_P2.00mm_Horizontal
Hirose  series connector, DF3EA-03P-2H (https://www.hirose.com/product/document?clcode=CL0543-0332-0-51&productname=DF3EA-5P-2H(51)&series=DF3&documenttype=2DDrawing&lang=en&documentid=0001163317), generated with kicad-footprint-generator
connector Hirose  top entry
0
5
4
Connector_Hirose
Hirose_DF3EA-04P-2H_1x04-1MP_P2.00mm_Horizontal
Hirose  series connector, DF3EA-04P-2H (https://www.hirose.com/product/document?clcode=CL0543-0332-0-51&productname=DF3EA-5P-2H(51)&series=DF3&documenttype=2DDrawing&lang=en&documentid=0001163317), generated with kicad-footprint-generator
connector Hirose  top entry
0
6
5
Connector_Hirose
Hirose_DF3EA-05P-2H_1x05-1MP_P2.00mm_Horizontal
Hirose  series connector, DF3EA-05P-2H (https://www.hirose.com/product/document?clcode=CL0543-0332-0-51&productname=DF3EA-5P-2H(51)&series=DF3&documenttype=2DDrawing&lang=en&documentid=0001163317), generated with kicad-footprint-generator
connector Hirose  top entry
0
7
6
Connector_Hirose
Hirose_DF3EA-06P-2H_1x06-1MP_P2.00mm_Horizontal
Hirose  series connector, DF3EA-06P-2H (https://www.hirose.com/product/document?clcode=CL0543-0332-0-51&productname=DF3EA-5P-2H(51)&series=DF3&documenttype=2DDrawing&lang=en&documentid=0001163317), generated with kicad-footprint-generator
connector Hirose  top entry
0
8
7
Connector_Hirose
Hirose_DF3EA-07P-2H_1x07-1MP_P2.00mm_Horizontal
Hirose  series connector, DF3EA-07P-2H (https://www.hirose.com/product/document?clcode=CL0543-0332-0-51&productname=DF3EA-5P-2H(51)&series=DF3&documenttype=2DDrawing&lang=en&documentid=0001163317), generated with kicad-footprint-generator
connector Hirose  top entry
0
9
8
Connector_Hirose
Hirose_DF3EA-08P-2H_1x08-1MP_P2.00mm_Horizontal
Hirose  series connector, DF3EA-08P-2H (https://www.hirose.com/product/document?clcode=CL0543-0332-0-51&productname=DF3EA-5P-2H(51)&series=DF3&documenttype=2DDrawing&lang=en&documentid=0001163317), generated with kicad-footprint-generator
connector Hirose  top entry
0
10
9
Connector_Hirose
Hirose_DF3EA-09P-2H_1x09-1MP_P2.00mm_Horizontal
Hirose  series connector, DF3EA-09P-2H (https://www.hirose.com/product/document?clcode=CL0543-0332-0-51&productname=DF3EA-5P-2H(51)&series=DF3&documenttype=2DDrawing&lang=en&documentid=0001163317), generated with kicad-footprint-generator
connector Hirose  top entry
0
11
10
Connector_Hirose
Hirose_DF3EA-10P-2H_1x10-1MP_P2.00mm_Horizontal
Hirose  series connector, DF3EA-10P-2H (https://www.hirose.com/product/document?clcode=CL0543-0332-0-51&productname=DF3EA-5P-2H(51)&series=DF3&documenttype=2DDrawing&lang=en&documentid=0001163317), generated with kicad-footprint-generator
connector Hirose  top entry
0
12
11
Connector_Hirose
Hirose_DF3EA-11P-2H_1x11-1MP_P2.00mm_Horizontal
Hirose  series connector, DF3EA-11P-2H (https://www.hirose.com/product/document?clcode=CL0543-0332-0-51&productname=DF3EA-5P-2H(51)&series=DF3&documenttype=2DDrawing&lang=en&documentid=0001163317), generated with kicad-footprint-generator
connector Hirose  top entry
0
13
12
Connector_Hirose
Hirose_DF3EA-12P-2H_1x12-1MP_P2.00mm_Horizontal
Hirose  series connector, DF3EA-12P-2H (https://www.hirose.com/product/document?clcode=CL0543-0332-0-51&productname=DF3EA-5P-2H(51)&series=DF3&documenttype=2DDrawing&lang=en&documentid=0001163317), generated with kicad-footprint-generator
connector Hirose  top entry
0
14
13
Connector_Hirose
Hirose_DF3EA-13P-2H_1x13-1MP_P2.00mm_Horizontal
Hirose  series connector, DF3EA-13P-2H (https://www.hirose.com/product/document?clcode=CL0543-0332-0-51&productname=DF3EA-5P-2H(51)&series=DF3&documenttype=2DDrawing&lang=en&documentid=0001163317), generated with kicad-footprint-generator
connector Hirose  top entry
0
15
14
Connector_Hirose
Hirose_DF3EA-14P-2H_1x14-1MP_P2.00mm_Horizontal
Hirose  series connector, DF3EA-14P-2H (https://www.hirose.com/product/document?clcode=CL0543-0332-0-51&productname=DF3EA-5P-2H(51)&series=DF3&documenttype=2DDrawing&lang=en&documentid=0001163317), generated with kicad-footprint-generator
connector Hirose  top entry
0
16
15
Connector_Hirose
Hirose_DF3EA-15P-2H_1x15-1MP_P2.00mm_Horizontal
Hirose  series connector, DF3EA-15P-2H (https://www.hirose.com/product/document?clcode=CL0543-0332-0-51&productname=DF3EA-5P-2H(51)&series=DF3&documenttype=2DDrawing&lang=en&documentid=0001163317), generated with kicad-footprint-generator
connector Hirose  top entry
0
17
16
Connector_Hirose
Hirose_DF11-4DP-2DSA_2x02_P2.00mm_Vertical
Hirose DF11 through hole, DF11-4DP-2DSA, 2 Pins per row (https://www.hirose.com/product/document?clcode=&productname=&series=DF11&documenttype=Catalog&lang=en&documentid=D31688_en), generated with kicad-footprint-generator
connector Hirose DF11 vertical
0
4
4
Connector_Hirose
Hirose_DF11-6DP-2DSA_2x03_P2.00mm_Vertical
Hirose DF11 through hole, DF11-6DP-2DSA, 3 Pins per row (https://www.hirose.com/product/document?clcode=&productname=&series=DF11&documenttype=Catalog&lang=en&documentid=D31688_en), generated with kicad-footprint-generator
connector Hirose DF11 vertical
0
6
6
Connector_Hirose
Hirose_DF11-8DP-2DSA_2x04_P2.00mm_Vertical
Hirose DF11 through hole, DF11-8DP-2DSA, 4 Pins per row (https://www.hirose.com/product/document?clcode=&productname=&series=DF11&documenttype=Catalog&lang=en&documentid=D31688_en), generated with kicad-footprint-generator
connector Hirose DF11 vertical
0
8
8
Connector_Hirose
Hirose_DF11-10DP-2DSA_2x05_P2.00mm_Vertical
Hirose DF11 through hole, DF11-10DP-2DSA, 5 Pins per row (https://www.hirose.com/product/document?clcode=&productname=&series=DF11&documenttype=Catalog&lang=en&documentid=D31688_en), generated with kicad-footprint-generator
connector Hirose DF11 vertical
0
10
10
Connector_Hirose
Hirose_DF11-12DP-2DSA_2x06_P2.00mm_Vertical
Hirose DF11 through hole, DF11-12DP-2DSA, 6 Pins per row (https://www.hirose.com/product/document?clcode=&productname=&series=DF11&documenttype=Catalog&lang=en&documentid=D31688_en), generated with kicad-footprint-generator
connector Hirose DF11 vertical
0
12
12
Connector_Hirose
Hirose_DF11-14DP-2DSA_2x07_P2.00mm_Vertical
Hirose DF11 through hole, DF11-14DP-2DSA, 7 Pins per row (https://www.hirose.com/product/document?clcode=&productname=&series=DF11&documenttype=Catalog&lang=en&documentid=D31688_en), generated with kicad-footprint-generator
connector Hirose DF11 vertical
0
14
14
Connector_Hirose
Hirose_DF11-16DP-2DSA_2x08_P2.00mm_Vertical
Hirose DF11 through hole, DF11-16DP-2DSA, 8 Pins per row (https://www.hirose.com/product/document?clcode=&productname=&series=DF11&documenttype=Catalog&lang=en&documentid=D31688_en), generated with kicad-footprint-generator
connector Hirose DF11 vertical
0
16
16
Connector_Hirose
Hirose_DF11-18DP-2DSA_2x09_P2.00mm_Vertical
Hirose DF11 through hole, DF11-18DP-2DSA, 9 Pins per row (https://www.hirose.com/product/document?clcode=&productname=&series=DF11&documenttype=Catalog&lang=en&documentid=D31688_en), generated with kicad-footprint-generator
connector Hirose DF11 vertical
0
18
18
Connector_Hirose
Hirose_DF11-20DP-2DSA_2x10_P2.00mm_Vertical
Hirose DF11 through hole, DF11-20DP-2DSA, 10 Pins per row (https://www.hirose.com/product/document?clcode=&productname=&series=DF11&documenttype=Catalog&lang=en&documentid=D31688_en), generated with kicad-footprint-generator
connector Hirose DF11 vertical
0
20
20
Connector_Hirose
Hirose_DF11-22DP-2DSA_2x11_P2.00mm_Vertical
Hirose DF11 through hole, DF11-22DP-2DSA, 11 Pins per row (https://www.hirose.com/product/document?clcode=&productname=&series=DF11&documenttype=Catalog&lang=en&documentid=D31688_en), generated with kicad-footprint-generator
connector Hirose DF11 vertical
0
22
22
Connector_Hirose
Hirose_DF11-24DP-2DSA_2x12_P2.00mm_Vertical
Hirose DF11 through hole, DF11-24DP-2DSA, 12 Pins per row (https://www.hirose.com/product/document?clcode=&productname=&series=DF11&documenttype=Catalog&lang=en&documentid=D31688_en), generated with kicad-footprint-generator
connector Hirose DF11 vertical
0
24
24
Connector_Hirose
Hirose_DF11-26DP-2DSA_2x13_P2.00mm_Vertical
Hirose DF11 through hole, DF11-26DP-2DSA, 13 Pins per row (https://www.hirose.com/product/document?clcode=&productname=&series=DF11&documenttype=Catalog&lang=en&documentid=D31688_en), generated with kicad-footprint-generator
connector Hirose DF11 vertical
0
26
26
Connector_Hirose
Hirose_DF11-28DP-2DSA_2x14_P2.00mm_Vertical
Hirose DF11 through hole, DF11-28DP-2DSA, 14 Pins per row (https://www.hirose.com/product/document?clcode=&productname=&series=DF11&documenttype=Catalog&lang=en&documentid=D31688_en), generated with kicad-footprint-generator
connector Hirose DF11 vertical
0
28
28
Connector_Hirose
Hirose_DF11-30DP-2DSA_2x15_P2.00mm_Vertical
Hirose DF11 through hole, DF11-30DP-2DSA, 15 Pins per row (https://www.hirose.com/product/document?clcode=&productname=&series=DF11&documenttype=Catalog&lang=en&documentid=D31688_en), generated with kicad-footprint-generator
connector Hirose DF11 vertical
0
30
30
Connector_Hirose
Hirose_DF11-32DP-2DSA_2x16_P2.00mm_Vertical
Hirose DF11 through hole, DF11-32DP-2DSA, 16 Pins per row (https://www.hirose.com/product/document?clcode=&productname=&series=DF11&documenttype=Catalog&lang=en&documentid=D31688_en), generated with kicad-footprint-generator
connector Hirose DF11 vertical
0
32
32
Connector_Hirose
Hirose_DF12_DF12C3.0-10DS-0.5V_2x05_P0.50mm_Vertical
Hirose DF12C SMD, DF12C3.0-10DS-0.5V, 10 Pins per row (https://www.hirose.com/product/document?clcode=CL0537-0694-9-81&productname=DF12C(3.0)-50DS-0.5V(81)&series=DF12&documenttype=2DDrawing&lang=en&documentid=0000994748), generated with kicad-footprint-generator
connector Hirose DF12 vertical
0
20
10
Connector_Hirose
Hirose_DF12_DF12C3.0-14DS-0.5V_2x07_P0.50mm_Vertical
Hirose DF12C SMD, DF12C3.0-14DS-0.5V, 14 Pins per row (https://www.hirose.com/product/document?clcode=CL0537-0694-9-81&productname=DF12C(3.0)-50DS-0.5V(81)&series=DF12&documenttype=2DDrawing&lang=en&documentid=0000994748), generated with kicad-footprint-generator
connector Hirose DF12 vertical
0
28
14
Connector_Hirose
Hirose_DF12_DF12C3.0-20DS-0.5V_2x10_P0.50mm_Vertical
Hirose DF12C SMD, DF12C3.0-20DS-0.5V, 20 Pins per row (https://www.hirose.com/product/document?clcode=CL0537-0694-9-81&productname=DF12C(3.0)-50DS-0.5V(81)&series=DF12&documenttype=2DDrawing&lang=en&documentid=0000994748), generated with kicad-footprint-generator
connector Hirose DF12 vertical
0
40
20
Connector_Hirose
Hirose_DF12_DF12C3.0-30DS-0.5V_2x15_P0.50mm_Vertical
Hirose DF12C SMD, DF12C3.0-30DS-0.5V, 30 Pins per row (https://www.hirose.com/product/document?clcode=CL0537-0694-9-81&productname=DF12C(3.0)-50DS-0.5V(81)&series=DF12&documenttype=2DDrawing&lang=en&documentid=0000994748), generated with kicad-footprint-generator
connector Hirose DF12 vertical
0
60
30
Connector_Hirose
Hirose_DF12_DF12C3.0-32DS-0.5V_2x16_P0.50mm_Vertical
Hirose DF12C SMD, DF12C3.0-32DS-0.5V, 32 Pins per row (https://www.hirose.com/product/document?clcode=CL0537-0694-9-81&productname=DF12C(3.0)-50DS-0.5V(81)&series=DF12&documenttype=2DDrawing&lang=en&documentid=0000994748), generated with kicad-footprint-generator
connector Hirose DF12 vertical
0
64
32
Connector_Hirose
Hirose_DF12_DF12C3.0-36DS-0.5V_2x18_P0.50mm_Vertical
Hirose DF12C SMD, DF12C3.0-36DS-0.5V, 36 Pins per row (https://www.hirose.com/product/document?clcode=CL0537-0694-9-81&productname=DF12C(3.0)-50DS-0.5V(81)&series=DF12&documenttype=2DDrawing&lang=en&documentid=0000994748), generated with kicad-footprint-generator
connector Hirose DF12 vertical
0
72
36
Connector_Hirose
Hirose_DF12_DF12C3.0-40DS-0.5V_2x20_P0.50mm_Vertical
Hirose DF12C SMD, DF12C3.0-40DS-0.5V, 40 Pins per row (https://www.hirose.com/product/document?clcode=CL0537-0694-9-81&productname=DF12C(3.0)-50DS-0.5V(81)&series=DF12&documenttype=2DDrawing&lang=en&documentid=0000994748), generated with kicad-footprint-generator
connector Hirose DF12 vertical
0
80
40
Connector_Hirose
Hirose_DF12_DF12C3.0-50DS-0.5V_2x25_P0.50mm_Vertical
Hirose DF12C SMD, DF12C3.0-50DS-0.5V, 50 Pins per row (https://www.hirose.com/product/document?clcode=CL0537-0694-9-81&productname=DF12C(3.0)-50DS-0.5V(81)&series=DF12&documenttype=2DDrawing&lang=en&documentid=0000994748), generated with kicad-footprint-generator
connector Hirose DF12 vertical
0
100
50
Connector_Hirose
Hirose_DF12_DF12C3.0-60DS-0.5V_2x30_P0.50mm_Vertical
Hirose DF12C SMD, DF12C3.0-60DS-0.5V, 60 Pins per row (https://www.hirose.com/product/document?clcode=CL0537-0694-9-81&productname=DF12C(3.0)-50DS-0.5V(81)&series=DF12&documenttype=2DDrawing&lang=en&documentid=0000994748), generated with kicad-footprint-generator
connector Hirose DF12 vertical
0
120
60
Connector_Hirose
Hirose_DF12_DF12E3.0-10DP-0.5V_2x05_P0.50mm_Vertical
Hirose DF12E SMD, DF12E3.0-10DP-0.5V, 10 Pins per row (https://www.hirose.com/product/document?clcode=CL0537-0834-6-81&productname=DF12E(3.0)-50DP-0.5V(81)&series=DF12&documenttype=2DDrawing&lang=en&documentid=0000992393), generated with kicad-footprint-generator
connector Hirose DF12 vertical
0
20
10
Connector_Hirose
Hirose_DF12_DF12E3.0-14DP-0.5V_2x07_P0.50mm_Vertical
Hirose DF12E SMD, DF12E3.0-14DP-0.5V, 14 Pins per row (https://www.hirose.com/product/document?clcode=CL0537-0834-6-81&productname=DF12E(3.0)-50DP-0.5V(81)&series=DF12&documenttype=2DDrawing&lang=en&documentid=0000992393), generated with kicad-footprint-generator
connector Hirose DF12 vertical
0
28
14
Connector_Hirose
Hirose_DF12_DF12E3.0-20DP-0.5V_2x10_P0.50mm_Vertical
Hirose DF12E SMD, DF12E3.0-20DP-0.5V, 20 Pins per row (https://www.hirose.com/product/document?clcode=CL0537-0834-6-81&productname=DF12E(3.0)-50DP-0.5V(81)&series=DF12&documenttype=2DDrawing&lang=en&documentid=0000992393), generated with kicad-footprint-generator
connector Hirose DF12 vertical
0
40
20
Connector_Hirose
Hirose_DF12_DF12E3.0-30DP-0.5V_2x15_P0.50mm_Vertical
Hirose DF12E SMD, DF12E3.0-30DP-0.5V, 30 Pins per row (https://www.hirose.com/product/document?clcode=CL0537-0834-6-81&productname=DF12E(3.0)-50DP-0.5V(81)&series=DF12&documenttype=2DDrawing&lang=en&documentid=0000992393), generated with kicad-footprint-generator
connector Hirose DF12 vertical
0
60
30
Connector_Hirose
Hirose_DF12_DF12E3.0-32DP-0.5V_2x16_P0.50mm_Vertical
Hirose DF12E SMD, DF12E3.0-32DP-0.5V, 32 Pins per row (https://www.hirose.com/product/document?clcode=CL0537-0834-6-81&productname=DF12E(3.0)-50DP-0.5V(81)&series=DF12&documenttype=2DDrawing&lang=en&documentid=0000992393), generated with kicad-footprint-generator
connector Hirose DF12 vertical
0
64
32
Connector_Hirose
Hirose_DF12_DF12E3.0-36DP-0.5V_2x18_P0.50mm_Vertical
Hirose DF12E SMD, DF12E3.0-36DP-0.5V, 36 Pins per row (https://www.hirose.com/product/document?clcode=CL0537-0834-6-81&productname=DF12E(3.0)-50DP-0.5V(81)&series=DF12&documenttype=2DDrawing&lang=en&documentid=0000992393), generated with kicad-footprint-generator
connector Hirose DF12 vertical
0
72
36
Connector_Hirose
Hirose_DF12_DF12E3.0-40DP-0.5V_2x20_P0.50mm_Vertical
Hirose DF12E SMD, DF12E3.0-40DP-0.5V, 40 Pins per row (https://www.hirose.com/product/document?clcode=CL0537-0834-6-81&productname=DF12E(3.0)-50DP-0.5V(81)&series=DF12&documenttype=2DDrawing&lang=en&documentid=0000992393), generated with kicad-footprint-generator
connector Hirose DF12 vertical
0
80
40
Connector_Hirose
Hirose_DF12_DF12E3.0-50DP-0.5V_2x25_P0.50mm_Vertical
Hirose DF12E SMD, DF12E3.0-50DP-0.5V, 50 Pins per row (https://www.hirose.com/product/document?clcode=CL0537-0834-6-81&productname=DF12E(3.0)-50DP-0.5V(81)&series=DF12&documenttype=2DDrawing&lang=en&documentid=0000992393), generated with kicad-footprint-generator
connector Hirose DF12 vertical
0
100
50
Connector_Hirose
Hirose_DF12_DF12E3.0-60DP-0.5V_2x30_P0.50mm_Vertical
Hirose DF12E SMD, DF12E3.0-60DP-0.5V, 60 Pins per row (https://www.hirose.com/product/document?clcode=CL0537-0834-6-81&productname=DF12E(3.0)-50DP-0.5V(81)&series=DF12&documenttype=2DDrawing&lang=en&documentid=0000992393), generated with kicad-footprint-generator
connector Hirose DF12 vertical
0
120
60
Connector_Hirose
Hirose_DF12_DF12E3.0-80DP-0.5V_2x40_P0.50mm_Vertical
Hirose DF12E SMD, DF12E3.0-80DP-0.5V, 80 Pins per row (https://www.hirose.com/product/document?clcode=CL0537-0834-6-81&productname=DF12E(3.0)-50DP-0.5V(81)&series=DF12&documenttype=2DDrawing&lang=en&documentid=0000992393), generated with kicad-footprint-generator
connector Hirose DF12 vertical
0
160
80
Connector_Hirose
Hirose_DF13-02P-1.25DSA_1x02_P1.25mm_Vertical
Hirose DF13 through hole, DF13-02P-1.25DSA, 2 Pins per row (https://www.hirose.com/product/en/products/DF13/DF13-2P-1.25DSA%2850%29/), generated with kicad-footprint-generator
connector Hirose DF13 vertical
0
2
2
Connector_Hirose
Hirose_DF13-02P-1.25DS_1x02_P1.25mm_Horizontal
Hirose DF13 through hole, DF13-02P-1.25DS, 2 Pins per row (https://www.hirose.com/product/en/products/DF13/DF13-4P-1.25DS%2820%29/), generated with kicad-footprint-generator
connector Hirose DF13 horizontal
0
2
2
Connector_Hirose
Hirose_DF13-03P-1.25DSA_1x03_P1.25mm_Vertical
Hirose DF13 through hole, DF13-03P-1.25DSA, 3 Pins per row (https://www.hirose.com/product/en/products/DF13/DF13-2P-1.25DSA%2850%29/), generated with kicad-footprint-generator
connector Hirose DF13 vertical
0
3
3
Connector_Hirose
Hirose_DF13-03P-1.25DS_1x03_P1.25mm_Horizontal
Hirose DF13 through hole, DF13-03P-1.25DS, 3 Pins per row (https://www.hirose.com/product/en/products/DF13/DF13-4P-1.25DS%2820%29/), generated with kicad-footprint-generator
connector Hirose DF13 horizontal
0
3
3
Connector_Hirose
Hirose_DF13-04P-1.25DSA_1x04_P1.25mm_Vertical
Hirose DF13 through hole, DF13-04P-1.25DSA, 4 Pins per row (https://www.hirose.com/product/en/products/DF13/DF13-2P-1.25DSA%2850%29/), generated with kicad-footprint-generator
connector Hirose DF13 vertical
0
4
4
Connector_Hirose
Hirose_DF13-04P-1.25DS_1x04_P1.25mm_Horizontal
Hirose DF13 through hole, DF13-04P-1.25DS, 4 Pins per row (https://www.hirose.com/product/en/products/DF13/DF13-4P-1.25DS%2820%29/), generated with kicad-footprint-generator
connector Hirose DF13 horizontal
0
4
4
Connector_Hirose
Hirose_DF13-05P-1.25DSA_1x05_P1.25mm_Vertical
Hirose DF13 through hole, DF13-05P-1.25DSA, 5 Pins per row (https://www.hirose.com/product/en/products/DF13/DF13-2P-1.25DSA%2850%29/), generated with kicad-footprint-generator
connector Hirose DF13 vertical
0
5
5
Connector_Hirose
Hirose_DF13-05P-1.25DS_1x05_P1.25mm_Horizontal
Hirose DF13 through hole, DF13-05P-1.25DS, 5 Pins per row (https://www.hirose.com/product/en/products/DF13/DF13-4P-1.25DS%2820%29/), generated with kicad-footprint-generator
connector Hirose DF13 horizontal
0
5
5
Connector_Hirose
Hirose_DF13-06P-1.25DSA_1x06_P1.25mm_Vertical
Hirose DF13 through hole, DF13-06P-1.25DSA, 6 Pins per row (https://www.hirose.com/product/en/products/DF13/DF13-2P-1.25DSA%2850%29/), generated with kicad-footprint-generator
connector Hirose DF13 vertical
0
6
6
Connector_Hirose
Hirose_DF13-06P-1.25DS_1x06_P1.25mm_Horizontal
Hirose DF13 through hole, DF13-06P-1.25DS, 6 Pins per row (https://www.hirose.com/product/en/products/DF13/DF13-4P-1.25DS%2820%29/), generated with kicad-footprint-generator
connector Hirose DF13 horizontal
0
6
6
Connector_Hirose
Hirose_DF13-07P-1.25DSA_1x07_P1.25mm_Vertical
Hirose DF13 through hole, DF13-07P-1.25DSA, 7 Pins per row (https://www.hirose.com/product/en/products/DF13/DF13-2P-1.25DSA%2850%29/), generated with kicad-footprint-generator
connector Hirose DF13 vertical
0
7
7
Connector_Hirose
Hirose_DF13-07P-1.25DS_1x07_P1.25mm_Horizontal
Hirose DF13 through hole, DF13-07P-1.25DS, 7 Pins per row (https://www.hirose.com/product/en/products/DF13/DF13-4P-1.25DS%2820%29/), generated with kicad-footprint-generator
connector Hirose DF13 horizontal
0
7
7
Connector_Hirose
Hirose_DF13-08P-1.25DSA_1x08_P1.25mm_Vertical
Hirose DF13 through hole, DF13-08P-1.25DSA, 8 Pins per row (https://www.hirose.com/product/en/products/DF13/DF13-2P-1.25DSA%2850%29/), generated with kicad-footprint-generator
connector Hirose DF13 vertical
0
8
8
Connector_Hirose
Hirose_DF13-08P-1.25DS_1x08_P1.25mm_Horizontal
Hirose DF13 through hole, DF13-08P-1.25DS, 8 Pins per row (https://www.hirose.com/product/en/products/DF13/DF13-4P-1.25DS%2820%29/), generated with kicad-footprint-generator
connector Hirose DF13 horizontal
0
8
8
Connector_Hirose
Hirose_DF13-09P-1.25DSA_1x09_P1.25mm_Vertical
Hirose DF13 through hole, DF13-09P-1.25DSA, 9 Pins per row (https://www.hirose.com/product/en/products/DF13/DF13-2P-1.25DSA%2850%29/), generated with kicad-footprint-generator
connector Hirose DF13 vertical
0
9
9
Connector_Hirose
Hirose_DF13-09P-1.25DS_1x09_P1.25mm_Horizontal
Hirose DF13 through hole, DF13-09P-1.25DS, 9 Pins per row (https://www.hirose.com/product/en/products/DF13/DF13-4P-1.25DS%2820%29/), generated with kicad-footprint-generator
connector Hirose DF13 horizontal
0
9
9
Connector_Hirose
Hirose_DF13-10P-1.25DSA_1x10_P1.25mm_Vertical
Hirose DF13 through hole, DF13-10P-1.25DSA, 10 Pins per row (https://www.hirose.com/product/en/products/DF13/DF13-2P-1.25DSA%2850%29/), generated with kicad-footprint-generator
connector Hirose DF13 vertical
0
10
10
Connector_Hirose
Hirose_DF13-10P-1.25DS_1x10_P1.25mm_Horizontal
Hirose DF13 through hole, DF13-10P-1.25DS, 10 Pins per row (https://www.hirose.com/product/en/products/DF13/DF13-4P-1.25DS%2820%29/), generated with kicad-footprint-generator
connector Hirose DF13 horizontal
0
10
10
Connector_Hirose
Hirose_DF13-11P-1.25DSA_1x11_P1.25mm_Vertical
Hirose DF13 through hole, DF13-11P-1.25DSA, 11 Pins per row (https://www.hirose.com/product/en/products/DF13/DF13-2P-1.25DSA%2850%29/), generated with kicad-footprint-generator
connector Hirose DF13 vertical
0
11
11
Connector_Hirose
Hirose_DF13-11P-1.25DS_1x11_P1.25mm_Horizontal
Hirose DF13 through hole, DF13-11P-1.25DS, 11 Pins per row (https://www.hirose.com/product/en/products/DF13/DF13-4P-1.25DS%2820%29/), generated with kicad-footprint-generator
connector Hirose DF13 horizontal
0
11
11
Connector_Hirose
Hirose_DF13-12P-1.25DSA_1x12_P1.25mm_Vertical
Hirose DF13 through hole, DF13-12P-1.25DSA, 12 Pins per row (https://www.hirose.com/product/en/products/DF13/DF13-2P-1.25DSA%2850%29/), generated with kicad-footprint-generator
connector Hirose DF13 vertical
0
12
12
Connector_Hirose
Hirose_DF13-12P-1.25DS_1x12_P1.25mm_Horizontal
Hirose DF13 through hole, DF13-12P-1.25DS, 12 Pins per row (https://www.hirose.com/product/en/products/DF13/DF13-4P-1.25DS%2820%29/), generated with kicad-footprint-generator
connector Hirose DF13 horizontal
0
12
12
Connector_Hirose
Hirose_DF13-13P-1.25DSA_1x13_P1.25mm_Vertical
Hirose DF13 through hole, DF13-13P-1.25DSA, 13 Pins per row (https://www.hirose.com/product/en/products/DF13/DF13-2P-1.25DSA%2850%29/), generated with kicad-footprint-generator
connector Hirose DF13 vertical
0
13
13
Connector_Hirose
Hirose_DF13-14P-1.25DSA_1x14_P1.25mm_Vertical
Hirose DF13 through hole, DF13-14P-1.25DSA, 14 Pins per row (https://www.hirose.com/product/en/products/DF13/DF13-2P-1.25DSA%2850%29/), generated with kicad-footprint-generator
connector Hirose DF13 vertical
0
14
14
Connector_Hirose
Hirose_DF13-14P-1.25DS_1x14_P1.25mm_Horizontal
Hirose DF13 through hole, DF13-14P-1.25DS, 14 Pins per row (https://www.hirose.com/product/en/products/DF13/DF13-4P-1.25DS%2820%29/), generated with kicad-footprint-generator
connector Hirose DF13 horizontal
0
14
14
Connector_Hirose
Hirose_DF13-15P-1.25DSA_1x15_P1.25mm_Vertical
Hirose DF13 through hole, DF13-15P-1.25DSA, 15 Pins per row (https://www.hirose.com/product/en/products/DF13/DF13-2P-1.25DSA%2850%29/), generated with kicad-footprint-generator
connector Hirose DF13 vertical
0
15
15
Connector_Hirose
Hirose_DF13-15P-1.25DS_1x15_P1.25mm_Horizontal
Hirose DF13 through hole, DF13-15P-1.25DS, 15 Pins per row (https://www.hirose.com/product/en/products/DF13/DF13-4P-1.25DS%2820%29/), generated with kicad-footprint-generator
connector Hirose DF13 horizontal
0
15
15
Connector_Hirose
Hirose_DF13C_CL535-0402-2-51_1x02-1MP_P1.25mm_Vertical
Hirose DF13C SMD, CL535-0402-2-51, 2 Pins per row (https://www.hirose.com/product/en/products/DF13/DF13C-10P-1.25V%2851%29/), generated with kicad-footprint-generator
connector Hirose DF13C vertical
0
4
3
Connector_Hirose
Hirose_DF13C_CL535-0403-5-51_1x03-1MP_P1.25mm_Vertical
Hirose DF13C SMD, CL535-0403-5-51, 3 Pins per row (https://www.hirose.com/product/en/products/DF13/DF13C-10P-1.25V%2851%29/), generated with kicad-footprint-generator
connector Hirose DF13C vertical
0
5
4
Connector_Hirose
Hirose_DF13C_CL535-0404-8-51_1x04-1MP_P1.25mm_Vertical
Hirose DF13C SMD, CL535-0404-8-51, 4 Pins per row (https://www.hirose.com/product/en/products/DF13/DF13C-10P-1.25V%2851%29/), generated with kicad-footprint-generator
connector Hirose DF13C vertical
0
6
5
Connector_Hirose
Hirose_DF13C_CL535-0405-0-51_1x05-1MP_P1.25mm_Vertical
Hirose DF13C SMD, CL535-0405-0-51, 5 Pins per row (https://www.hirose.com/product/en/products/DF13/DF13C-10P-1.25V%2851%29/), generated with kicad-footprint-generator
connector Hirose DF13C vertical
0
7
6
Connector_Hirose
Hirose_DF13C_CL535-0406-3-51_1x06-1MP_P1.25mm_Vertical
Hirose DF13C SMD, CL535-0406-3-51, 6 Pins per row (https://www.hirose.com/product/en/products/DF13/DF13C-10P-1.25V%2851%29/), generated with kicad-footprint-generator
connector Hirose DF13C vertical
0
8
7
Connector_Hirose
Hirose_DF13C_CL535-0407-6-51_1x07-1MP_P1.25mm_Vertical
Hirose DF13C SMD, CL535-0407-6-51, 7 Pins per row (https://www.hirose.com/product/en/products/DF13/DF13C-10P-1.25V%2851%29/), generated with kicad-footprint-generator
connector Hirose DF13C vertical
0
9
8
Connector_Hirose
Hirose_DF13C_CL535-0408-9-51_1x08-1MP_P1.25mm_Vertical
Hirose DF13C SMD, CL535-0408-9-51, 8 Pins per row (https://www.hirose.com/product/en/products/DF13/DF13C-10P-1.25V%2851%29/), generated with kicad-footprint-generator
connector Hirose DF13C vertical
0
10
9
Connector_Hirose
Hirose_DF13C_CL535-0409-1-51_1x09-1MP_P1.25mm_Vertical
Hirose DF13C SMD, CL535-0409-1-51, 9 Pins per row (https://www.hirose.com/product/en/products/DF13/DF13C-10P-1.25V%2851%29/), generated with kicad-footprint-generator
connector Hirose DF13C vertical
0
11
10
Connector_Hirose
Hirose_DF13C_CL535-0410-4-51_1x10-1MP_P1.25mm_Vertical
Hirose DF13C SMD, CL535-0410-4-51, 10 Pins per row (https://www.hirose.com/product/en/products/DF13/DF13C-10P-1.25V%2851%29/), generated with kicad-footprint-generator
connector Hirose DF13C vertical
0
12
11
Connector_Hirose
Hirose_DF13C_CL535-0411-3-51_1x11-1MP_P1.25mm_Vertical
Hirose DF13C SMD, CL535-0411-3-51, 11 Pins per row (https://www.hirose.com/product/en/products/DF13/DF13C-10P-1.25V%2851%29/), generated with kicad-footprint-generator
connector Hirose DF13C vertical
0
13
12
Connector_Hirose
Hirose_DF13C_CL535-0412-6-51_1x12-1MP_P1.25mm_Vertical
Hirose DF13C SMD, CL535-0412-6-51, 12 Pins per row (https://www.hirose.com/product/en/products/DF13/DF13C-10P-1.25V%2851%29/), generated with kicad-footprint-generator
connector Hirose DF13C vertical
0
14
13
Connector_Hirose
Hirose_DF13C_CL535-0414-1-51_1x14-1MP_P1.25mm_Vertical
Hirose DF13C SMD, CL535-0414-1-51, 14 Pins per row (https://www.hirose.com/product/en/products/DF13/DF13C-10P-1.25V%2851%29/), generated with kicad-footprint-generator
connector Hirose DF13C vertical
0
16
15
Connector_Hirose
Hirose_DF13C_CL535-0415-4-51_1x15-1MP_P1.25mm_Vertical
Hirose DF13C SMD, CL535-0415-4-51, 15 Pins per row (https://www.hirose.com/product/en/products/DF13/DF13C-10P-1.25V%2851%29/), generated with kicad-footprint-generator
connector Hirose DF13C vertical
0
17
16
Connector_Hirose
Hirose_DF52-2S-0.8H_1x02-1MP_P0.80mm_Horizontal
Hirose  series connector, DF52-2S-0.8H (https://www.hirose.com/product/en/products/DF52/DF52-3S-0.8H%2821%29/), generated with kicad-footprint-generator
connector Hirose  top entry
0
4
3
Connector_Hirose
Hirose_DF52-3S-0.8H_1x03-1MP_P0.80mm_Horizontal
Hirose  series connector, DF52-3S-0.8H (https://www.hirose.com/product/en/products/DF52/DF52-3S-0.8H%2821%29/), generated with kicad-footprint-generator
connector Hirose  top entry
0
5
4
Connector_Hirose
Hirose_DF52-4S-0.8H_1x04-1MP_P0.80mm_Horizontal
Hirose  series connector, DF52-4S-0.8H (https://www.hirose.com/product/en/products/DF52/DF52-3S-0.8H%2821%29/), generated with kicad-footprint-generator
connector Hirose  top entry
0
6
5
Connector_Hirose
Hirose_DF52-5S-0.8H_1x05-1MP_P0.80mm_Horizontal
Hirose  series connector, DF52-5S-0.8H (https://www.hirose.com/product/en/products/DF52/DF52-3S-0.8H%2821%29/), generated with kicad-footprint-generator
connector Hirose  top entry
0
7
6
Connector_Hirose
Hirose_DF52-6S-0.8H_1x06-1MP_P0.80mm_Horizontal
Hirose  series connector, DF52-6S-0.8H (https://www.hirose.com/product/en/products/DF52/DF52-3S-0.8H%2821%29/), generated with kicad-footprint-generator
connector Hirose  top entry
0
8
7
Connector_Hirose
Hirose_DF52-7S-0.8H_1x07-1MP_P0.80mm_Horizontal
Hirose  series connector, DF52-7S-0.8H (https://www.hirose.com/product/en/products/DF52/DF52-3S-0.8H%2821%29/), generated with kicad-footprint-generator
connector Hirose  top entry
0
9
8
Connector_Hirose
Hirose_DF52-8S-0.8H_1x08-1MP_P0.80mm_Horizontal
Hirose  series connector, DF52-8S-0.8H (https://www.hirose.com/product/en/products/DF52/DF52-3S-0.8H%2821%29/), generated with kicad-footprint-generator
connector Hirose  top entry
0
10
9
Connector_Hirose
Hirose_DF52-9S-0.8H_1x09-1MP_P0.80mm_Horizontal
Hirose  series connector, DF52-9S-0.8H (https://www.hirose.com/product/en/products/DF52/DF52-3S-0.8H%2821%29/), generated with kicad-footprint-generator
connector Hirose  top entry
0
11
10
Connector_Hirose
Hirose_DF52-10S-0.8H_1x10-1MP_P0.80mm_Horizontal
Hirose  series connector, DF52-10S-0.8H (https://www.hirose.com/product/en/products/DF52/DF52-3S-0.8H%2821%29/), generated with kicad-footprint-generator
connector Hirose  top entry
0
12
11
Connector_Hirose
Hirose_DF52-11S-0.8H_1x11-1MP_P0.80mm_Horizontal
Hirose  series connector, DF52-11S-0.8H (https://www.hirose.com/product/en/products/DF52/DF52-3S-0.8H%2821%29/), generated with kicad-footprint-generator
connector Hirose  top entry
0
13
12
Connector_Hirose
Hirose_DF52-12S-0.8H_1x12-1MP_P0.80mm_Horizontal
Hirose  series connector, DF52-12S-0.8H (https://www.hirose.com/product/en/products/DF52/DF52-3S-0.8H%2821%29/), generated with kicad-footprint-generator
connector Hirose  top entry
0
14
13
Connector_Hirose
Hirose_DF52-14S-0.8H_1x14-1MP_P0.80mm_Horizontal
Hirose  series connector, DF52-14S-0.8H (https://www.hirose.com/product/en/products/DF52/DF52-3S-0.8H%2821%29/), generated with kicad-footprint-generator
connector Hirose  top entry
0
16
15
Connector_Hirose
Hirose_DF52-15S-0.8H_1x15-1MP_P0.80mm_Horizontal
Hirose  series connector, DF52-15S-0.8H (https://www.hirose.com/product/en/products/DF52/DF52-3S-0.8H%2821%29/), generated with kicad-footprint-generator
connector Hirose  top entry
0
17
16
Connector_Hirose
Hirose_DF63-1P-3.96DSA_1x01_P3.96mm_Horizontal
Molex DF63 through hole, DF63-1P-3.96DSA, 1 Pins per row (https://www.hirose.com/product/en/products/DF63/), generated with kicad-footprint-generator
connector Hirose  top entry
0
1
1
Connector_Hirose
Hirose_DF63-2P-3.96DSA_1x02_P3.96mm_Horizontal
Molex DF63 through hole, DF63-2P-3.96DSA, 2 Pins per row (https://www.hirose.com/product/en/products/DF63/), generated with kicad-footprint-generator
connector Hirose  top entry
0
2
2
Connector_Hirose
Hirose_DF63-3P-3.96DSA_1x03_P3.96mm_Horizontal
Molex DF63 through hole, DF63-3P-3.96DSA, 3 Pins per row (https://www.hirose.com/product/en/products/DF63/), generated with kicad-footprint-generator
connector Hirose  top entry
0
3
3
Connector_Hirose
Hirose_DF63-4P-3.96DSA_1x04_P3.96mm_Horizontal
Molex DF63 through hole, DF63-4P-3.96DSA, 4 Pins per row (https://www.hirose.com/product/en/products/DF63/), generated with kicad-footprint-generator
connector Hirose  top entry
0
4
4
Connector_Hirose
Hirose_DF63-5P-3.96DSA_1x05_P3.96mm_Horizontal
Molex DF63 through hole, DF63-5P-3.96DSA, 5 Pins per row (https://www.hirose.com/product/en/products/DF63/), generated with kicad-footprint-generator
connector Hirose  top entry
0
5
5
Connector_Hirose
Hirose_DF63-5P-3.96DSA_1x05_P3.96mm_Vertical
Hirose DF63 through hole, DF63-5P-3.96DSA, 5 Pins per row (https://www.hirose.com/product/en/products/DF63/), generated with kicad-footprint-generator
connector Hirose DF63 vertical
0
5
5
Connector_Hirose
Hirose_DF63-6P-3.96DSA_1x06_P3.96mm_Horizontal
Molex DF63 through hole, DF63-6P-3.96DSA, 6 Pins per row (https://www.hirose.com/product/en/products/DF63/), generated with kicad-footprint-generator
connector Hirose  top entry
0
6
6
Connector_Hirose
Hirose_DF63-6P-3.96DSA_1x06_P3.96mm_Vertical
Hirose DF63 through hole, DF63-6P-3.96DSA, 6 Pins per row (https://www.hirose.com/product/en/products/DF63/), generated with kicad-footprint-generator
connector Hirose DF63 vertical
0
6
6
Connector_Hirose
Hirose_DF63M-1P-3.96DSA_1x01_P3.96mm_Vertical
Hirose DF63 through hole, DF63M-1P-3.96DSA, 1 Pins per row (https://www.hirose.com/product/en/products/DF63/), generated with kicad-footprint-generator
connector Hirose DF63 vertical
0
1
1
Connector_Hirose
Hirose_DF63M-2P-3.96DSA_1x02_P3.96mm_Vertical
Hirose DF63 through hole, DF63M-2P-3.96DSA, 2 Pins per row (https://www.hirose.com/product/en/products/DF63/), generated with kicad-footprint-generator
connector Hirose DF63 vertical
0
2
2
Connector_Hirose
Hirose_DF63M-3P-3.96DSA_1x03_P3.96mm_Vertical
Hirose DF63 through hole, DF63M-3P-3.96DSA, 3 Pins per row (https://www.hirose.com/product/en/products/DF63/), generated with kicad-footprint-generator
connector Hirose DF63 vertical
0
3
3
Connector_Hirose
Hirose_DF63M-4P-3.96DSA_1x04_P3.96mm_Vertical
Hirose DF63 through hole, DF63M-4P-3.96DSA, 4 Pins per row (https://www.hirose.com/product/en/products/DF63/), generated with kicad-footprint-generator
connector Hirose DF63 vertical
0
4
4
Connector_Hirose
Hirose_DF63R-1P-3.96DSA_1x01_P3.96mm_Vertical
Hirose DF63 through hole, DF63R-1P-3.96DSA, 1 Pins per row (https://www.hirose.com/product/en/products/DF63/), generated with kicad-footprint-generator
connector Hirose DF63 vertical
0
1
1
Connector_Hirose
Hirose_DF63R-2P-3.96DSA_1x02_P3.96mm_Vertical
Hirose DF63 through hole, DF63R-2P-3.96DSA, 2 Pins per row (https://www.hirose.com/product/en/products/DF63/), generated with kicad-footprint-generator
connector Hirose DF63 vertical
0
2
2
Connector_Hirose
Hirose_DF63R-3P-3.96DSA_1x03_P3.96mm_Vertical
Hirose DF63 through hole, DF63R-3P-3.96DSA, 3 Pins per row (https://www.hirose.com/product/en/products/DF63/), generated with kicad-footprint-generator
connector Hirose DF63 vertical
0
3
3
Connector_Hirose
Hirose_DF63R-4P-3.96DSA_1x04_P3.96mm_Vertical
Hirose DF63 through hole, DF63R-4P-3.96DSA, 4 Pins per row (https://www.hirose.com/product/en/products/DF63/), generated with kicad-footprint-generator
connector Hirose DF63 vertical
0
4
4
Connector_Hirose
Hirose_DF63R-5P-3.96DSA_1x05_P3.96mm_Vertical
Hirose DF63 through hole, DF63R-5P-3.96DSA, 5 Pins per row (https://www.hirose.com/product/en/products/DF63/), generated with kicad-footprint-generator
connector Hirose DF63 vertical
0
5
5
Connector_IDC
IDC-Header_2x03_P2.54mm_Horizontal
Through hole angled IDC box header, 2x03, 2.54mm pitch, double rows
Through hole IDC box header THT 2x03 2.54mm double row
0
6
6
Connector_IDC
IDC-Header_2x03_P2.54mm_Vertical
Through hole straight IDC box header, 2x03, 2.54mm pitch, double rows
Through hole IDC box header THT 2x03 2.54mm double row
0
6
6
Connector_IDC
IDC-Header_2x04_P2.54mm_Horizontal
Through hole angled IDC box header, 2x04, 2.54mm pitch, double rows
Through hole IDC box header THT 2x04 2.54mm double row
0
8
8
Connector_IDC
IDC-Header_2x04_P2.54mm_Vertical
Through hole straight IDC box header, 2x04, 2.54mm pitch, double rows
Through hole IDC box header THT 2x04 2.54mm double row
0
8
8
Connector_IDC
IDC-Header_2x05_P2.54mm_Horizontal
Through hole angled IDC box header, 2x05, 2.54mm pitch, double rows
Through hole IDC box header THT 2x05 2.54mm double row
0
10
10
Connector_IDC
IDC-Header_2x05_P2.54mm_Horizontal_Lock
Connector IDC Locked, 10 contacts, compatible header: PANCON HE10 (Series 50, (https://www.reboul.fr/storage/00003af6.pdf)
connector idc locked
0
12
10
Connector_IDC
IDC-Header_2x05_P2.54mm_Vertical
Through hole straight IDC box header, 2x05, 2.54mm pitch, double rows
Through hole IDC box header THT 2x05 2.54mm double row
0
10
10
Connector_IDC
IDC-Header_2x05_P2.54mm_Vertical_Lock
Connector IDC Locked, 10 contacts, compatible header: PANCON HE10 (Series 50, (https://www.reboul.fr/storage/00003af6.pdf)
connector idc locked
0
12
10
Connector_IDC
IDC-Header_2x06_P2.54mm_Horizontal
Through hole angled IDC box header, 2x06, 2.54mm pitch, double rows
Through hole IDC box header THT 2x06 2.54mm double row
0
12
12
Connector_IDC
IDC-Header_2x06_P2.54mm_Vertical
Through hole straight IDC box header, 2x06, 2.54mm pitch, double rows
Through hole IDC box header THT 2x06 2.54mm double row
0
12
12
Connector_IDC
IDC-Header_2x07_P2.54mm_Horizontal
Through hole angled IDC box header, 2x07, 2.54mm pitch, double rows
Through hole IDC box header THT 2x07 2.54mm double row
0
14
14
Connector_IDC
IDC-Header_2x07_P2.54mm_Horizontal_Lock
Connector IDC Locked, 10 contacts, compatible header: PANCON HE10 (Series 50, (https://www.reboul.fr/storage/00003af6.pdf)
connector idc locked
0
16
14
Connector_IDC
IDC-Header_2x07_P2.54mm_Vertical
Through hole straight IDC box header, 2x07, 2.54mm pitch, double rows
Through hole IDC box header THT 2x07 2.54mm double row
0
14
14
Connector_IDC
IDC-Header_2x07_P2.54mm_Vertical_Lock
Connector IDC Locked, 10 contacts, compatible header: PANCON HE10 (Series 50, (https://www.reboul.fr/storage/00003af6.pdf)
connector idc locked
0
16
14
Connector_IDC
IDC-Header_2x08_P2.54mm_Horizontal
Through hole angled IDC box header, 2x08, 2.54mm pitch, double rows
Through hole IDC box header THT 2x08 2.54mm double row
0
16
16
Connector_IDC
IDC-Header_2x08_P2.54mm_Horizontal_Lock
Connector IDC Locked, 10 contacts, compatible header: PANCON HE10 (Series 50, (https://www.reboul.fr/storage/00003af6.pdf)
connector idc locked
0
18
16
Connector_IDC
IDC-Header_2x08_P2.54mm_Vertical
Through hole straight IDC box header, 2x08, 2.54mm pitch, double rows
Through hole IDC box header THT 2x08 2.54mm double row
0
16
16
Connector_IDC
IDC-Header_2x08_P2.54mm_Vertical_Lock
Connector IDC Locked, 10 contacts, compatible header: PANCON HE10 (Series 50, (https://www.reboul.fr/storage/00003af6.pdf)
connector idc locked
0
18
16
Connector_IDC
IDC-Header_2x10_P2.54mm_Horizontal
Through hole angled IDC box header, 2x10, 2.54mm pitch, double rows
Through hole IDC box header THT 2x10 2.54mm double row
0
20
20
Connector_IDC
IDC-Header_2x10_P2.54mm_Horizontal_Lock
Connector IDC Locked, 10 contacts, compatible header: PANCON HE10 (Series 50, (https://www.reboul.fr/storage/00003af6.pdf)
connector idc locked
0
22
20
Connector_IDC
IDC-Header_2x10_P2.54mm_Vertical
Through hole straight IDC box header, 2x10, 2.54mm pitch, double rows
Through hole IDC box header THT 2x10 2.54mm double row
0
20
20
Connector_IDC
IDC-Header_2x10_P2.54mm_Vertical_Lock
Connector IDC Locked, 10 contacts, compatible header: PANCON HE10 (Series 50, (https://www.reboul.fr/storage/00003af6.pdf)
connector idc locked
0
22
20
Connector_IDC
IDC-Header_2x13_P2.54mm_Horizontal
Through hole angled IDC box header, 2x13, 2.54mm pitch, double rows
Through hole IDC box header THT 2x13 2.54mm double row
0
26
26
Connector_IDC
IDC-Header_2x13_P2.54mm_Horizontal_Lock
Connector IDC Locked, 10 contacts, compatible header: PANCON HE10 (Series 50, (https://www.reboul.fr/storage/00003af6.pdf)
connector idc locked
0
28
26
Connector_IDC
IDC-Header_2x13_P2.54mm_Vertical
Through hole straight IDC box header, 2x13, 2.54mm pitch, double rows
Through hole IDC box header THT 2x13 2.54mm double row
0
26
26
Connector_IDC
IDC-Header_2x13_P2.54mm_Vertical_Lock
Connector IDC Locked, 10 contacts, compatible header: PANCON HE10 (Series 50, (https://www.reboul.fr/storage/00003af6.pdf)
connector idc locked
0
28
26
Connector_IDC
IDC-Header_2x15_P2.54mm_Horizontal
Through hole angled IDC box header, 2x15, 2.54mm pitch, double rows
Through hole IDC box header THT 2x15 2.54mm double row
0
30
30
Connector_IDC
IDC-Header_2x15_P2.54mm_Vertical
Through hole straight IDC box header, 2x15, 2.54mm pitch, double rows
Through hole IDC box header THT 2x15 2.54mm double row
0
30
30
Connector_IDC
IDC-Header_2x17_P2.54mm_Horizontal
Through hole angled IDC box header, 2x17, 2.54mm pitch, double rows
Through hole IDC box header THT 2x17 2.54mm double row
0
34
34
Connector_IDC
IDC-Header_2x17_P2.54mm_Horizontal_Lock
Connector IDC Locked, 10 contacts, compatible header: PANCON HE10 (Series 50, (https://www.reboul.fr/storage/00003af6.pdf)
connector idc locked
0
36
34
Connector_IDC
IDC-Header_2x17_P2.54mm_Vertical
Through hole straight IDC box header, 2x17, 2.54mm pitch, double rows
Through hole IDC box header THT 2x17 2.54mm double row
0
34
34
Connector_IDC
IDC-Header_2x17_P2.54mm_Vertical_Lock
Connector IDC Locked, 10 contacts, compatible header: PANCON HE10 (Series 50, (https://www.reboul.fr/storage/00003af6.pdf)
connector idc locked
0
36
34
Connector_IDC
IDC-Header_2x20_P2.54mm_Horizontal
Through hole angled IDC box header, 2x20, 2.54mm pitch, double rows
Through hole IDC box header THT 2x20 2.54mm double row
0
40
40
Connector_IDC
IDC-Header_2x20_P2.54mm_Horizontal_Lock
Connector IDC Locked, 10 contacts, compatible header: PANCON HE10 (Series 50, (https://www.reboul.fr/storage/00003af6.pdf)
connector idc locked
0
42
41
Connector_IDC
IDC-Header_2x20_P2.54mm_Vertical
Through hole straight IDC box header, 2x20, 2.54mm pitch, double rows
Through hole IDC box header THT 2x20 2.54mm double row
0
40
40
Connector_IDC
IDC-Header_2x20_P2.54mm_Vertical_Lock
Connector IDC Locked, 10 contacts, compatible header: PANCON HE10 (Series 50, (https://www.reboul.fr/storage/00003af6.pdf)
connector idc locked
0
42
40
Connector_IDC
IDC-Header_2x25_P2.54mm_Horizontal
Through hole angled IDC box header, 2x25, 2.54mm pitch, double rows
Through hole IDC box header THT 2x25 2.54mm double row
0
50
50
Connector_IDC
IDC-Header_2x25_P2.54mm_Vertical
Through hole straight IDC box header, 2x25, 2.54mm pitch, double rows
Through hole IDC box header THT 2x25 2.54mm double row
0
50
50
Connector_IDC
IDC-Header_2x25_P2.54mm_Vertical_Lock
Connector IDC Locked, 10 contacts, compatible header: PANCON HE10 (Series 50, (https://www.reboul.fr/storage/00003af6.pdf)
connector idc locked
0
52
50
Connector_IDC
IDC-Header_2x30_P2.54mm_Horizontal
Through hole angled IDC box header, 2x30, 2.54mm pitch, double rows
Through hole IDC box header THT 2x30 2.54mm double row
0
60
60
Connector_IDC
IDC-Header_2x30_P2.54mm_Vertical
Through hole straight IDC box header, 2x30, 2.54mm pitch, double rows
Through hole IDC box header THT 2x30 2.54mm double row
0
60
60
Connector_IDC
IDC-Header_2x30_P2.54mm_Vertical_Lock
Connector IDC Locked, 10 contacts, compatible header: PANCON HE10 (Series 50, (https://www.reboul.fr/storage/00003af6.pdf)
connector idc locked
0
62
60
Connector_IDC
IDC-Header_2x32_P2.54mm_Horizontal
Through hole angled IDC box header, 2x32, 2.54mm pitch, double rows
Through hole IDC box header THT 2x32 2.54mm double row
0
64
64
Connector_IDC
IDC-Header_2x32_P2.54mm_Vertical
Through hole straight IDC box header, 2x32, 2.54mm pitch, double rows
Through hole IDC box header THT 2x32 2.54mm double row
0
64
64
Connector_IDC
IDC-Header_2x32_P2.54mm_Vertical_Lock
Connector IDC Locked, 10 contacts, compatible header: PANCON HE10 (Series 50, (https://www.reboul.fr/storage/00003af6.pdf)
connector idc locked
0
66
64
Connector_JAE
JAE_LY20-4P-DLT1_2x02_P2.00mm_Horizontal
Molex LY 20 series connector, LY20-4P-DLT1, 2 Circuits (http://www.jae.com/z-en/pdf_download_exec.cfm?param=SJ038187.pdf), generated with kicad-footprint-generator
connector JAE  top entry
0
4
4
Connector_JAE
JAE_LY20-4P-DT1_2x02_P2.00mm_Vertical
Molex LY 20 series connector, LY20-4P-DT1, 2 Circuits (http://www.jae.com/z-en/pdf_download_exec.cfm?param=SJ103130.pdf), generated with kicad-footprint-generator
connector JAE  side entry
0
4
4
Connector_JAE
JAE_LY20-6P-DLT1_2x03_P2.00mm_Horizontal
Molex LY 20 series connector, LY20-6P-DLT1, 3 Circuits (http://www.jae.com/z-en/pdf_download_exec.cfm?param=SJ038187.pdf), generated with kicad-footprint-generator
connector JAE  top entry
0
6
6
Connector_JAE
JAE_LY20-6P-DT1_2x03_P2.00mm_Vertical
Molex LY 20 series connector, LY20-6P-DT1, 3 Circuits (http://www.jae.com/z-en/pdf_download_exec.cfm?param=SJ103130.pdf), generated with kicad-footprint-generator
connector JAE  side entry
0
6
6
Connector_JAE
JAE_LY20-8P-DLT1_2x04_P2.00mm_Horizontal
Molex LY 20 series connector, LY20-8P-DLT1, 4 Circuits (http://www.jae.com/z-en/pdf_download_exec.cfm?param=SJ038187.pdf), generated with kicad-footprint-generator
connector JAE  top entry
0
8
8
Connector_JAE
JAE_LY20-8P-DT1_2x04_P2.00mm_Vertical
Molex LY 20 series connector, LY20-8P-DT1, 4 Circuits (http://www.jae.com/z-en/pdf_download_exec.cfm?param=SJ103130.pdf), generated with kicad-footprint-generator
connector JAE  side entry
0
8
8
Connector_JAE
JAE_LY20-10P-DLT1_2x05_P2.00mm_Horizontal
Molex LY 20 series connector, LY20-10P-DLT1, 5 Circuits (http://www.jae.com/z-en/pdf_download_exec.cfm?param=SJ038187.pdf), generated with kicad-footprint-generator
connector JAE  top entry
0
10
10
Connector_JAE
JAE_LY20-10P-DT1_2x05_P2.00mm_Vertical
Molex LY 20 series connector, LY20-10P-DT1, 5 Circuits (http://www.jae.com/z-en/pdf_download_exec.cfm?param=SJ103130.pdf), generated with kicad-footprint-generator
connector JAE  side entry
0
10
10
Connector_JAE
JAE_LY20-12P-DLT1_2x06_P2.00mm_Horizontal
Molex LY 20 series connector, LY20-12P-DLT1, 6 Circuits (http://www.jae.com/z-en/pdf_download_exec.cfm?param=SJ038187.pdf), generated with kicad-footprint-generator
connector JAE  top entry
0
12
12
Connector_JAE
JAE_LY20-12P-DT1_2x06_P2.00mm_Vertical
Molex LY 20 series connector, LY20-12P-DT1, 6 Circuits (http://www.jae.com/z-en/pdf_download_exec.cfm?param=SJ103130.pdf), generated with kicad-footprint-generator
connector JAE  side entry
0
12
12
Connector_JAE
JAE_LY20-14P-DLT1_2x07_P2.00mm_Horizontal
Molex LY 20 series connector, LY20-14P-DLT1, 7 Circuits (http://www.jae.com/z-en/pdf_download_exec.cfm?param=SJ038187.pdf), generated with kicad-footprint-generator
connector JAE  top entry
0
14
14
Connector_JAE
JAE_LY20-14P-DT1_2x07_P2.00mm_Vertical
Molex LY 20 series connector, LY20-14P-DT1, 7 Circuits (http://www.jae.com/z-en/pdf_download_exec.cfm?param=SJ103130.pdf), generated with kicad-footprint-generator
connector JAE  side entry
0
14
14
Connector_JAE
JAE_LY20-16P-DLT1_2x08_P2.00mm_Horizontal
Molex LY 20 series connector, LY20-16P-DLT1, 8 Circuits (http://www.jae.com/z-en/pdf_download_exec.cfm?param=SJ038187.pdf), generated with kicad-footprint-generator
connector JAE  top entry
0
16
16
Connector_JAE
JAE_LY20-16P-DT1_2x08_P2.00mm_Vertical
Molex LY 20 series connector, LY20-16P-DT1, 8 Circuits (http://www.jae.com/z-en/pdf_download_exec.cfm?param=SJ103130.pdf), generated with kicad-footprint-generator
connector JAE  side entry
0
16
16
Connector_JAE
JAE_LY20-18P-DLT1_2x09_P2.00mm_Horizontal
Molex LY 20 series connector, LY20-18P-DLT1, 9 Circuits (http://www.jae.com/z-en/pdf_download_exec.cfm?param=SJ038187.pdf), generated with kicad-footprint-generator
connector JAE  top entry
0
18
18
Connector_JAE
JAE_LY20-18P-DT1_2x09_P2.00mm_Vertical
Molex LY 20 series connector, LY20-18P-DT1, 9 Circuits (http://www.jae.com/z-en/pdf_download_exec.cfm?param=SJ103130.pdf), generated with kicad-footprint-generator
connector JAE  side entry
0
18
18
Connector_JAE
JAE_LY20-20P-DLT1_2x10_P2.00mm_Horizontal
Molex LY 20 series connector, LY20-20P-DLT1, 10 Circuits (http://www.jae.com/z-en/pdf_download_exec.cfm?param=SJ038187.pdf), generated with kicad-footprint-generator
connector JAE  top entry
0
20
20
Connector_JAE
JAE_LY20-20P-DT1_2x10_P2.00mm_Vertical
Molex LY 20 series connector, LY20-20P-DT1, 10 Circuits (http://www.jae.com/z-en/pdf_download_exec.cfm?param=SJ103130.pdf), generated with kicad-footprint-generator
connector JAE  side entry
0
20
20
Connector_JAE
JAE_LY20-22P-DLT1_2x11_P2.00mm_Horizontal
Molex LY 20 series connector, LY20-22P-DLT1, 11 Circuits (http://www.jae.com/z-en/pdf_download_exec.cfm?param=SJ038187.pdf), generated with kicad-footprint-generator
connector JAE  top entry
0
22
22
Connector_JAE
JAE_LY20-22P-DT1_2x11_P2.00mm_Vertical
Molex LY 20 series connector, LY20-22P-DT1, 11 Circuits (http://www.jae.com/z-en/pdf_download_exec.cfm?param=SJ103130.pdf), generated with kicad-footprint-generator
connector JAE  side entry
0
22
22
Connector_JAE
JAE_LY20-24P-DLT1_2x12_P2.00mm_Horizontal
Molex LY 20 series connector, LY20-24P-DLT1, 12 Circuits (http://www.jae.com/z-en/pdf_download_exec.cfm?param=SJ038187.pdf), generated with kicad-footprint-generator
connector JAE  top entry
0
24
24
Connector_JAE
JAE_LY20-24P-DT1_2x12_P2.00mm_Vertical
Molex LY 20 series connector, LY20-24P-DT1, 12 Circuits (http://www.jae.com/z-en/pdf_download_exec.cfm?param=SJ103130.pdf), generated with kicad-footprint-generator
connector JAE  side entry
0
24
24
Connector_JAE
JAE_LY20-26P-DLT1_2x13_P2.00mm_Horizontal
Molex LY 20 series connector, LY20-26P-DLT1, 13 Circuits (http://www.jae.com/z-en/pdf_download_exec.cfm?param=SJ038187.pdf), generated with kicad-footprint-generator
connector JAE  top entry
0
26
26
Connector_JAE
JAE_LY20-26P-DT1_2x13_P2.00mm_Vertical
Molex LY 20 series connector, LY20-26P-DT1, 13 Circuits (http://www.jae.com/z-en/pdf_download_exec.cfm?param=SJ103130.pdf), generated with kicad-footprint-generator
connector JAE  side entry
0
26
26
Connector_JAE
JAE_LY20-28P-DLT1_2x14_P2.00mm_Horizontal
Molex LY 20 series connector, LY20-28P-DLT1, 14 Circuits (http://www.jae.com/z-en/pdf_download_exec.cfm?param=SJ038187.pdf), generated with kicad-footprint-generator
connector JAE  top entry
0
28
28
Connector_JAE
JAE_LY20-28P-DT1_2x14_P2.00mm_Vertical
Molex LY 20 series connector, LY20-28P-DT1, 14 Circuits (http://www.jae.com/z-en/pdf_download_exec.cfm?param=SJ103130.pdf), generated with kicad-footprint-generator
connector JAE  side entry
0
28
28
Connector_JAE
JAE_LY20-30P-DLT1_2x15_P2.00mm_Horizontal
Molex LY 20 series connector, LY20-30P-DLT1, 15 Circuits (http://www.jae.com/z-en/pdf_download_exec.cfm?param=SJ038187.pdf), generated with kicad-footprint-generator
connector JAE  top entry
0
30
30
Connector_JAE
JAE_LY20-30P-DT1_2x15_P2.00mm_Vertical
Molex LY 20 series connector, LY20-30P-DT1, 15 Circuits (http://www.jae.com/z-en/pdf_download_exec.cfm?param=SJ103130.pdf), generated with kicad-footprint-generator
connector JAE  side entry
0
30
30
Connector_JAE
JAE_LY20-32P-DLT1_2x16_P2.00mm_Horizontal
Molex LY 20 series connector, LY20-32P-DLT1, 16 Circuits (http://www.jae.com/z-en/pdf_download_exec.cfm?param=SJ038187.pdf), generated with kicad-footprint-generator
connector JAE  top entry
0
32
32
Connector_JAE
JAE_LY20-32P-DT1_2x16_P2.00mm_Vertical
Molex LY 20 series connector, LY20-32P-DT1, 16 Circuits (http://www.jae.com/z-en/pdf_download_exec.cfm?param=SJ103130.pdf), generated with kicad-footprint-generator
connector JAE  side entry
0
32
32
Connector_JAE
JAE_LY20-34P-DLT1_2x17_P2.00mm_Horizontal
Molex LY 20 series connector, LY20-34P-DLT1, 17 Circuits (http://www.jae.com/z-en/pdf_download_exec.cfm?param=SJ038187.pdf), generated with kicad-footprint-generator
connector JAE  top entry
0
34
34
Connector_JAE
JAE_LY20-34P-DT1_2x17_P2.00mm_Vertical
Molex LY 20 series connector, LY20-34P-DT1, 17 Circuits (http://www.jae.com/z-en/pdf_download_exec.cfm?param=SJ103130.pdf), generated with kicad-footprint-generator
connector JAE  side entry
0
34
34
Connector_JAE
JAE_LY20-36P-DLT1_2x18_P2.00mm_Horizontal
Molex LY 20 series connector, LY20-36P-DLT1, 18 Circuits (http://www.jae.com/z-en/pdf_download_exec.cfm?param=SJ038187.pdf), generated with kicad-footprint-generator
connector JAE  top entry
0
36
36
Connector_JAE
JAE_LY20-36P-DT1_2x18_P2.00mm_Vertical
Molex LY 20 series connector, LY20-36P-DT1, 18 Circuits (http://www.jae.com/z-en/pdf_download_exec.cfm?param=SJ103130.pdf), generated with kicad-footprint-generator
connector JAE  side entry
0
36
36
Connector_JAE
JAE_LY20-38P-DLT1_2x19_P2.00mm_Horizontal
Molex LY 20 series connector, LY20-38P-DLT1, 19 Circuits (http://www.jae.com/z-en/pdf_download_exec.cfm?param=SJ038187.pdf), generated with kicad-footprint-generator
connector JAE  top entry
0
38
38
Connector_JAE
JAE_LY20-38P-DT1_2x19_P2.00mm_Vertical
Molex LY 20 series connector, LY20-38P-DT1, 19 Circuits (http://www.jae.com/z-en/pdf_download_exec.cfm?param=SJ103130.pdf), generated with kicad-footprint-generator
connector JAE  side entry
0
38
38
Connector_JAE
JAE_LY20-40P-DLT1_2x20_P2.00mm_Horizontal
Molex LY 20 series connector, LY20-40P-DLT1, 20 Circuits (http://www.jae.com/z-en/pdf_download_exec.cfm?param=SJ038187.pdf), generated with kicad-footprint-generator
connector JAE  top entry
0
40
40
Connector_JAE
JAE_LY20-40P-DT1_2x20_P2.00mm_Vertical
Molex LY 20 series connector, LY20-40P-DT1, 20 Circuits (http://www.jae.com/z-en/pdf_download_exec.cfm?param=SJ103130.pdf), generated with kicad-footprint-generator
connector JAE  side entry
0
40
40
Connector_JAE
JAE_LY20-42P-DLT1_2x21_P2.00mm_Horizontal
Molex LY 20 series connector, LY20-42P-DLT1, 21 Circuits (http://www.jae.com/z-en/pdf_download_exec.cfm?param=SJ038187.pdf), generated with kicad-footprint-generator
connector JAE  top entry
0
42
42
Connector_JAE
JAE_LY20-42P-DT1_2x21_P2.00mm_Vertical
Molex LY 20 series connector, LY20-42P-DT1, 21 Circuits (http://www.jae.com/z-en/pdf_download_exec.cfm?param=SJ103130.pdf), generated with kicad-footprint-generator
connector JAE  side entry
0
42
42
Connector_JAE
JAE_LY20-44P-DLT1_2x22_P2.00mm_Horizontal
Molex LY 20 series connector, LY20-44P-DLT1, 22 Circuits (http://www.jae.com/z-en/pdf_download_exec.cfm?param=SJ038187.pdf), generated with kicad-footprint-generator
connector JAE  top entry
0
44
44
Connector_JAE
JAE_LY20-44P-DT1_2x22_P2.00mm_Vertical
Molex LY 20 series connector, LY20-44P-DT1, 22 Circuits (http://www.jae.com/z-en/pdf_download_exec.cfm?param=SJ103130.pdf), generated with kicad-footprint-generator
connector JAE  side entry
0
44
44
Connector_JAE
JAE_MM70-314-310B1
http://www.heilind.com/marketing/documents/jae/JAE_MM70.pdf
connector JAE MXM
0
280
279
Connector_JST
JST_ACH_BBM01B-ACHSS-A-GAN-ETF_1x01-1MP_P1.20mm_Vertical
JST ACH series connector, BBM01B-ACHSS-A-GAN-ETF (http://www.jst-mfg.com/product/pdf/eng/eACH.pdf), generated with kicad-footprint-generator
connector JST ACH side entry
0
3
2
Connector_JST
JST_ACH_BBM02B-ACHSS-GAN-ETF_1x02-1MP_P1.20mm_Vertical
JST ACH series connector, BBM02B-ACHSS-GAN-ETF (http://www.jst-mfg.com/product/pdf/eng/eACH.pdf), generated with kicad-footprint-generator
connector JST ACH side entry
0
4
3
Connector_JST
JST_ACH_BBM03B-ACHSS-GAN-ETF_1x03-1MP_P1.20mm_Vertical
JST ACH series connector, BBM03B-ACHSS-GAN-ETF (http://www.jst-mfg.com/product/pdf/eng/eACH.pdf), generated with kicad-footprint-generator
connector JST ACH side entry
0
5
4
Connector_JST
JST_ACH_BBM04B-ACHSS-A-GAN-ETF_1x04-1MP_P1.20mm_Vertical
JST ACH series connector, BBM04B-ACHSS-A-GAN-ETF (http://www.jst-mfg.com/product/pdf/eng/eACH.pdf), generated with kicad-footprint-generator
connector JST ACH side entry
0
6
5
Connector_JST
JST_ACH_BBM05B-ACHSS-A-GAN-ETF_1x05-1MP_P1.20mm_Vertical
JST ACH series connector, BBM05B-ACHSS-A-GAN-ETF (http://www.jst-mfg.com/product/pdf/eng/eACH.pdf), generated with kicad-footprint-generator
connector JST ACH side entry
0
7
6
Connector_JST
JST_ACH_BM01B-ACHSS-A-GAN-ETF_1x01-1MP_P1.20mm_Vertical
JST ACH series connector, BM01B-ACHSS-A-GAN-ETF (http://www.jst-mfg.com/product/pdf/eng/eACH.pdf), generated with kicad-footprint-generator
connector JST ACH vertical
0
3
2
Connector_JST
JST_ACH_BM02B-ACHSS-GAN-ETF_1x02-1MP_P1.20mm_Vertical
JST ACH series connector, BM02B-ACHSS-GAN-ETF (http://www.jst-mfg.com/product/pdf/eng/eACH.pdf), generated with kicad-footprint-generator
connector JST ACH vertical
0
4
3
Connector_JST
JST_ACH_BM03B-ACHSS-GAN-ETF_1x03-1MP_P1.20mm_Vertical
JST ACH series connector, BM03B-ACHSS-GAN-ETF (http://www.jst-mfg.com/product/pdf/eng/eACH.pdf), generated with kicad-footprint-generator
connector JST ACH vertical
0
5
4
Connector_JST
JST_ACH_BM04B-ACHSS-A-GAN-ETF_1x04-1MP_P1.20mm_Vertical
JST ACH series connector, BM04B-ACHSS-A-GAN-ETF (http://www.jst-mfg.com/product/pdf/eng/eACH.pdf), generated with kicad-footprint-generator
connector JST ACH vertical
0
6
5
Connector_JST
JST_ACH_BM05B-ACHSS-A-GAN-ETF_1x05-1MP_P1.20mm_Vertical
JST ACH series connector, BM05B-ACHSS-A-GAN-ETF (http://www.jst-mfg.com/product/pdf/eng/eACH.pdf), generated with kicad-footprint-generator
connector JST ACH vertical
0
7
6
Connector_JST
JST_AUH_BM03B-AUHKS-GA-TB_1x03-1MP_P1.50mm_Vertical
JST AUH series connector, BM03B-AUHKS-GA-TB (http://www.jst-mfg.com/product/pdf/eng/eAUH.pdf), generated with kicad-footprint-generator
connector JST AUH side entry
0
5
4
Connector_JST
JST_AUH_BM05B-AUHKS-GA-TB_1x05-1MP_P1.50mm_Vertical
JST AUH series connector, BM05B-AUHKS-GA-TB (http://www.jst-mfg.com/product/pdf/eng/eAUH.pdf), generated with kicad-footprint-generator
connector JST AUH side entry
0
7
6
Connector_JST
JST_EH_B2B-EH-A_1x02_P2.50mm_Vertical
JST EH series connector, B2B-EH-A (http://www.jst-mfg.com/product/pdf/eng/eEH.pdf), generated with kicad-footprint-generator
connector JST EH vertical
0
2
2
Connector_JST
JST_EH_B02B-EH-A_1x02_P2.50mm_Vertical
JST EH series connector, B02B-EH-A (http://www.jst-mfg.com/product/pdf/eng/eEH.pdf), generated with kicad-footprint-generator
connector JST EH side entry
0
2
2
Connector_JST
JST_EH_B03B-EH-A_1x03_P2.50mm_Vertical
JST EH series connector, B03B-EH-A (http://www.jst-mfg.com/product/pdf/eng/eEH.pdf), generated with kicad-footprint-generator
connector JST EH side entry
0
3
3
Connector_JST
JST_EH_B3B-EH-A_1x03_P2.50mm_Vertical
JST EH series connector, B3B-EH-A (http://www.jst-mfg.com/product/pdf/eng/eEH.pdf), generated with kicad-footprint-generator
connector JST EH vertical
0
3
3
Connector_JST
JST_EH_B04B-EH-A_1x04_P2.50mm_Vertical
JST EH series connector, B04B-EH-A (http://www.jst-mfg.com/product/pdf/eng/eEH.pdf), generated with kicad-footprint-generator
connector JST EH side entry
0
4
4
Connector_JST
JST_EH_B4B-EH-A_1x04_P2.50mm_Vertical
JST EH series connector, B4B-EH-A (http://www.jst-mfg.com/product/pdf/eng/eEH.pdf), generated with kicad-footprint-generator
connector JST EH vertical
0
4
4
Connector_JST
JST_EH_B05B-EH-A_1x05_P2.50mm_Vertical
JST EH series connector, B05B-EH-A (http://www.jst-mfg.com/product/pdf/eng/eEH.pdf), generated with kicad-footprint-generator
connector JST EH side entry
0
5
5
Connector_JST
JST_EH_B5B-EH-A_1x05_P2.50mm_Vertical
JST EH series connector, B5B-EH-A (http://www.jst-mfg.com/product/pdf/eng/eEH.pdf), generated with kicad-footprint-generator
connector JST EH vertical
0
5
5
Connector_JST
JST_EH_B6B-EH-A_1x06_P2.50mm_Vertical
JST EH series connector, B6B-EH-A (http://www.jst-mfg.com/product/pdf/eng/eEH.pdf), generated with kicad-footprint-generator
connector JST EH vertical
0
6
6
Connector_JST
JST_EH_B06B-EH-A_1x06_P2.50mm_Vertical
JST EH series connector, B06B-EH-A (http://www.jst-mfg.com/product/pdf/eng/eEH.pdf), generated with kicad-footprint-generator
connector JST EH side entry
0
6
6
Connector_JST
JST_EH_B7B-EH-A_1x07_P2.50mm_Vertical
JST EH series connector, B7B-EH-A (http://www.jst-mfg.com/product/pdf/eng/eEH.pdf), generated with kicad-footprint-generator
connector JST EH vertical
0
7
7
Connector_JST
JST_EH_B07B-EH-A_1x07_P2.50mm_Vertical
JST EH series connector, B07B-EH-A (http://www.jst-mfg.com/product/pdf/eng/eEH.pdf), generated with kicad-footprint-generator
connector JST EH side entry
0
7
7
Connector_JST
JST_EH_B8B-EH-A_1x08_P2.50mm_Vertical
JST EH series connector, B8B-EH-A (http://www.jst-mfg.com/product/pdf/eng/eEH.pdf), generated with kicad-footprint-generator
connector JST EH vertical
0
8
8
Connector_JST
JST_EH_B08B-EH-A_1x08_P2.50mm_Vertical
JST EH series connector, B08B-EH-A (http://www.jst-mfg.com/product/pdf/eng/eEH.pdf), generated with kicad-footprint-generator
connector JST EH side entry
0
8
8
Connector_JST
JST_EH_B09B-EH-A_1x09_P2.50mm_Vertical
JST EH series connector, B09B-EH-A (http://www.jst-mfg.com/product/pdf/eng/eEH.pdf), generated with kicad-footprint-generator
connector JST EH side entry
0
9
9
Connector_JST
JST_EH_B9B-EH-A_1x09_P2.50mm_Vertical
JST EH series connector, B9B-EH-A (http://www.jst-mfg.com/product/pdf/eng/eEH.pdf), generated with kicad-footprint-generator
connector JST EH vertical
0
9
9
Connector_JST
JST_EH_B10B-EH-A_1x10_P2.50mm_Vertical
JST EH series connector, B10B-EH-A (http://www.jst-mfg.com/product/pdf/eng/eEH.pdf), generated with kicad-footprint-generator
connector JST EH side entry
0
10
10
Connector_JST
JST_EH_B11B-EH-A_1x11_P2.50mm_Vertical
JST EH series connector, B11B-EH-A (http://www.jst-mfg.com/product/pdf/eng/eEH.pdf), generated with kicad-footprint-generator
connector JST EH side entry
0
11
11
Connector_JST
JST_EH_B12B-EH-A_1x12_P2.50mm_Vertical
JST EH series connector, B12B-EH-A (http://www.jst-mfg.com/product/pdf/eng/eEH.pdf), generated with kicad-footprint-generator
connector JST EH side entry
0
12
12
Connector_JST
JST_EH_B13B-EH-A_1x13_P2.50mm_Vertical
JST EH series connector, B13B-EH-A (http://www.jst-mfg.com/product/pdf/eng/eEH.pdf), generated with kicad-footprint-generator
connector JST EH side entry
0
13
13
Connector_JST
JST_EH_B14B-EH-A_1x14_P2.50mm_Vertical
JST EH series connector, B14B-EH-A (http://www.jst-mfg.com/product/pdf/eng/eEH.pdf), generated with kicad-footprint-generator
connector JST EH side entry
0
14
14
Connector_JST
JST_EH_B15B-EH-A_1x15_P2.50mm_Vertical
JST EH series connector, B15B-EH-A (http://www.jst-mfg.com/product/pdf/eng/eEH.pdf), generated with kicad-footprint-generator
connector JST EH side entry
0
15
15
Connector_JST
JST_EH_B16B-EH-A_1x16_P2.50mm_Vertical
JST EH series connector, B16B-EH-A (http://www.jst-mfg.com/product/pdf/eng/eEH.pdf), generated with kicad-footprint-generator
connector JST EH side entry
0
16
16
Connector_JST
JST_EH_S2B-EH_1x02_P2.50mm_Horizontal
JST EH series connector, S2B-EH (http://www.jst-mfg.com/product/pdf/eng/eEH.pdf), generated with kicad-footprint-generator
connector JST EH horizontal
0
2
2
Connector_JST
JST_EH_S02B-EH_1x02_P2.50mm_Horizontal
JST EH series connector, S02B-EH (http://www.jst-mfg.com/product/pdf/eng/eEH.pdf), generated with kicad-footprint-generator
connector JST EH top entry
0
2
2
Connector_JST
JST_EH_S03B-EH_1x03_P2.50mm_Horizontal
JST EH series connector, S03B-EH (http://www.jst-mfg.com/product/pdf/eng/eEH.pdf), generated with kicad-footprint-generator
connector JST EH top entry
0
3
3
Connector_JST
JST_EH_S3B-EH_1x03_P2.50mm_Horizontal
JST EH series connector, S3B-EH (http://www.jst-mfg.com/product/pdf/eng/eEH.pdf), generated with kicad-footprint-generator
connector JST EH horizontal
0
3
3
Connector_JST
JST_EH_S4B-EH_1x04_P2.50mm_Horizontal
JST EH series connector, S4B-EH (http://www.jst-mfg.com/product/pdf/eng/eEH.pdf), generated with kicad-footprint-generator
connector JST EH horizontal
0
4
4
Connector_JST
[truncated: 2,450,041 more chars]
