# Supplementary material for: DripOMeter: An open-source opto-electronic system for intravenous (IV) infusion monitoring
Source: HardwareX. 2022 Aug 9;12:e00345. doi: 10.1016/j.ohx.2022.e00345 (PMC9418544; doi:10.1016/j.ohx.2022.e00345)
Supplement: Supplementary data 1 [file mmc1.zip › DripOMeter Hardware/fp-lib-table]

(fp_lib_table
  (lib (name fablab-noninventory)(type KiCad)(uri ${KIPRJMOD}/Libraries/fablab-noninventory.pretty)(options "")(descr ""))
)
