# Supplementary material for: DripOMeter: An open-source opto-electronic system for intravenous (IV) infusion monitoring
Source: HardwareX. 2022 Aug 9;12:e00345. doi: 10.1016/j.ohx.2022.e00345 (PMC9418544; doi:10.1016/j.ohx.2022.e00345)
Supplement: Supplementary data 1 [file mmc1.zip › DripOMeter Hardware/sym-lib-table]

(sym_lib_table
  (lib (name IV_Drip_Meter_Update-rescue)(type Legacy)(uri "D:/Drip  Monitor/PCB/IV_Drip_Meter_Update_p4/IV_Drip_Meter_Update-rescue.lib")(options "")(descr "")(disabled))
  (lib (name fablab-noninventory)(type Legacy)(uri ${KIPRJMOD}/Libraries/fablab-noninventory.pretty/fablab-noninventory.lib)(options "")(descr ""))
)
