# Supplementary material for: DripOMeter: An open-source opto-electronic system for intravenous (IV) infusion monitoring
Source: HardwareX. 2022 Aug 9;12:e00345. doi: 10.1016/j.ohx.2022.e00345 (PMC9418544; doi:10.1016/j.ohx.2022.e00345)
Supplement: Supplementary data 1 [file mmc1.zip › DripOMeter Software and Firmware/DripOMeter_Main/alarm.ino]

void alarm (int delayTime1, int delayTime2)                                                      
{
  digitalWrite(alarmPin, HIGH);
  delay(delayTime1);                                                                            
  digitalWrite(alarmPin, LOW);
  delay(delayTime2);
}
