# Supplementary material for: DripOMeter: An open-source opto-electronic system for intravenous (IV) infusion monitoring
Source: HardwareX. 2022 Aug 9;12:e00345. doi: 10.1016/j.ohx.2022.e00345 (PMC9418544; doi:10.1016/j.ohx.2022.e00345)
Supplement: Supplementary data 1 [file mmc1.zip › DripOMeter Software and Firmware/DripOMeter_Main/dripLoop.ino]

void dripLoop()
{
  if (pauseFlag == 1)
  {
    display.clearDisplay();
    display.drawFastHLine(0, 44, 128, WHITE);
    display.drawFastVLine(58.5, 44, 30, WHITE);
    display.setFont(&FreeSansBold9pt7b);
    myDisplay(26, 33, "PAUSED");
    
    display.setFont(&FreeSansBold9pt7b);
    display.setCursor(00, 62);
    display.print(IFVpaused);
    display.setFont(&FreeSans9pt7b);
    myDisplay(37, 62, "ml");
 

    display.setFont(&FreeSans9pt7b);
    display.setCursor(60.7, 62);
    hh = (timePaused / 3600000) % 24;
    sprintf(buf, "%02d", hh);
    display.print(buf);
    myDisplay(80.7, 62, ":");
    display.setCursor(84.8, 62);
    mm = (timePaused / 60000) % 60;
    sprintf(buf, "%02d", mm);
    display.print(buf);
    myDisplay(104.7, 62, ":");
    display.setCursor(107.9, 62);
    ss = (timePaused / 1000) % 60;
    sprintf(buf, "%02d", ss);
    display.print(buf);

    display.setTextColor(WHITE);
    if (batteryPercent > batteryAlertPercent)
      battery();
    display.display();

    while (digitalRead (buttonPin) == 0)
    {
      display.clearDisplay();
      display.setFont(&FreeSansBold9pt7b);
      myDisplay(0, 17, "Rate");
      display.setCursor(54, 17);
      display.println(IDR);
      display.setFont();
      myDisplay(85, 11, "gtt/min");
      display.setFont(&FreeSansBold9pt7b);
      myDisplay(0, 37, "Infuse");
      display.setCursor(56, 37);
      display.println(IRV);
      display.setFont();
      myDisplay(115, 31, "ml");
      display.setFont(&FreeSansBold9pt7b);
      myDisplay(0, 58, "Factor");
      display.setCursor(56, 58);
      display.println(DF);
      display.setFont();
      myDisplay(91, 52, "gtt/ml");
      display.display();
    }

    if (batteryPercent < batteryAlertPercent)
      lowBattery();
    resumeFlag = 0;
  }

  else if (pauseFlag == 0)
  {
    resumeFlag = 1;
    IFV = DC / DF;
    if ((drop == true))
    {
      dt[1] = dt[0];
      dt[0] = deltat;
      avg = ((dt[0] + dt[1]) / 2);
      temp = (1.00 / avg);
      MDR = (temp * 1000 * 60);
    }
    drop = false;

    if ((millis() - sessionTime) > 60000)
    {
      if (millis() >= (oldtime + alertTime) && ((millis() - alarmPaused) >= haltSnooze))
      {
        MDR = 0;
        alarm (55, 55);
      }
      else if (devAlarm == 1)
      {

        if (((IDR - MDR >= deviation)) && ((millis() - alarmPaused) >= deviationSnooze))
        {
          alarm (75, 75);
        }
        else if (((MDR - IDR >= deviation)) && ((millis() - alarmPaused) >= deviationSnooze))
        {
          alarm (27, 27);
        }
        else
          digitalWrite(alarmPin, LOW);
      }
    }

    if (volAlarm == 1)
    {
      if (IFV >= (IRV - lowVolume) && ((millis() - alarmPaused) >= volumeSnooze)) {
        if (IFV < IRV)
          alarm (60, 60);
        else if (IFV >= IRV)
          alarm (100, 100);
      }
      else
        digitalWrite(alarmPin, LOW);
    }

    display.clearDisplay();
    display.setTextColor(WHITE);
    if (batteryPercent > batteryAlertPercent)
      battery();
  
    display.drawFastHLine(0, 44, 128, WHITE);
    display.drawFastVLine(58.5, 44, 30, WHITE);
    display.setFont(&FreeSansBold9pt7b);
    display.setCursor(00, 62);
    display.print(IFV);
    display.setFont(&FreeSans9pt7b);
    myDisplay(37, 62, "ml");

    //    display.setFont();
    //    myDisplay(83, 40, "Time");
    display.setFont(&FreeSans9pt7b);
    display.setCursor(60.7, 62);
    hh = ((millis() - sessionTime) / 3600000) % 24;
    sprintf(buf, "%02d", hh);
    display.print(buf);
    myDisplay(80.7, 62, ":");
    display.setCursor(84.8, 62);
    mm = ((millis() - sessionTime) / 60000) % 60;
    sprintf(buf, "%02d", mm);
    display.print(buf);
    myDisplay(104.7, 62, ":");
    display.setCursor(107.9, 62);
    ss = ((millis() - sessionTime) / 1000) % 60;
    sprintf(buf, "%02d", ss);
    display.print(buf);

    if (DC >= 0)
    {
      if (millis() >= (oldtime + alertTime))
      {
        display.setFont(&FreeSansBold9pt7b);
        myDisplay(9, 33, "FLOW HALT!");
        display.display();
        delay(100);
        display.setTextColor(BLACK);
        display.setFont(&FreeSansBold9pt7b);
        myDisplay(9, 33, "FLOW HALT!");
        display.display();
        display.setTextColor(WHITE);
      }
      else if (IFV >= (IRV - lowVolume) && (volAlarm == 1))
      {
        display.setFont(&FreeSansBold9pt7b);
        display.setCursor(47, 12);
        display.print(MDR);
        display.display();
        if (IFV < IRV)
        {
          display.setFont(&FreeSansBold9pt7b);
          myDisplay(0, 34, "LOW VOLUME");
          display.display();
        }
        else if (IFV >= IRV) {
          display.setFont(&FreeSansBold9pt7b);
          myDisplay(12, 34, "OVERFLOW");
          display.display();
        }
      }
      else if (((MDR - IDR >= deviation) || (IDR - MDR >= deviation)) && (devAlarm == 1))
      {
        if ((MDR > IDR) && (devAlarm == 1))
        {
          display.setFont(&FreeSansBold9pt7b);
          display.setCursor(47, 12);
          display.print(MDR);
          display.display();
          display.setFont(&FreeSansBold9pt7b);
          myDisplay(11, 34, "HIGH FLOW");
        }
        else if ((MDR < IDR) && (devAlarm == 1))
        {
          display.setFont(&FreeSansBold9pt7b);
          display.setCursor(50, 12);
          display.print(MDR);
          display.display();
          display.setFont(&FreeSansBold9pt7b);
          myDisplay(14, 34, "LOW FLOW");
        }
      }
      else
      {
        if (DC > 3)
        {
          display.setFont(&FreeSansBold9pt7b);
          display.setTextSize(2);
          display.setCursor(12, 36);
          display.print(MDR);
          display.setTextSize(1);
        }
        else if (DC > 0)
        {
          display.setFont(&FreeSansBold9pt7b);
          myDisplay(32, 29, "-");
        }
        else
        {
          display.setFont(&FreeSansBold9pt7b);
          display.setTextSize(2);
          display.setCursor(30, 36);
          display.print("0");
          display.setTextSize(1);
        }
        display.setFont(&FreeSans9pt7b);
        myDisplay(74, 36, "gtt/min");
      }
    }

    display.display();

    if (LEDflag == 1)
    {
      display.drawCircle(5, 4, 4, WHITE);
      display.fillCircle(5, 4, 4, WHITE);
      display.display();
      digitalWrite(greenBicolor, HIGH);
      delay(100);
      digitalWrite(greenBicolor, LOW);
      LEDflag = 0;
    }

    Mode = 0;

    while (digitalRead (buttonPin) == 0)
    {
      display.clearDisplay();
      display.setFont(&FreeSansBold9pt7b);
      myDisplay(0, 17, "Rate");
      display.setCursor(54, 17);
      display.println(IDR);
      display.setFont();
      myDisplay(85, 11, "gtt/min");

      display.setFont(&FreeSansBold9pt7b);
      myDisplay(0, 37, "Infuse");
      display.setCursor(56, 37);
      display.println(IRV);
      display.setFont();
      myDisplay(115, 31, "ml");

      display.setFont(&FreeSansBold9pt7b);
      myDisplay(0, 58, "Factor");
      display.setCursor(56, 58);
      display.println(DF);
      display.setFont();
      myDisplay(91, 52, "gtt/ml");
      display.display();

      alarmPaused = millis();
    }
    if (batteryPercent < batteryAlertPercent)
      lowBattery();
  }
}
