# Supplementary material for: DripOMeter: An open-source opto-electronic system for intravenous (IV) infusion monitoring
Source: HardwareX. 2022 Aug 9;12:e00345. doi: 10.1016/j.ohx.2022.e00345 (PMC9418544; doi:10.1016/j.ohx.2022.e00345)
Supplement: Supplementary data 1 [file mmc1.zip › DripOMeter Software and Firmware/DripOMeter_Main/DripOMeter_Main.ino]

#include <Wire.h>
#include <math.h>
#include <Adafruit_GFX.h>
#include <Adafruit_SSD1306.h>
#include<Fonts/FreeSansBold9pt7b.h>
#include<Fonts/FreeSansBold18pt7b.h>
#include<Fonts/FreeSans9pt7b.h>
#include <avr/sleep.h>
#include <avr/power.h>

#define interruptDripCount 2
#define interruptEncoderA 3
#define encoderB 4
#define buttonPin 5
#define greenBicolor 6
#define redBicolor 7
#define alarmPin 8
#define VCC_D 9
#define OLED_RESET 12

signed int DF = 20, IRV = 00, IDR = 00;
const char IDRstep = 5, IDRoffset = 30, IRVstep = 50, IRVoffset = 50;

signed int MDR = 0, IFV = 0, IFVpaused;
int DC = 0, DCpaused = 0;
unsigned int dt[2] = {0, 0};
float avg = 0.0, temp = 0.0;
boolean drop = false;
const char deviation = 10, lowVolume = 2;
const int alertTime = 7000;
const unsigned int deviationSnooze = 20000, haltSnooze = 5000, volumeSnooze = 20000;
volatile unsigned long oldtime = 0, newtime = 0, deltat = 0, deltat2 = 0, currenttime = 0, diff = 0;
int hh, mm, ss;
char buf[2];

unsigned int loopCount = 0;
unsigned char loopCall = 0, mainFlag = 0, LEDflag = 0, alarmFlag = 0, pauseCall = 0, pauseFlag = 0, resumeFlag = 0, regulateEntry = 0, landingExit = 0, devAlarm = 0, volAlarm = 0;
unsigned char aState, aLastState, bState, interruptDebounce;
volatile byte counter = 0, counterOld = 0, counterLoop = 0;
byte oldButtonState = HIGH;
char buttonPressed = 0;
const int debounceTime = 10, interruptDebounceTime = 100;
unsigned long buttonPressTime, buttonPressTime1, sessionTime = 0, timePaused = 0, alarmPaused = 0;
byte Mode = 0;
const byte modeMax = 4;
float sensorValue, readVoltage, batteryPercent, batteryAlertPercent = 30;
//unsigned char batteryPercent, batteryAlertPercent = 30;                                                                //Low battery alert percentage set considering average session time as 5.5hr & average current consumption as 95mA (refer calculations)

Adafruit_SSD1306 display(OLED_RESET);

void setup()
{
  Serial.begin(9600);
  pinMode (interruptEncoderA, INPUT_PULLUP);
  pinMode (encoderB, INPUT_PULLUP);
  pinMode (buttonPin, INPUT_PULLUP);
  pinMode (alarmPin, OUTPUT);
  pinMode (greenBicolor, OUTPUT);
  pinMode (redBicolor, OUTPUT);
  pinMode (VCC_D, OUTPUT);
  attachInterrupt(interruptDripCount - 2, intDC, RISING);
  attachInterrupt(1, intA, CHANGE);
  aLastState = digitalRead(interruptEncoderA);
  digitalWrite(VCC_D, HIGH);
  display.begin(SSD1306_SWITCHCAPVCC, 0x3C);
  display.clearDisplay();
  display.setFont(&FreeSansBold9pt7b);
  display.setTextColor(WHITE);
  myDisplay(25, 38, "UTSAAH");
  display.display();
  delay(1000);
  display.clearDisplay();
  landingScreen();
}


void loop()
{
  if (loopCount == 0 || (loopCount % 10) == 0)
  {
    sensorValue = analogRead(A0);
    readVoltage = (sensorValue * 3.3) / 1024.0;
    if (readVoltage < 2.57)                                                                                                   //Battery is empty, if voltage <= 3.3 volt
    {
      batteryPercent = 0;
    }
    else
      batteryPercent = (((readVoltage - 2.57) / 0.676) * 100);                                                                 //Calculate battery percentage; For battery voltage from 4.23V to 3.35V, readVoltage changes from 3.246V to 2.57V
  }
  if (batteryPercent < 8 && (loopCount % 75) == 0)
  {
    display.clearDisplay();
    display.setTextColor(WHITE);
    display.setFont(&FreeSansBold9pt7b);
    myDisplay(44, 27, "LOW");
    myDisplay(22, 47, "BATTERY");
    display.display();
    digitalWrite(redBicolor, HIGH);
    digitalWrite(alarmPin, HIGH);
    delay(1000);
    digitalWrite(redBicolor, LOW);
    digitalWrite(alarmPin, LOW);

    if (batteryPercent < 1)
    {
      display.ssd1306_command(SSD1306_DISPLAYOFF);
      set_sleep_mode(SLEEP_MODE_PWR_DOWN);
      sleep_enable();
      power_adc_disable();
      power_spi_disable();
      power_timer0_disable();
      power_timer1_disable();
      power_timer2_disable();
      power_twi_disable();
      sleep_mode();
    }
  }
  else if (landingExit == 0)
    landingScreen();
  else if (loopCall == 1)
    parameterMenu();                                                                                                          //loop time = 50 ms
  else if (pauseCall == 1)
  {
    pauseMenu();                                                                                                             //loop time = 60 ms
  }
  else if (mainFlag = 1)
    dripLoop();                                                                                                              //loop time = 275 ms
  loopCount++;
}

void(* resetFunc) (void) = 0;
