# Supplementary material for: DripOMeter: An open-source opto-electronic system for intravenous (IV) infusion monitoring
Source: HardwareX. 2022 Aug 9;12:e00345. doi: 10.1016/j.ohx.2022.e00345 (PMC9418544; doi:10.1016/j.ohx.2022.e00345)
Supplement: Supplementary data 1 [file mmc1.zip › DripOMeter Software and Firmware/DripOMeter_Main/intA.ino]

void intA()                                                                                     //Interrupt definition for encoder
{
  aState = digitalRead(interruptEncoderA);                                                      //Reads the current state of the encoder interrupt pin
  bState = digitalRead(encoderB);
  if (aState != aLastState)                                                                     //If the current encoder interrupt pin status is different from previous
  {
    if ((millis() - interruptDebounce) > interruptDebounceTime)                                 //To overcome debouncing at encoder interrupt pin
    {
      if (bState != aState) {                                                                   //Update counter value based on the direction of encoder rotation
        counter ++;                                                                             
      }
      else if (bState == aState) {
        counter --;
      }
    }
    aLastState = aState;                                                                        // Updates the previous state of interrupt encoder pin with the current state
    interruptDebounce = millis();
    pauseCall = 1;
    regulateEntry = 0;                                                                          //Flag for menu scroll alarm
  }
}
