# Supplementary material for: DripOMeter: An open-source opto-electronic system for intravenous (IV) infusion monitoring
Source: HardwareX. 2022 Aug 9;12:e00345. doi: 10.1016/j.ohx.2022.e00345 (PMC9418544; doi:10.1016/j.ohx.2022.e00345)
Supplement: Supplementary data 1 [file mmc1.zip › DripOMeter Software and Firmware/DripOMeter_Main/intDC.ino]

void intDC()                                                                                     
{
  noInterrupts();
  newtime = millis();                                                                           
  diff = newtime - oldtime;                                                                      
  if (diff > 100)                                                                               
  {
    oldtime = newtime;
    DC++;                                                                                       
    LEDflag = 1;
    drop = true;
    deltat = diff;                                                                              
  }
  interrupts();
}
