# Supplementary material for: DripOMeter: An open-source opto-electronic system for intravenous (IV) infusion monitoring
Source: HardwareX. 2022 Aug 9;12:e00345. doi: 10.1016/j.ohx.2022.e00345 (PMC9418544; doi:10.1016/j.ohx.2022.e00345)
Supplement: Supplementary data 1 [file mmc1.zip › DripOMeter Software and Firmware/DripOMeter_Main/landingScreen.ino]

void landingScreen()
{
  if ((drop == true))
  {
    dt[1] = dt[0];
    dt[0] = deltat;
    avg = ((dt[0] + dt[1]) / 2);
    temp = (1.00 / avg);
    MDR = (temp * 1000 * 60);
  }
  drop = false;

  if (DC >= 0)
  {
    display.clearDisplay();
    display.setTextColor(WHITE);
    if (batteryPercent > batteryAlertPercent)
      battery();
    //    display.display();

    if (millis() >= (oldtime + alertTime))
    {
      display.setFont(&FreeSansBold9pt7b);
      myDisplay(9, 40, "FLOW HALT!");
      display.display();
      delay(150);
      display.setTextColor(BLACK);
      display.setFont(&FreeSansBold9pt7b);
      myDisplay(9, 40, "FLOW HALT!");
      display.display();
      display.setTextColor(WHITE);
      MDR = 0;
      alarm (55, 55);
    }
    else
    {
      if (DC > 3)
      {
        display.setFont(&FreeSansBold9pt7b);
        display.setTextSize(2);
        display.setCursor(10, 45);
        display.print(MDR);
        display.setTextSize(1);
      }
      else {
        display.setFont(&FreeSansBold9pt7b);
        myDisplay(36, 45, "-");
      }
      display.setFont(&FreeSans9pt7b);
      myDisplay(74, 45, "gtt/min");
      display.display();
    }

    if (LEDflag == 1) {
      display.drawCircle(5, 4, 4, WHITE);
      display.fillCircle(5, 4, 4, WHITE);
      display.display();
      digitalWrite(greenBicolor, HIGH);
      delay(100);
      digitalWrite(greenBicolor, LOW);
      LEDflag = 0;
    }
    Mode = 0;
  }
  if ((counter != 0) || ((digitalRead(buttonPin)) == 0))
  {
    landingExit = 1;
    loopCall = 1;
    parameterMenu();
  }
  if (batteryPercent < batteryAlertPercent)
    lowBattery();
}
