# Supplementary material for: DripOMeter: An open-source opto-electronic system for intravenous (IV) infusion monitoring
Source: HardwareX. 2022 Aug 9;12:e00345. doi: 10.1016/j.ohx.2022.e00345 (PMC9418544; doi:10.1016/j.ohx.2022.e00345)
Supplement: Supplementary data 1 [file mmc1.zip › DripOMeter Software and Firmware/DripOMeter_Main/lowBattery.ino]

void lowBattery()                                                                                
{
  display.drawRect(104, 0, 23, 10, WHITE);
  display.drawRect(127, 2, 2, 6, WHITE);
  display.fillRect(104, 0, (23 * (batteryPercent / 100)), 10, WHITE);                            
  display.display();
  digitalWrite(redBicolor, HIGH);                                                                
  delay(100);
  digitalWrite(redBicolor, LOW);
  delay(30);
}
