# Supplementary material for: DripOMeter: An open-source opto-electronic system for intravenous (IV) infusion monitoring
Source: HardwareX. 2022 Aug 9;12:e00345. doi: 10.1016/j.ohx.2022.e00345 (PMC9418544; doi:10.1016/j.ohx.2022.e00345)
Supplement: Supplementary data 1 [file mmc1.zip › DripOMeter Software and Firmware/DripOMeter_Main/parameterMenu.ino]

void parameterMenu()
{
  pauseCall = 0;
  display.clearDisplay();
  if (batteryPercent > batteryAlertPercent)
    battery();

  counter = counter % modeMax;

  switch (counterOld)
  {
    case 0:
      display.fillRect(0, 13, 128, 15, WHITE);
      display.setTextColor(BLACK);
      display.setFont(&FreeSansBold9pt7b);
      myDisplay(0, 26, "Rate");
      display.setCursor(53, 26);
      display.println(IDR);
      display.setFont();
      myDisplay(85, 19, "gtt/min");

      display.setTextColor(WHITE);
      display.setFont(&FreeSans9pt7b);
      myDisplay(0, 44, "Infuse");
      display.setCursor(53, 44);
      display.println(IRV);
      display.setFont();
      myDisplay(115, 38, "ml");

      display.setFont(&FreeSans9pt7b);
      myDisplay(0, 63, "Factor");
      display.setCursor(54, 63);
      display.println(DF);
      display.setFont();
      myDisplay(91, 56, "gtt/ml");

      display.setFont(&FreeSans9pt7b);
      break;

    case 1:
      display.setFont(&FreeSans9pt7b);
      myDisplay(0, 26, "Rate");
      display.setCursor(53, 26);
      display.println(IDR);
      display.setFont();
      myDisplay(85, 19, "gtt/min");

      display.fillRect(0, 31, 128, 15, WHITE);
      display.setTextColor(BLACK);
      display.setFont(&FreeSansBold9pt7b);
      myDisplay(0, 44, "Infuse");
      display.setCursor(55, 44);
      display.println(IRV);
      display.setFont();
      myDisplay(115, 38, "ml");

      display.setTextColor(WHITE);
      display.setFont(&FreeSans9pt7b);
      myDisplay(0, 63, "Factor");
      display.setCursor(54, 63);
      display.println(DF);
      display.setFont();
      myDisplay(91, 56, "gtt/ml");
      break;

    case 2:
      display.setTextColor(WHITE);
      display.setFont(&FreeSans9pt7b);
      myDisplay(0, 26, "Infuse");
      display.setCursor(53, 26);
      display.println(IRV);
      display.setFont();
      myDisplay(115, 20, "ml");

      display.fillRect(0, 31, 128, 15, WHITE);
      display.setTextColor(BLACK);
      display.setFont(&FreeSansBold9pt7b);
      myDisplay(0, 44, "Factor");
      display.setCursor(56, 44);
      display.println(DF);
      display.setFont();
      myDisplay(91, 37, "gtt/ml");

      display.setTextColor(WHITE);
      display.setFont(&FreeSans9pt7b);
      myDisplay(34, 63, "START");
      break;

    case 3:
      display.setFont(&FreeSans9pt7b);
      myDisplay(0, 26, "Infuse");
      display.setCursor(53, 26);
      display.println(IRV);
      display.setFont();
      myDisplay(115, 20, "ml");

      display.setFont(&FreeSans9pt7b);
      myDisplay(0, 44, "Factor");
      display.setCursor(54, 44);
      display.println(DF);
      display.setFont();
      myDisplay(91, 38, "gtt/ml");

      display.fillRect(0, 50, 128, 16, WHITE);
      display.setTextColor(BLACK);
      display.setFont(&FreeSansBold9pt7b);
      myDisplay(34, 63, "START");
      break;

    default: break;
  }
  display.display();

  counterOld = counter;
  if (regulateEntry != 5) {
    alarm (25, 0);
  }
  regulateEntry = 5;
  display.setTextColor(WHITE);


  byte buttonState = digitalRead (buttonPin);
  if (buttonState != oldButtonState)
  {
    if (millis () - buttonPressTime >= debounceTime)
    {
      buttonPressTime = millis ();
      oldButtonState =  buttonState;
      if (buttonState == LOW)
      {
        buttonPressed = 1;
      }
      else
      {
        buttonPressed = 0;
      }
    }
  }

  if (Mode == 0)
  {
    if (buttonPressed)
    {
      Mode = counter + 1;
      buttonPressed = 0;
    }
  }
  int alarmCounter = counter;

  if (Mode == 1)
  {
    counter = 0;
    alarm (50, 0);
    do {
      display.clearDisplay();
      display.setFont(&FreeSansBold9pt7b);
      myDisplay(25, 15, "Drip Rate");
      myDisplay(51, 45, "gtt/min");
      myDisplay(58, 34, "^");
      myDisplay(58, 63, "v");
      display.setCursor(18, 45);
      if (counter < 45)
      {
        display.println((counter * IDRstep) + IDRoffset);
        if (alarmCounter != counter)
        {
          alarm (25, 0);
        }
        alarmCounter = counter;
      }
      else if (counter == 255)
        counter = 44;
      else
        counter = 0;
      display.display();
      delay(50);
    } while (buttonState != digitalRead (buttonPin));
    buttonPressed = 1;
  }

  if (Mode == 2)
  {
    counter = 0;
    alarm (50, 0);
    do {
      display.clearDisplay();
      display.setFont(&FreeSansBold9pt7b);
      myDisplay(37, 15, "Infuse");
      myDisplay(74, 47, "ml");
      myDisplay(58, 34, "^");
      myDisplay(58, 63, "v");
      display.setCursor(30, 47);
      if (counter < 20)
      {
        display.println((counter * IRVstep) + IRVoffset);
        if (alarmCounter != counter)
        {
          alarm (25, 0);
        }
        alarmCounter = counter;
      }
      else if (counter == 255)
        counter = 19;
      else
        counter = 0;
      display.display();
      delay(50);
    } while (buttonState != digitalRead (buttonPin));
    buttonPressed = 1;
  }

  if (Mode == 3)
  {
    counter = 0;
    alarm (50, 0);
    do {
      display.clearDisplay();
      display.setFont(&FreeSansBold9pt7b);
      myDisplay(20, 15, "Drip Factor");
      myDisplay(55, 45, "gtt/ml");
      myDisplay(58, 34, "^");
      myDisplay(58, 63, "v");
      display.setCursor(26, 45);
      switch (counter) {
        case 0:
          display.println("10");
          if (alarmCounter != counter) {
            alarm (25, 0);
          }
          break;
        case 1:
          display.println("15");
          if (alarmCounter != counter) {
            alarm (25, 0);
          }
          break;
        case 2:
          display.println("20");
          if (alarmCounter != counter) {
            alarm (25, 0);
          }
          break;
        case 3:
          display.println("60");
          if (alarmCounter != counter) {
            alarm (25, 0);
          }
          break;
        default: break;
      }
      alarmCounter = counter;
      counter = counter % modeMax;
      display.display();
      delay(50);
    } while (buttonState != digitalRead (buttonPin));
    buttonPressed = 1;
  }

  if (Mode == 4)
  {
    while (buttonState != digitalRead (buttonPin));
    //    EEPROM.put(0 , DF);
    //    EEPROM.put(2 , IDR);
    //    EEPROM.put(4 , IRV);
    loopCall = 0;
    pauseFlag = 0;
    mainFlag = 1;
    sessionTime = millis();
    DC = 0;
    dripLoop();
  }

  else if (Mode == 1 && buttonPressed == 1)
  {
    byte setting1 = counter;
    IDR = (setting1 * IDRstep) + IDRoffset;
    counter = counterOld;
    buttonPressed = 0;
    Mode = 0;
    loopCall = 1;
    regulateEntry = 0;
    devAlarm = 1;
  }

  if (Mode == 2 && buttonPressed == 1)
  {
    byte setting2 = counter;
    IRV = (setting2 * IRVstep) + IRVoffset;
    alarm (100, 0);
    counter = counterOld;
    buttonPressed = 0;
    Mode = 0;
    loopCall = 1;
    regulateEntry = 0;
    volAlarm = 1;
  }

  if (Mode == 3 && buttonPressed == 1)
  {
    byte setting1 = counter;
    if (setting1 == 0)
    {
      DF = 10;
    }
    if (setting1 == 1)
    {
      DF = 15;
    }
    if (setting1 == 2)
    {
      DF = 20;
    }
    if (setting1 == 3)
    {
      DF = 60;
    }
    alarm (100, 0);
    counter = counterOld;
    buttonPressed = 0;
    Mode = 0;
    loopCall = 1;
    regulateEntry = 0;
  }
  if (batteryPercent < batteryAlertPercent)
    lowBattery();
}
