# Supplementary material for: DripOMeter: An open-source opto-electronic system for intravenous (IV) infusion monitoring
Source: HardwareX. 2022 Aug 9;12:e00345. doi: 10.1016/j.ohx.2022.e00345 (PMC9418544; doi:10.1016/j.ohx.2022.e00345)
Supplement: Supplementary data 1 [file mmc1.zip › DripOMeter Software and Firmware/DripOMeter_Main/pauseMenu.ino]

void pauseMenu()
{
  pauseFlag = 0;
  if (resumeFlag == 1)
  {
    display.clearDisplay();
    if (counter > 2 && counter < 240)
      counter = 0;
    else if (counter <= 255 && counter >= 240)
      counter = 2;

    switch (counter)
    {
      case 0:
        display.fillRect(0, 13, 128, 15, WHITE);
        display.setTextColor(BLACK);
        display.setFont(&FreeSansBold9pt7b);
        myDisplay(10, 26, "Pause");
        display.setTextColor(WHITE);
        myDisplay(10, 44, "Stop");
        myDisplay(10, 63, "Return");
        break;
      case 1:
        display.setFont(&FreeSansBold9pt7b);
        myDisplay(10, 26, "Pause");
        display.fillRect(0, 31, 128, 15, WHITE);
        display.setTextColor(BLACK);
        myDisplay(10, 44, "Stop");
        display.setTextColor(WHITE);
        myDisplay(10, 63, "Return");
        break;
      case 2:
        display.setFont(&FreeSansBold9pt7b);
        display.setTextColor(WHITE);
        myDisplay(10, 26, "Pause");
        myDisplay(10, 44, "Stop");
        display.fillRect(0, 49, 128, 16, WHITE);
        display.setTextColor(BLACK);
        myDisplay(10, 62, "Return");
        break;
      default: break;
    }
    if (regulateEntry != 5)
    {
      alarm (25, 0);
    }
    regulateEntry = 5;

    byte buttonState = digitalRead (buttonPin);
    if (buttonState != oldButtonState)
    {
      if (millis () - buttonPressTime >= debounceTime)
      {
        buttonPressTime = millis ();
        oldButtonState =  buttonState;
        if (buttonState == LOW)
        {
          buttonPressed = 1;
        }
        else
        {
          buttonPressed = 0;
        }
      }
    }

    switch (counter)
    {
      case 0:
        if (buttonPressed)
        {
          alarm (100, 0);
          timePaused = (millis() - sessionTime);
          pauseFlag = 1;
          pauseCall = 0;
          DCpaused = DC;
          IFVpaused = IFV;
          buttonPressed = 0;
          dripLoop();
        }
        break;
      case 1:
        if (buttonPressed)
        {
          alarm (100, 0);
          resetFunc();
        }
        break;
      case 2:
        if (buttonPressed)
        {
          alarm (100, 0);
          resumeFlag = 0;
          buttonPressed = 0;
          pauseCall = 0;
          dripLoop();
        }
        break;
      default: break;
    }
    if (batteryPercent > batteryAlertPercent)
      battery();
    display.display();
    if (regulateEntry != 5) {
      alarm (25, 0);
    }
    regulateEntry = 5;
    if (batteryPercent < batteryAlertPercent)
      lowBattery();
  }

  else if (resumeFlag == 0)
  {
    pauseFlag = 0;
    display.clearDisplay();
    if (counter > 2 && counter < 240)
      counter = 0;
    else if (counter <= 255 && counter >= 240)
      counter = 2;

    switch (counter)
    {
      case 0:
        display.fillRect(0, 13, 128, 15, WHITE);
        display.setTextColor(BLACK);
        display.setFont(&FreeSansBold9pt7b);
        myDisplay(10, 26, "Resume");
        display.setTextColor(WHITE);
        myDisplay(10, 44, "Stop");
        myDisplay(10, 63, "Return");
        break;
      case 1:
        display.setFont(&FreeSansBold9pt7b);
        myDisplay(10, 26, "Resume");
        display.fillRect(0, 31, 128, 15, WHITE);
        display.setTextColor(BLACK);
        myDisplay(10, 44, "Stop");
        display.setTextColor(WHITE);
        myDisplay(10, 63, "Return");
        break;
      case 2:
        display.setFont(&FreeSansBold9pt7b);
        display.setTextColor(WHITE);
        myDisplay(10, 26, "Resume");
        myDisplay(10, 44, "Stop");
        display.fillRect(0, 49, 128, 16, WHITE);
        display.setTextColor(BLACK);
        myDisplay(10, 62, "Return");
        break;
      default: break;
    }
    if (regulateEntry != 5) {
      alarm (25, 0);
    }
    regulateEntry = 5;

    byte buttonState = digitalRead (buttonPin);
    if (buttonState != oldButtonState) {
      if (millis () - buttonPressTime >= debounceTime) {
        buttonPressTime = millis ();
        oldButtonState =  buttonState;
        if (buttonState == LOW) {
          buttonPressed = 1;
        }
        else
        {
          buttonPressed = 0;
        }
      }
    }

    switch (counter) {
      case 0:
        if (buttonPressed)
        {
          alarm (100, 0);
          resumeFlag = 0;
          buttonPressed = 0;
          pauseFlag = 0;
          pauseCall = 0;
          DC = DCpaused;
          sessionTime = millis() - timePaused;
          dripLoop();
        }
        break;
      case 1:
        if (buttonPressed)
        {
          alarm (100, 0);
          resetFunc();
        }
        break;
      case 2:
        if (buttonPressed)
        {
          alarm (100, 0);
          pauseFlag = 1;
          buttonPressed = 0;
          pauseCall = 0;
          dripLoop();
        }
        break;
      default: break;
    }
    if (batteryPercent > batteryAlertPercent)
      battery();
    display.display();
    if (regulateEntry != 5) {
      alarm (25, 0);
    }
    regulateEntry = 5;
  }
  if (batteryPercent < batteryAlertPercent)
    lowBattery();
}
